# Supplementary material for: Copy Number Analysis Identifies Novel Interactions Between Genomic Loci in Ovarian Cancer
Source: PLoS One. 2010 Sep 10;5(9):e11408. doi: 10.1371/journal.pone.0011408 (PMC2937017; doi:10.1371/journal.pone.0011408)
Supplement: Table S1 — Full list of samples. (0.18 MB XLS) [file pone.0011408.s010.xls]

## Sheet: Final
SampleID	Subtype	Grade	Stage	Stage summary	Age	Residual disease	Status	PFS	OS	Chemo	Drug	No. cycles	Array	Source	STATUS (T)	STATUS (N)	Reason	Array name (T)	Array name (N)	Other array names
JAP_OV_14	endometrioid	NK	IIIA	3	47	NK	PF	240.7	240.7	Y	CAP	NK	250K Sty	Japanese 250K	Pair			HOCUS_p_Sty4_Mapping250K_Sty_H09_55136.cel	HOCUS_p_Sty4_Mapping250K_Sty_H08_55120.cel
JAP_OV_16	endometrioid	NK	IV	4	NK	NK	NK	NK	NK	NK	NK	NK	250K Sty	Japanese 250K	Pair			AIRNS_p_Sty5_Mapping250K_Sty_F07_50134.cel	AIRNS_p_Sty5_Mapping250K_Sty_F06_50118.cel
JAP_OV_17	endometrioid	NK	IV	4	NK	NK	NK	NK	NK	NK	NK	NK	250K Sty	Japanese 250K	Pair			DOLCE_p_Sty7_Mapping250K_Sty_C12_54022.cel	DOLCE_p_Sty7_Mapping250K_Sty_C11_54006.cel
JAP_OV_21	endometrioid	NK	IV	4	57	NK	R	2.9	11.5	Y	CC	NK	250K Sty	Japanese 250K	Pair			AIRNS_p_Sty5_Mapping250K_Sty_G04_50088.cel	AIRNS_p_Sty5_Mapping250K_Sty_G03_50072.cel
JAP_OV_33	endometrioid	NK	IIIC	3	38	NK	D	20.5	55.3	Y	CC	NK	250K Sty	Japanese 250K	Pair			VOLTS_p_Sty9_Mapping250K_Sty_F06_57866.cel	VOLTS_p_Sty9_Mapping250K_Sty_F05_57850.cel
JAP_OV_37	endometrioid	NK	IV	4	NK	NK	NK	NK	NK	NK	NK	NK	250K Sty	Japanese 250K	Pair			DOLCE_p_Sty7_Mapping250K_Sty_D02_53864.cel	DOLCE_p_Sty7_Mapping250K_Sty_D01_53848.cel
JAP_OV_38	endometrioid	NK	IV	4	NK	NK	NK	NK	NK	NK	NK	NK	250K Sty	Japanese 250K	Pair			BARRE_p_Sty10_Mapping250K_Sty_B10_56578.cel	BARRE_p_Sty10_Mapping250K_Sty_B09_56562.cel
JAP_OV_43	endometrioid	NK	IIIC	3	NK	NK	NK	NK	NK	NK	NK	NK	250K Sty	Japanese 250K	Pair			BARRE_p_Sty10_Mapping250K_Sty_F06_56522.cel	BARRE_p_Sty10_Mapping250K_Sty_F05_56506.cel
JAP_OV_53	endometrioid	NK	IIIC	3	52	NK	D	14.7	85.6	Y	CC	NK	250K Sty	Japanese 250K	Pair			DOLCE_p_Sty7_Mapping250K_Sty_F04_53900.cel	DOLCE_p_Sty7_Mapping250K_Sty_F03_53884.cel
JAP_OV_73	endometrioid	1	IA	1	NK	NK	NK	NK	NK	NK	NK	NK	250K Sty	Japanese 250K	Pair			AIRNS_p_Sty5_Mapping250K_Sty_C11_50192.cel	AIRNS_p_Sty5_Mapping250K_Sty_C10_50176.cel
JAP_OV_74	endometrioid	1	IA	1	56	0	PF	86.9	86.9	N	NA	NA	250K Sty	Japanese 250K	Pair			VOLTS_p_Sty9_Mapping250K_Sty_B04_57826.cel	VOLTS_p_Sty9_Mapping250K_Sty_B03_57810.cel
JAP_OV_11	serous	NK	IIB	2	NK	NK	NK	NK	NK	NK	NK	NK	250K Sty	Japanese 250K	Bulk	omit	Normal bad visual QC	HOCUS_p_Sty4_Mapping250K_Sty_B02_55012.cel	HOCUS_p_Sty4_Mapping250K_Sty_B01_54996.cel
JAP_OV_20	serous	NK	IV	4	NK	NK	NK	NK	NK	NK	NK	NK	250K Sty	Japanese 250K	Bulk			VINOS_p_Sty8_Mapping250K_Sty_C02_54054.cel	NA
JAP_OV_22	serous	NK	IIIC	3	NK	NK	NK	NK	NK	NK	NK	NK	250K Sty	Japanese 250K	Pair			VINOS_p_Sty8_Mapping250K_Sty_G09_54174.cel	VINOS_p_Sty8_Mapping250K_Sty_G08_54158.cel
JAP_OV_27	serous	NK	IIIC	3	NK	NK	NK	NK	NK	NK	NK	NK	250K Sty	Japanese 250K	Bulk			DOLCE_p_Sty7_Mapping250K_Sty_B12_54020.cel	NA
JAP_OV_3	serous	NK	IA	1	NK	NK	NK	NK	NK	NK	NK	NK	250K Sty	Japanese 250K	Bulk			VINOS_p_Sty8_Mapping250K_Sty_D12_54216.cel	NA
JAP_OV_45	serous	NK	IIIC	3	49	NK	R	38.5333	137.133	Y	CC	NK	250K Sty	Japanese 250K	Pair			DOLCE_p_Sty7_Mapping250K_Sty_F12_54028.cel	DOLCE_p_Sty7_Mapping250K_Sty_F11_54012.cel
JAP_OV_46	serous	NK	IIIB	3	51	0	PF	48.1667	48.1667	Y	TC	NK	250K Sty	Japanese 250K	Pair			AIRNS_p_Sty5_Mapping250K_Sty_A06_50108.cel	AIRNS_p_Sty5_Mapping250K_Sty_A05_50092.cel
JAP_OV_47	serous	2	IIIC	3	67	2	D	23.1667	29.7	Y	TC	NK	250K Sty	Japanese 250K	Bulk	omit	Normal genotype QC	BARRE_p_Sty10_Mapping250K_Sty_D02_56454.cel	BARRE_p_Sty10_Mapping250K_Sty_D01_56438.cel
JAP_OV_48	serous	NK	IV	4	58	2	D	11.7333	13.1333	Y	TC	NK	250K Sty	Japanese 250K	Pair			VINOS_p_Sty8_Mapping250K_Sty_E06_54122.cel	VINOS_p_Sty8_Mapping250K_Sty_E05_54106.cel
JAP_OV_5	serous	NK	IA	1	NK	NK	NK	NK	NK	NK	NK	NK	250K Sty	Japanese 250K	Pair			DOLCE_p_Sty7_Mapping250K_Sty_D10_53992.cel	DOLCE_p_Sty7_Mapping250K_Sty_D09_53976.cel
JAP_OV_61	serous	2	IIIC	3	56	0	PF	47.9	47.9	Y	TC	NK	250K Sty	Japanese 250K	Pair			DOLCE_p_Sty7_Mapping250K_Sty_C02_53862.cel	DOLCE_p_Sty7_Mapping250K_Sty_C01_53846.cel
JAP_OV_77	serous	NK	NK	NK	NK	NK	NK	NK	NK	NK	NK	NK	250K Sty	Japanese 250K	Pair			VINOS_p_Sty8_Mapping250K_Sty_A09_54162.cel	VINOS_p_Sty8_Mapping250K_Sty_A08_54146.cel
IC286	endometrioid	3	3b	3	71	NK	D	NK	11	NK	NK	NK	500K	PMCC 500K	Pair			IC286T_Nsp.CEL	IC286N_Nsp_1.CEL		IC286T_Sty.CEL	IC286N_Sty.CEL
IC307	endometrioid	3	NK	NK	57	NK	D	NK	16	NK	NK	NK	500K	PMCC 500K	Pair			IC307T_Nsp.CEL	IC307N_Nsp.CEL		IC307T_Sty.CEL	IC307N_Sty.CEL
IC359	endometrioid	2	1a	1	57	NK	D	NK	31	NK	NK	NK	500K	PMCC 500K	Pair			IC359T_Nsp.CEL	IC359N_Nsp.CEL		IC359T_Sty.CEL	IC359N_Sty.CEL
IC375	endometrioid	3	NK	NK	83	NK	D	NK	23	NK	NK	NK	500K	PMCC 500K	Pair			IC375T_Nsp.CEL	IC375N_Nsp.CEL		IC375T_Sty.CEL	IC375N_Sty.CEL
IC410	endometrioid	2	3	3	51	NK	D	NK	107	NK	NK	NK	500K	PMCC 500K	Pair			IC410T_Nsp.CEL	IC410N_Nsp.CEL		IC410T_Sty.CEL	IC410N_Sty.CEL
IC445	endometrioid	1	1a	1	62	NK	NK	NK		NK	NK	NK	500K	PMCC 500K	Pair			IC445T_Nsp repeat.CEL	IC445N_Nsp repeat.CEL		IC445T_Sty.CEL	IC445N_Sty.CEL
IC478	endometrioid	2	1a	1	71	NK	NK	NK		NK	NK	NK	500K	PMCC 500K	Pair			IC478T_Nsp.CEL	IC478N_Nsp.CEL		IC478T_Sty.CEL	IC478N_Sty.CEL
IC526	endometrioid	2	3	3	74	NK	D	NK	3	NK	NK	NK	500K	PMCC 500K	Pair			526T_FF_Nsp.CEL	526N_Nsp.CEL		526T_FF_Sty.CEL	526N_Sty.CEL
IC533	endometrioid	3	4	4	87	NK	D	NK	30	NK	NK	NK	500K	PMCC 500K	Pair			IC533T_Nsp.CEL	IC533N_Nsp.CEL		IC533T_Sty.CEL	IC533N_Sty.CEL
P0505	endometrioid	3	2	2	59	NK	NK	NK		NK	NK	NK	500K	PMCC 500K	Pair			505T_Nsp.CEL	505N_Nsp.CEL		505T_Sty.CEL	505N_Sty.CEL
IC049	mullerian	3	3	3	49	NK	PF	NK	37	NK	NK	NK	500K	PMCC 500K	Pair			49T_FF_Nsp.CEL	49N_Nsp.CEL		49T_FF_Sty.CEL	49N_Sty.CEL
34180	serous	3	IIIC	3	40.6411	1	R	27.2216	35.7366	Y	P, Car	6,6	500K	PMCC 500K	Pair			P5338T_Nsp.CEL	P5338N_Nsp.CEL		P5338T_Sty.CEL	P5338N_Sty.CEL
IC032	serous	1	2	2	71	NK	PF	NK	44	NK	NK	NK	500K	PMCC 500K	Pair			IC032T_Nsp.CEL	IC032N_Nsp.CEL		IC032T_Sty.CEL	IC032N_Sty.CEL
IC086	serous	3	3a	3	84	NK	D	NK	7	NK	NK	NK	500K	PMCC 500K	Pair			IC86T_Nsp.CEL	IC86N_Nsp.CEL		IC86T_Sty.CEL	IC86N_Sty.CEL
IC135	serous	2	2	2	66	NK	D	NK	8	NK	NK	NK	500K	PMCC 500K	Pair			IC135T_Nsp.CEL	IC135N_Nsp.CEL		IC135T_Sty.CEL	IC135N_Sty.CEL
IC141	serous	3	3c	3	56	NK	D	NK	24	NK	NK	NK	500K	PMCC 500K	Pair			141T_Nsp.CEL	141N_1_Nsp.CEL		141T Sty.CEL	141N_2_Sty.CEL
IC277	serous	3	3c	3	71	NK	D	NK	8	NK	NK	NK	500K	PMCC 500K	Pair			IC277T_Nsp.CEL	IC277N_Nsp.CEL		IC277T_Sty.CEL	IC277N_Sty.CEL
IC281	serous	2	3b	3	48	NK	D	NK	36	NK	NK	NK	500K	PMCC 500K	Pair			281T_Nsp.CEL	281N_Nsp.CEL		281T_Sty.CEL	281N_Sty.CEL
IC406	serous	3	NK	NK	76	NK	D	NK	18	NK	NK	NK	500K	PMCC 500K	Pair			406T_Nsp.CEL	406N_Nsp.CEL		406T_Sty.CEL	406N_Sty.CEL
IC489	serous	3	3	3	42	NK	D	NK	67	NK	NK	NK	500K	PMCC 500K	Pair			IC489T_Nsp.CEL	IC489N_Nsp.CEL		IC489T_Sty.CEL	IC489N_Sty.CEL
IC509	serous	2	3	3	66	NK	NK	NK		NK	NK	NK	500K	PMCC 500K	Pair			IC509T_Nsp.CEL	IC509N_Nsp.CEL		IC509T_Sty.CEL	IC509N_Sty.CEL
IC519	serous	2	1c	1	64	NK	D	NK	38	NK	NK	NK	500K	PMCC 500K	Pair			IC519T_Nsp.CEL	IC519N_Nsp.CEL		IC519T_Sty.CEL	IC519N_Sty.CEL
IC551	serous	3	3	3	55	NK	NK	NK		NK	NK	NK	500K	PMCC 500K	Pair			551T_Nsp.CEL	551N_Nsp.CEL		551T_Sty.CEL	551N_Sty.CEL
IC565	serous	2	2	2	63	NK	D	NK	45	NK	NK	NK	500K	PMCC 500K	Pair			565T_Nsp.CEL	565N_Nsp.CEL		565T_Sty.CEL	565N_Sty.CEL
P0667	serous	3	2b	2	56	NK	NK	NK		NK	NK	NK	500K	PMCC 500K	Pair			667T_Nsp.CEL	667N_Nsp.CEL		667T_Sty.CEL	667N_Sty.CEL
P0756	serous	3	2	2	66	NK	NK	NK		NK	NK	NK	500K	PMCC 500K	Pair			756T_Nsp.CEL	756N_Nsp.CEL		756T_Sty.CEL	756N_Sty.CEL
P1705	serous	3	2	2	81	NK	NK	NK		NK	NK	NK	500K	PMCC 500K	Pair			1705T_Nsp.CEL	1705N_Nsp.CEL		1705T_Sty.CEL	1705N_Sty.CEL
23178	Adenocarcinoma	3	IIIC	3	49	1	D	13.0848	26.8271	Y	P, Car	6,6	50K Xba	PMCC 50K	Bulk			23178_X2.CEL	NA
150	endometrioid	2	I	1									50K Xba	PMCC 50K	Bulk			100X_150T1 NEEDLE_20050712.CEL	NA
261	endometrioid	1	IIIC	3									50K Xba	PMCC 50K	Bulk			100X_261T NEEDLE_20050211.CEL	NA
289	endometrioid	NK	IV	4									50K Xba	PMCC 50K	Bulk			100X_289T NEEDLE_20050513.CEL	NA
309	endometrioid	NK	IIIB	3									50K Xba	PMCC 50K	Bulk			100X_309T NEEDLE_20050224.CEL	NA
20031	endometrioid	2	IIC	2	56	0	D	29.5558	47.1118	Y	P, Car	6,6	50K Xba	PMCC 50K	Bulk			20031_X1.CEL	NA
22031	endometrioid	2	IIIC	3	58	1	PF	59.2432	59.2432	Y	P, Car, G	7,7,14	50K Xba	PMCC 50K	Bulk			22031_X1.CEL	NA
44219	endometrioid	3	IIIC	3	65	0	PF	59.6377	59.6377	Y	P, Car, Doc	2,6,1	50K Xba	PMCC 50K	Bulk			44219_X1.CEL	NA
44417	endometrioid	2	NK	NK	53	NK	PF	46.6515	46.6515	Y	P, Car	4,4	50K Xba	PMCC 50K	Bulk			44417_X1.CEL	NA
60148	endometrioid	3	IIIC	3	42	2	D	4.60269	5.52323	Y	P, Car, Doc, Cis	3,3,3,4	50K Xba	PMCC 50K	Bulk			60148_X1.CEL	NA
291	Germ	NK	IIIC	3									50K Xba	PMCC 50K	Bulk			100X_291T needle_20060202.CEL	NA
17	LMP	NK	NK	NK									50K Xba	PMCC 50K	Bulk			100X_17T_20050915.CEL	NA
3	NK	NK	NK	NK									50K Xba	PMCC 50K	Bulk			100X_OV MG T0003 NEEDLE_050516.CEL	NA
15	serous	2	IIIC	3	NK	NK	D	4	4	NK	NK		50K Xba	PMCC 50K	Bulk			100X_JAP_OV_15T_20060328.CEL	NA
26	serous	2	IIIC	3	42	NK	PF	38.8	66.1	Y	TC		50K Xba	PMCC 50K	Bulk			100X_JAP_OV_26T_20060328.CEL	NA
31	serous	2	IIIC	3	NK	NK	R	24.3	105.7	Y	CC		50K Xba	PMCC 50K	Bulk			100X_JAP_OV_31T_20060328.CEL	NA
34	serous	3	IIIC	3	75	2	D	4.43333	5.46667	Y	PCPT		50K Xba	PMCC 50K	Bulk			100X_JAP_OV_34T_20060328.CEL	NA
40	serous	2	IV	4	80	2	D	6.8	18.6	Y	TC		50K Xba	PMCC 50K	Bulk			100X_JAP_OV_40T_20060328.CEL	NA
42	serous	2	IV	4	47	1	R	28.7	38.4	Y	TC		50K Xba	PMCC 50K	Bulk			100X_JAP_OV_42T_20060328.CEL	NA
49	serous	3	IIIC	3	61	2	D	6.8	41.6	Y	TC		50K Xba	PMCC 50K	Bulk			100X_JAP_OV_49T_20060328.CEL	NA
56	serous	3	IIIC	3	51	2	D	8.8	24.6	Y	TC		50K Xba	PMCC 50K	Bulk			100X_JAP_OV_56T_20060328.CEL	NA
58	serous	3	IIIC	3	57	0	D	6.9	28.2	Y	TC		50K Xba	PMCC 50K	Bulk			100X_JAP_OV_58T_20060328.CEL	NA
64	serous	1	IIIC	3	36	0	D	43.7333	79.8333	Y	TC		50K Xba	PMCC 50K	Bulk			100X_JAP_OV_64T_20060328.CEL	NA
65	serous	3	IIIC	3	51	2	R	6.73333	8.5	Y	TC		50K Xba	PMCC 50K	Bulk			100X_JAP_OV_65T_20060328.CEL	NA
70	serous	3	IIIC	3									50K Xba	PMCC 50K	Bulk			100X_70T NEEDLE_20050513.CEL	NA
71	serous	2	IIIC	3									50K Xba	PMCC 50K	Bulk			100X_71T NEEDLE_20050712.CEL	NA
78	serous	2	IIIC	3	45	1	R	21.8333	84.2333	Y	TC		50K Xba	PMCC 50K	Bulk			100X_JAP_OV_78T_20060328.CEL	NA
79	serous	1	IV	4	59	2	PF	31.1	31.1	Y	TC		50K Xba	PMCC 50K	Bulk			100X_JAP_OV_79T_20060328.CEL	NA
92	serous	3	IV	4	39	1	D	1.9	5.1	Y	PCPT		50K Xba	PMCC 50K	Bulk			100X_JAP_OV_92T_20060328.CEL	NA
97	serous	3	IIIC	3									50K Xba	PMCC 50K	Bulk			100X_97T2 NEEDLE_20050712.CEL	NA
120	serous	NK	IIIC	3									50K Xba	PMCC 50K	Bulk			100X_120T NEEDLE_20050211.CEL	NA
126	serous	3	I	1									50K Xba	PMCC 50K	Bulk			100X_126T NEEDLE_20050712.CEL	NA
152	serous	3	IIIC	3	48.66	2	D	17.9505	80.5799	y	Car, Cyc	6,6	50K Xba	PMCC 50K	Bulk			152_X1.CEL	NA
153	serous	1	IIIC	3	51.88	2	D	10.2903	22.0929	y	Car, Cyc	6,6	50K Xba	PMCC 50K	Bulk			153_CV_NDT_X1.CEL	NA
156	serous	NK	IIIC	3									50K Xba	PMCC 50K	Bulk			100X_156T2 NEEDLE_20050712.CEL	NA
170	serous	2	IV	4									50K Xba	PMCC 50K	Bulk			100X_170T1 NEEDLE_20050712.CEL	NA
196	serous	3	IIIC	3									50K Xba	PMCC 50K	Bulk			100X_196T NEEDLE_20050323.CEL	NA
215	serous	1	IIIB	3									50K Xba	PMCC 50K	Bulk			100X_215T2 NEEDLE_20050712.CEL	NA
231	serous	2	IIIC	3									50K Xba	PMCC 50K	Bulk			100X_231T NEEDLE_20050211.CEL	NA
241	serous	1	IV	4									50K Xba	PMCC 50K	Bulk			100X_241T NEEDLE_20050223.CEL	NA
246	serous	2	IV	4									50K Xba	PMCC 50K	Bulk			100X_246T NEEDLE_20050211.CEL	NA
260	serous	3	IIIC	3									50K Xba	PMCC 50K	Bulk			100X_260T NEEDLE_20050323.CEL	NA
277	serous	2	IIIC	3									50K Xba	PMCC 50K	Bulk			100X_277T NEEDLE_20050526.CEL	NA
280	serous	1	IIIB	3									50K Xba	PMCC 50K	Bulk			100X_280T NEEDLE_20050211.CEL	NA
300	serous	2	IIIC	3									50K Xba	PMCC 50K	Bulk			100X_300T NEEDLE_20050526.CEL	NA
308	serous	2	IIIA	3									50K Xba	PMCC 50K	Bulk			100X_308T NEEDLE_20050211.CEL	NA
327	serous	NK	IIIC	3									50K Xba	PMCC 50K	Bulk			100X_327T NEEDLE_20050323.CEL	NA
329	serous	2	IIIC	3									50K Xba	PMCC 50K	Bulk			100X_329T NEEDLE_20050303.CEL	NA
333	serous	2	IIIB	3									50K Xba	PMCC 50K	Bulk			100X_333T_20050915.CEL	NA
355	serous	2	IV	4									50K Xba	PMCC 50K	Bulk			100X_355T NEEDLE_20050323.CEL	NA
374	serous	2	IIIC	3	56.03	1	D	8.71223	43.6598	Y	P, Car, Cis	6,4,1	50K Xba	PMCC 50K	Bulk			374_X1.CEL	NA
379	serous	3	IIIC	3	55.13	2	D	8.35059	33.501	Y	P, Car, Cis	6,4,2	50K Xba	PMCC 50K	Bulk			379_X1.CEL	NA
381	serous	2	IIIC	3	67.26	1	D	12.9204	47.5063	Y	P, Car, Cyc	8,6,6	50K Xba	PMCC 50K	Bulk			381_X1.CEL	NA
424	serous	3	IV	4	67.11	1	R	40.0105	116.711	Y	P, Car	6,6	50K Xba	PMCC 50K	Bulk			424_CV_NDT_X1.CEL	NA
434	serous	2	IIIC	3	66.2	1	R	14.9587	65.2924	Y	P, Car, Cyc	4,6,2	50K Xba	PMCC 50K	Bulk			434_X1.CEL	NA
474	serous	2	IIIC	3	58.03	2	D	4.76707	6.41089	Y	P, Car	2,4	50K Xba	PMCC 50K	Bulk			474_X1.CEL	NA
484	serous	2	IIIC	3	62.75	1	D	20.4162	50.1036	Y	P, Car	6,5	50K Xba	PMCC 50K	Bulk			484_X1.CEL	NA
488	serous	3	III	3	62.03	0	D	27.3202	67.5938	Y	P, Car	5,6	50K Xba	PMCC 50K	Bulk			488_X1.CEL	NA
496	serous	2	IIIC	3	47.79	2	D	17.4902	57.3035	Y	P, Car	4,6	50K Xba	PMCC 50K	Bulk			496_X1.CEL	NA
500	serous	3	IIIC	3	38.08	2	D	20.7779	60.887	Y	P, Car	9,9	50K Xba	PMCC 50K	Bulk			500_X1.CEL	NA
502	serous	3	IIIC	3	46.74	2	D	18.5423	65.3911	Y	P, Car	6,6	50K Xba	PMCC 50K	Bulk			502_X1.CEL	NA
525	serous	2	IIIC	3	52.88	1	D	10.1259	19.6272	Y	P, Car, Gem	4,4,8	50K Xba	PMCC 50K	Bulk			525_X1.CEL	NA
528	serous	3	IIIC	3									50K Xba	PMCC 50K	Bulk			100X_528 T HO NEEDLE_20050708.CEL	NA
533	serous	2	IIIC	3	22.85	2	D	12.0985	18.5751	Y	P, Car, Gem	4,7,8	50K Xba	PMCC 50K	Bulk			533_CV_NDT_X1.CEL	NA
541	serous	2	IIIC	3	63.84	1	D	23.3422	43.594	Y	P, Car, Gem	4,4,8	50K Xba	PMCC 50K	Bulk			541_X1.CEL	NA
546	serous	3	III	3	52.82	0	D	11.6382	16.0437	Y	Car	6	50K Xba	PMCC 50K	Bulk			546_CV_NDT_X1.CEL	NA
552	serous	3	IIIC	3	58.7	2	PF	68.1856	68.1856	Y	P, Car	6,6	50K Xba	PMCC 50K	Bulk			552_X1.CEL	NA
575	serous	2	IIIC	3	66.09	1	D	9.89578	11.967	Y	P, Car	3,6	50K Xba	PMCC 50K	Bulk			575_CV_NDT_X1.CEL	NA
22023	serous	2	IIIC	3	46	2	PF	64.4048	64.4048	Y	P, Car	7,8	50K Xba	PMCC 50K	Bulk			22023_X1.CEL	NA
22029	serous	3	IV	4	57	2	D	18.2135	19.1998	Y	P, Car	6,6	50K Xba	PMCC 50K	Bulk			22029_X1.CEL	NA
22037	serous	2	IIIC	3	78	2	D	7.56156	16.7998	Y	Car	6	50K Xba	PMCC 50K	Bulk			22037_X1.CEL	NA
23026	serous	3	IIIC	3	57	2	D	12.9204	58.2569	Y	P, Car	8,8	50K Xba	PMCC 50K	Pair			23026_X1.CEL	23026_X1_2N.CEL
23030	serous	3	IIIC	3	67	1	R	18.5423	63.6157	Y	P, Car	6,7	50K Xba	PMCC 50K	Bulk			23030_X1.CEL	NA
23053	serous	3	IIIC	3	73	2	R	20.7121	59.4733	Y	P, Car	6,6	50K Xba	PMCC 50K	Bulk			23053_X1.CEL	NA
23074	serous	3	IC	1	77	0	D	20.3833	20.3833	Y	Car	1	50K Xba	PMCC 50K	Bulk			23074_X1.CEL	NA
23084	serous	3	IIIB	3	59	1	R	21.6326	27.7148	Y	P, Car, Dox	7,8,4	50K Xba	PMCC 50K	Bulk			23084_X1.CEL	NA
23162	serous	3	IIIC	3	46	0	R	41.9831	47.6378	Y	P, Car	5,6	50K Xba	PMCC 50K	Bulk			23162_CV_NDT_X1.CEL	NA
32048	serous	3	IIIA	3	69	0	PF	51.5501	51.5501	Y	P, Car	6,6	50K Xba	PMCC 50K	Pair			32048_X2.CEL	32048_X1_2N.CEL
34019	serous	3	IIIC	3	57	1	D	10.6191	22.0929	Y	P, Car, G	4,7,7	50K Xba	PMCC 50K	Bulk			34019_X1.CEL	NA
34090	serous	3	IB	1	57	0	PF	53.1939	53.1939	Y	P, Car	6,6	50K Xba	PMCC 50K	Bulk			34090_X1.CEL	NA
41023	serous	3	IIIC	3	58	1	PF	68.7445	68.7445	Y	P, Car	6,6	50K Xba	PMCC 50K	Bulk			41023_X1.CEL	NA
41324	serous	3	IIIC	3	54	1	D	5.45747	15.682	Y	P, Car	7,7	50K Xba	PMCC 50K	Bulk			41324_X1.CEL	NA
44078	serous	3	IIIB	3	57	1	D	43.5283	67.6267	Y	P, Car	6,6	50K Xba	PMCC 50K	Bulk			44078_X1.CEL	NA
44164	serous	NK	IIIC	3	66	2	D	5.81911	9.59989	Y	P, Car	1,6	50K Xba	PMCC 50K	Bulk			44164_X1.CEL	NA
44186	serous	3	IIIC	3	48	1	D	10.6519	20.6463	Y	P, Car	4,6	50K Xba	PMCC 50K	Bulk			44186_X1.CEL	NA
44242	serous	3	IIIC	3	49	0	D	15.4848	37.1174	Y	P, Car	6,6	50K Xba	PMCC 50K	Bulk			44242_X1.CEL	NA
44306	serous	9	IIIC	3	62	1	R	10.3232	60.0322	Y	P, Car	6,6	50K Xba	PMCC 50K	Bulk			44306_X1.CEL	NA
44313	serous	3	IIIC	3	78	NK	D	30.6408	35.9667	Y	Car	6	50K Xba	PMCC 50K	Bulk			44313_X1.CEL	NA
51005	serous	3	IV	4	66	2	D	14.8272	34.8161	Y	P, Car	6,6	50K Xba	PMCC 50K	Bulk			51005_X1.CEL	NA
51016	serous	3	IIIC	3	75	3	D	5.12871	5.12871	Y	Car	3	50K Xba	PMCC 50K	Bulk			51016_CV_NDT_X1.CEL	NA
51053	serous	3	IIIC	3	56	1	PF	57.5007	57.5007	Y	P, Car	6,6	50K Xba	PMCC 50K	Bulk			51053_X1.CEL	NA
51080	serous	3	IIIC	3	64	0	R	6.24651	24.9203	Y	P, Car	6,6	50K Xba	PMCC 50K	Bulk			51080_X1.CEL	NA
60048	serous	3	IIIC	3	77	1	D	16.3395	18.0491	Y	P, Car	7,6	50K Xba	PMCC 50K	Bulk			60048_X1.CEL	NA
60065	serous	2	IIIC	3	69	1	R	17.4902	54.6734	Y	P, Car	8,8	50K Xba	PMCC 50K	Bulk			60065_X1.CEL	NA
60164	serous	3	IV	4	58	1	R	11.0465	42.1146	Y	P, Car, G	4,7,7	50K Xba	PMCC 50K	Bulk			60164_IHC_NDT_X1.CEL	NA
60174	serous	2	IIIC	3	55	3	D	11.1451	20.1861	Y	P, Car, G	8,8,12	50K Xba	PMCC 50K	Bulk			60174_X3.CEL	NA
60180	serous	2	IIIC	3	60	0	PF	20.482	20.482	Y	P, Car, G	4,8,4	50K Xba	PMCC 50K	Bulk			60180_X1.CEL	NA
60214	serous	2	IIIC	3	64	2	R	15.1889	38.564	Y	P, Car	6,6	50K Xba	PMCC 50K	Bulk			60214_X1.CEL	NA
60318	serous	2	IIIC	3	77	1	R	29.6873	34.9476	Y	P, Car	6,6	50K Xba	PMCC 50K	Bulk			60318_X1.CEL	NA
70003	serous	3	IIIB	3	53	0	D	24.1312	66.3774	Y	P, Car	6,6	50K Xba	PMCC 50K	Bulk			70003_X2.CEL	NA
70047	serous	3	IIIC	3	61	1	D	5.32597	53.8843	Y	P, Car, G, F	2,5,6,2	50K Xba	PMCC 50K	Bulk			70047_X1.CEL	NA
70048	serous	3	IIIC	3	58	1	D	12.8547	46.4872	Y	P, Car, G, F	7,7,7,4	50K Xba	PMCC 50K	Pair			70048_IHC_NDT_X1.CEL	70048_X1_2N.CEL
70049	serous	3	IIIC	3	50	1	D	27.649	43.0351	Y	P, Car, Cam	4,8,12	50K Xba	PMCC 50K	Bulk			70049_X1.CEL	NA
70054	serous	3	IIIC	3	59	1	D	11.0136	19.5943	Y	P, Car, G, F	2,5,6,5	50K Xba	PMCC 50K	Pair			70054_X1.CEL	70054_X1_2N.CEL
70094	serous	3	IIIC	3	52	1	D	9.99441	31.9558	Y	P, Car	6,6	50K Xba	PMCC 50K	Bulk			70094_X1.CEL	NA
70148	serous	3	IIIB	3	80	0	R	29.523	38.9256	Y	Car	6	50K Xba	PMCC 50K	Bulk			70148_X1.CEL	NA
240	Undiff	3	IIIC	3									50K Xba	PMCC 50K	Bulk			100X_240T NEEDLE_20050211.CEL	NA
282	Undiff	2	IIIC	3									50K Xba	PMCC 50K	Bulk			100X_282T needle_20050915.CEL	NA
60228	endometrioid	2	IA	1	51	0	PF	56.2843	56.2843	Y	P, Car	6,6	50K Xba/SNP6	PMCC 50K/SNP6	Pair			P1768T.CEL	P1768N.CEL	60228_X1.CEL
22057	serous	2	IIIC	3	60	0	R	28.7668	47.4077	Y	P, Car	6,6	50K Xba/SNP6	PMCC 50K/SNP6	Bulk			AH_22057.CEL	NA	22057_X1.CEL
27006	serous	2	NK	NK	73	1	D	11.0465	22.7833	Y	P, Car	6,6	50K Xba/SNP6	PMCC 50K/SNP6	Bulk			AH_27006.CEL	NA	27006_X1.CEL
34066	serous	3	IIIC	3	47	0	D	13.6437	26.2353	Y	P, Car, Cam	4,7,12	50K Xba/SNP6	PMCC 50K/SNP6	Pair			X34066Primary.CEL	34066GL.CEL	34066_X1.CEL
34125	serous	3	IIIC	3	44	1	D	33.3037	47.1118	Y	P, Car	6,6	50K Xba/SNP6	PMCC 50K/SNP6	Pair			P4219T.CEL	P4219N.CEL	34125_X1.CEL	AH_34125RL.CEL
34202	serous	3	IIIC	3	62	1	D	11.0136	20.2518	Y	P, Car	8,8	50K Xba/SNP6	PMCC 50K/SNP6	Bulk			X34202Primary.CEL	NA	34202_CV_NDT_X1.CEL
41079	serous	2	IIIC	3	54	0	D	27.0901	56.7775	Y	P, Car	6,6	50K Xba/SNP6	PMCC 50K/SNP6	Bulk			X41079Primary.CEL	NA	41079_X1.CEL
44428	serous	3	IIIC	3	70	0	D	12.0656	20.5806	Y	P, Car	6,6	50K Xba/SNP6	PMCC 50K/SNP6	Bulk			AH_44428.CEL	NA	44428_X1.CEL
60139	serous	2	IIIC	3	45	2	R	24.9203	53.6542	Y	P, Car, Dox	8,4,	50K Xba/SNP6	PMCC 50K/SNP6	Pair			P2803T.CEL	P2803N.CEL	60139_X1.CEL
70088	serous	3	IIIC	3	52	1	D	15.4848	35.2106	Y	P, Car, Cam	4,8,12	50K Xba/SNP6	PMCC 50K/SNP6	Bulk			X70088Primary.CEL	NA	70088_X1.CEL
34013	endometrioid	9	IIB	2	63	0	PF	58.2898	58.2898	Y	P, Car	6,6	SNP6	PMCC SNP6	Pair			P1921T.CEL	P1921N.CEL
60074	endometrioid	2	IIC	2	72	0	PF	11.8026	11.8026	Y	P, Car	3,3	SNP6	PMCC SNP6	Bulk			P1977T.CEL	NA
IC300	endometrioid	3	3	3	68	NK	NK	NK					SNP6	PMCC SNP6	Pair			IC300T.CEL	IC300N_Nsp.CEL		IC300T_Nsp.CEL	IC300N.CEL	IC300T_Sty.CEL	IC300N_Sty.CEL
IC399	endometrioid	3	4	4	66	NK	D	NK	17				SNP6	PMCC SNP6	Pair			IC399T.CEL	IC_399N.CEL		IC399T_Nsp.CEL	IC399N_Nsp.CEL	IC399T_Sty.CEL	IC399N_Sty.CEL
IC504	endometrioid	3	1c	1	60	NK	D	NK	42				SNP6	PMCC SNP6	Pair			IC_504T.CEL	IC_504N.CEL		IC504T_Nsp.CEL	IC504N Nsp.CEL	IC504T_Sty.CEL	IC504N_Sty.CEL
IC580	endometrioid	2	1c	1	70	NK	D	NK	35				SNP6	PMCC SNP6	Pair			IC_580T.CEL	IC_580N.CEL		IC580T_Nsp.CEL	IC580N_Nsp.CEL	IC580T_Sty.CEL	IC580N_Sty.CEL
IC594	endometrioid	3	1	1	47	NK	NK	NK					SNP6	PMCC SNP6	Pair			IC594T.CEL	IC_594N.CEL		594T_FF_Nsp.CEL	594N_Nsp.CEL	594T_FF_Sty_2.CEL	594N_Sty.CEL
60002	MMT	3	IIIC	3	67	2	D	6.34514	19.2327	Y	P, Car	8,8	SNP6	PMCC SNP6	Bulk	omit	N bad visual qc	P1389T.CEL	P1389N.CEL
P0985	other	3	2c	2	88	NK	NK	NK		NK			SNP6	PMCC SNP6	Bulk			P0985T.CEL	NA
493	serous	2	IIIC	3	59.14	0	R	56.0213	78.8375	Y	P, Car	2.6	SNP6	PMCC SNP6	Bulk			DE_493_T3.CEL	NA
23217	serous	3	IIIC	3	48	0	D	14.1368	37.9393	Y	P, Car	3,6	SNP6	PMCC SNP6	Bulk			X23217Primary.CEL	NA
23221	serous	3	IIIC	3	66	1	D	6.6739	29.1284	Y	P, Car	5,5	SNP6	PMCC SNP6	Bulk			X23221Primary.CEL	NA
27098	serous	3	IIIC	3	61	0	D	22.5203	25.6107	Y	P, Car	6,6	SNP6	PMCC SNP6	Bulk			AH_27098.CEL	NA
32034	serous	3	IIIC	3	58	2	D	8.74511	32.7448	Y	P, Car	6,6	SNP6	PMCC SNP6	Bulk			AH_32034.CEL	NA
34002	serous	3	IIIC	3	51	1	D	11.0136	54.772	Y	P, Car, G	4,8,4	SNP6	PMCC SNP6	Bulk			P1953T.CEL	NA
34006	serous	2	IIIC	3	76	0	PF	59.0131	59.0131	Y	P, Car	3,6	SNP6	PMCC SNP6	Bulk			P1854T.CEL	NA
34012	serous	2	IIIC	3	65	3	D	5.16159	13.7752	Y	P, Car	5,5	SNP6	PMCC SNP6	Pair			P1805T.CEL	P1805N.CEL
34049	serous	3	IA	1	56	0	PF	62.1034	62.1034	Y	P, Car	4,4	SNP6	PMCC SNP6	Bulk			P2712T.CEL	NA
34095	serous	2	IIIC	3	60	1	D	4.73419	16.9971	Y	Car, Doc	5,5	SNP6	PMCC SNP6	Pair			P0706T.CEL	P0706N.CEL
34103	serous	3	IIIC	3	33	2	D	14.9916	37.0516	Y	P, Car, Doc	1,6,5	SNP6	PMCC SNP6	Bulk			X34103Primary.CEL	NA
34113	serous	2	IIIC	3	54	0	PF	54.2789	54.2789	Y	P, Car	6,6	SNP6	PMCC SNP6	Bulk			P4075T.CEL	NA
34114	serous	3	IIIC	3	56	2	R	7.00266	24.3285	Y	P, Car	1,1	SNP6	PMCC SNP6	Bulk			P4076T.CEL	NA
34115	serous	1	IIIC	3	79	0	PF	NK	NK	N			SNP6	PMCC SNP6	Bulk			P4085T.CEL	NA
34117	serous	3	IIIC	3	60	2	R	11.6711	53.8186	Y	P, Car	6,6	SNP6	PMCC SNP6	Bulk			P4093T.CEL	NA
34172	serous	3	IIIC	3	71	2	D	13.9067	42.0817	Y	P, Car	6,6	SNP6	PMCC SNP6	Bulk			AH_34172.CEL	NA
34826	serous	3	IIIC	3	74	2	D	4.20817	11.704	Y	Car	4	SNP6	PMCC SNP6	Pair			X34826Primary.CEL	34826GL.CEL
34834	serous	2	IIIC	3	67	2	D	6.47664	32.449	Y	P, Car	1,6	SNP6	PMCC SNP6	Bulk			X34834Primary.CEL	NA
41203	serous	3	IIIC	3	76	0	PF	55.6268	55.6268	Y	Car	6	SNP6	PMCC SNP6	Bulk			AH_41203.CEL	NA
41821	serous	2	IIIC	3	64	1	R	19.7916	36.0325	Y	P, Car	6,6	SNP6	PMCC SNP6	Bulk			X41821Primary.CEL	NA
51118	serous	9	IIIA	3	68	0	D	12.6245	23.2436	Y	P, Car	6,6	SNP6	PMCC SNP6	Bulk			CCC_51118.CEL	NA
51171	serous	3	IIIB	3	70	0	PF	39.09	39.09	Y	P, Car	6,6	SNP6	PMCC SNP6	Bulk			AH_51171RL.CEL	NA
51846	serous	3	IIIC	3	46	2	D	12.9862	21.1066	Y	P, Car, Doc	3,6,3	SNP6	PMCC SNP6	Pair			X51846Primary.CEL	51846GL.CEL
60091	serous	3	IIIC	3	56	3	R	10.8492	58.5857	Y	P, Car	6,6	SNP6	PMCC SNP6	Pair			P2125T.CEL	P2125N.CEL
60107	serous	3	NK	NK	50	0	PF	63.55	63.55	Y	P, Car	6,6	SNP6	PMCC SNP6	Bulk			P2205T.CEL	NA
60175	serous	3	IIIC	3	68	1	PF	57.172	57.172	Y	P, Car, Doc	2,7,7	SNP6	PMCC SNP6	Bulk			AH_60175.CEL	NA
60222	serous	3	IV	4	64	3	R	12.8875	30.575	Y	P, Car, G	6,6,12	SNP6	PMCC SNP6	Pair			P4178T.CEL	P4178N.CEL
60258	serous	3	IIIC	3	73	0	R	23.0463	33.8626	Y	P, Car	5,5	SNP6	PMCC SNP6	Pair			P4684T.CEL	P4684N.CEL
60261	serous	3	IC	1	53	0	PF	35.2763	35.2763	Y	P, Car	6,6	SNP6	PMCC SNP6	Pair			P4616T.CEL	P4616N.CEL
60309	serous	3	IIIC	3	51	1	D	14.9587	46.783	Y	P, Car	8,8	SNP6	PMCC SNP6	Bulk			X60309Primary.CEL	NA
60373	serous	2	IIIC	3	59	NK	R	16.5368	40.8653	Y	P, Car	8,8	SNP6	PMCC SNP6	Bulk			X60373Primary.CEL	NA
60842	serous	2	IIIC	3	54	1	R	13.2163	15.8793	Y	P, Cis	10,6	SNP6	PMCC SNP6	Bulk			P7820T.CEL	NA
IC022	serous	3	3	3	65	NK	D	NK	3				SNP6	PMCC SNP6	Pair			IC022T.CEL	IC_22N.CEL
IC288	serous	2	3	3	51	NK	NK	NK					SNP6	PMCC SNP6	Pair			IC288T1.CEL	IC288N.CEL
IC315	serous	3	NK	NK	82	NK	D	NK	20				SNP6	PMCC SNP6	Pair			IC315T.CEL	IC_315N.CEL		315T_FF_Nsp.CEL	315N_Nsp.CEL	315T_FF_Sty.CEL	315N_Sty.CEL
IC325	serous	3	NK	NK	64	NK	NK	NK					SNP6	PMCC SNP6	Pair			IC325T.CEL	IC325N.CEL
IC328	serous	2	NK	NK	66	NK	NK	NK					SNP6	PMCC SNP6	Pair			IC328T_6.0.CEL	IC328N_6.0.CEL
IC382	serous	3	3	3	59	NK	D	NK	132				SNP6	PMCC SNP6	Pair			IC382T.CEL	IC382N.CEL
IC407	serous	2	3	3	83	NK	NK	NK					SNP6	PMCC SNP6	Pair			IC407T.CEL	IC407N.CEL
IC413	serous	3	3	3	36	NK	D	NK	47				SNP6	PMCC SNP6	Pair			IC413T.CEL	IC413N.CEL
IC487	serous	1	3	3	41	NK	NK	NK					SNP6	PMCC SNP6	Pair			IC487T.CEL	IC487N.CEL
IC499	serous	NK	2	2	49	NK	D	NK	30				SNP6	PMCC SNP6	Pair			IC499T_6.0.CEL	IC499N_6.0.CEL
IC548	serous	1	3	3	61	NK	NK	NK					SNP6	PMCC SNP6	Pair			IC548T.CEL	IC548N.CEL
IC579	serous	3	NK	NK	71	NK	D	NK	1				SNP6	PMCC SNP6	Bulk			IC579T.CEL	NA
P0933	serous	3	2c	2	85	NK	NK	NK		NK			SNP6	PMCC SNP6	Pair			P0933T.CEL	P0933N.CEL
P1049	serous	3	2	2	50	NK	NK	NK		NK			SNP6	PMCC SNP6	Pair			P1049T.CEL	P1049N.CEL
P1246	serous	2	2c	2	69	NK	NK	NK		NK			SNP6	PMCC SNP6	Pair			P1246T.CEL	P1246N.CEL
P1348	serous	3	2	2	41	NK	NK	NK		NK			SNP6	PMCC SNP6	Pair			P1348T.CEL	P1348N.CEL
P1428	serous	2	2a	2	NK	NK	NK	NK		NK			SNP6	PMCC SNP6	Pair			P1428T.CEL	P1428N.CEL
P1436	serous	3	3c	3	61	NK	NK	NK		NK			SNP6	PMCC SNP6	Pair			P1436T.CEL	P1436N.CEL
P1555	serous	3	2b	2	52	NK	NK	NK		NK			SNP6	PMCC SNP6	Pair			P1555T.CEL	P1555N.CEL
IC128	endometrioid	2	1c	1	56	NK	D	NK	16				SNP6/250K Nsp	PMCC SNP6/500K	Pair			IC128T_6.0.CEL	IC128N_Nsp.CEL		IC128T_Nsp.CEL	IC128N_6.0.CEL	IC128T_Sty.CEL	IC128N_Sty.CEL
IC434	endometrioid	3	1c	1	76	NK	NK	NK					SNP6/250K Sty	PMCC SNP6/500K	Bulk			IC434T.CEL	IC434N.CEL		IC434T_Sty.CEL	IC434N_Sty.CEL
IC095	endometrioid	3	2	2	66	NK	D	NK	47				SNP6/500K	PMCC SNP6/500K	Pair			IC095T.CEL	95N_Nsp.CEL		95T_FF_Nsp.CEL	IC_95N.CEL	95T_FF_Sty_2.CEL	95N_Sty.CEL
IC151	endometrioid	2	2c	2	56	NK	D	NK	72				SNP6/500K	PMCC SNP6/500K	Pair			IC151T.CEL	151N_Nsp.CEL		151T_FF_Nsp.CEL	IC_151N.CEL	151T_FF_Sty.CEL	151N_Sty.CEL
IC179	endometrioid	3	3	3	62	NK	D	NK	14				SNP6/500K	PMCC SNP6/500K	Pair			IC179T.CEL	IC179N_Nsp.CEL		IC179T_Nsp.CEL	90.8579	IC179T_Sty.CEL	IC179N_Sty.CEL
IC220	endometrioid	2	3c	3	62	NK	D	NK	4				SNP6/500K	PMCC SNP6/500K	Pair			IC220T_6.0.CEL	IC220N_Nsp.CEL		IC220T_Nsp.CEL	IC220N_6.0.CEL	IC220_Sty.CEL	IC220N_Sty.CEL
IC258	endometrioid	3	3c	3	69	NK	D	NK	8				SNP6/500K	PMCC SNP6/500K	Pair			IC258T.CEL	258N_Nsp.CEL		258T_FF_Nsp.CEL	IC_258N.CEL	258T_FF_Sty.CEL	258N_Sty.CEL
IC293	endometrioid	3	1	1	59	NK	D	NK	41				SNP6/500K	PMCC SNP6/500K	Bulk	omit	N bad visual qc	IC293T_6.0.CEL	IC293N_6.0.CEL		IC293T_Nsp.CEL	IC293N_Nsp.CEL	IC293T_Sty.CEL	IC293N_Sty.CEL
IC026	serous	2	3	3	51	NK	D	NK	32				SNP6/500K	PMCC SNP6/500K	Pair			IC026T.CEL	IC026N_Nsp.CEL		IC026T_Nsp.CEL	IC026N.CEL	IC026T_Sty.CEL	IC026N_Sty.CEL
IC131	serous	3	3	3	74	NK	D	NK	8				SNP6/500K	PMCC SNP6/500K	Pair			IC131T.CEL	IC131N.CEL		131T_Nsp.CEL	131N_Nsp.CEL	131T_Sty.CEL	131N_Sty.CEL
IC201	serous	2	3b	3	80	NK	D	NK	21				SNP6/500K	PMCC SNP6/500K	Pair			IC201T.CEL	IC_201N.CEL		201T_FF_Nsp.CEL	201N_Nsp.CEL	201T_FF_Sty.CEL	201N_Sty.CEL
IC318	serous	3	3	3	70	NK	NK	NK					SNP6/500K	PMCC SNP6/500K	Pair			IC318T_6.0.CEL	IC318N_6.0.CEL		IC318T_Nsp.CEL	IC318N_Nsp.CEL	IC318T_Sty.CEL	IC318N_Sty repeat.CEL
IC493	serous	2	3	3	61	NK	D	NK	65				SNP6/500K	PMCC SNP6/500K	Pair			IC493T_6.0.CEL	IC493N_6.0.CEL		493T_FF_Nsp.CEL	493N_Nsp.CEL	493T_FF_Sty.CEL	493N_Sty.CEL
TCGA-04-1331	Serous	3	IIIC	3	79	NK	R	15	45	NK	NK	NK	SNP6	TCGA SNP6	Pair			QUANT_p_TCGA_Batch12_AFFX_GenomeWideSNP_6_E05_437714.CEL	QUANT_p_TCGA_Batch12_AFFX_GenomeWideSNP_6_D11_437734.CEL
TCGA-04-1332	Serous	3	IIIC	3	71	NK	R	16	42	NK	NK	NK	SNP6	TCGA SNP6	Pair			QUANT_p_TCGA_Batch12_AFFX_GenomeWideSNP_6_F05_437768.CEL	QUANT_p_TCGA_Batch12_AFFX_GenomeWideSNP_6_E11_437726.CEL
TCGA-04-1335	Serous	2	IB	1	60	NK	D	2	2	NK	NK	NK	SNP6	TCGA SNP6	Pair			QUANT_p_TCGA_Batch12_AFFX_GenomeWideSNP_6_G05_437596.CEL	QUANT_p_TCGA_Batch12_AFFX_GenomeWideSNP_6_F11_437748.CEL
TCGA-04-1336	Serous	3	IIIB	3	56	NK	PF	50	50	NK	NK	NK	SNP6	TCGA SNP6	Pair			QUANT_p_TCGA_Batch12_AFFX_GenomeWideSNP_6_H05_437604.CEL	QUANT_p_TCGA_Batch12_AFFX_GenomeWideSNP_6_G11_437584.CEL
TCGA-04-1337	Serous	2	IIIC	3	78	NK	D	2	2	NK	NK	NK	SNP6	TCGA SNP6	Pair			QUANT_p_TCGA_Batch12_AFFX_GenomeWideSNP_6_A06_437634.CEL	QUANT_p_TCGA_Batch12_AFFX_GenomeWideSNP_6_H11_437618.CEL
TCGA-04-1338	Serous	3	IIIC	3	79	NK	R	13	47	NK	NK	NK	SNP6	TCGA SNP6	Pair			QUANT_p_TCGA_Batch12_AFFX_GenomeWideSNP_6_B06_437676.CEL	QUANT_p_TCGA_Batch12_AFFX_GenomeWideSNP_6_A12_437630.CEL
TCGA-04-1341	Serous	3	NK	NK	86	NK	PF	NA	NA	NK	NK	NK	SNP6	TCGA SNP6	Pair			QUANT_p_TCGA_Batch12_AFFX_GenomeWideSNP_6_C06_437702.CEL	QUANT_p_TCGA_Batch12_AFFX_GenomeWideSNP_6_B12_437648.CEL
TCGA-04-1342	Serous	2	IV	4	81	NK	D	19	19	NK	NK	NK	SNP6	TCGA SNP6	Pair			QUANT_p_TCGA_Batch12_AFFX_GenomeWideSNP_6_D06_437694.CEL	QUANT_p_TCGA_Batch12_AFFX_GenomeWideSNP_6_C12_437706.CEL
TCGA-04-1343	Serous	3	IV	4	72	NK	R	12	12	NK	NK	NK	SNP6	TCGA SNP6	Pair			QUANT_p_TCGA_Batch12_AFFX_GenomeWideSNP_6_E06_437712.CEL	QUANT_p_TCGA_Batch12_AFFX_GenomeWideSNP_6_D12_437732.CEL
TCGA-04-1346	Serous	2	IIIC	3	74	NK	PF	66	66	NK	NK	NK	SNP6	TCGA SNP6	Pair			QUANT_p_TCGA_Batch12_AFFX_GenomeWideSNP_6_F06_437770.CEL	QUANT_p_TCGA_Batch12_AFFX_GenomeWideSNP_6_E12_437724.CEL
TCGA-04-1347	Serous	3	IV	4	81	NK	PF	64	64	NK	NK	NK	SNP6	TCGA SNP6	Bulk		Vis QC	QUANT_p_TCGA_Batch12_AFFX_GenomeWideSNP_6_G06_437598.CEL	QUANT_p_TCGA_Batch12_AFFX_GenomeWideSNP_6_F12_437750.CEL
TCGA-04-1348	Serous	3	IIIB	3	44	NK	R	19	49	NK	NK	NK	SNP6	TCGA SNP6	Pair			NEWLY_p_TCGA_Batch13_CN_GenomeWideSNP_6_B02_446226.CEL	NEWLY_p_TCGA_Batch13_CN_GenomeWideSNP_6_A08_446152.CEL
TCGA-04-1349	Serous	3	IV	4	69	NK	R	14	22	NK	NK	NK	SNP6	TCGA SNP6	Pair			NEWLY_p_TCGA_Batch13_CN_GenomeWideSNP_6_C02_446202.CEL	NEWLY_p_TCGA_Batch13_CN_GenomeWideSNP_6_B08_446222.CEL
TCGA-04-1350	Serous	3	IIIC	3	46	NK	R	4	65	NK	NK	NK	SNP6	TCGA SNP6	Pair			NEWLY_p_TCGA_Batch13_CN_GenomeWideSNP_6_D02_446176.CEL	NEWLY_p_TCGA_Batch13_CN_GenomeWideSNP_6_C08_446196.CEL
TCGA-04-1351	Serous	2	IIIC	3	77	NK	R	66	66	NK	NK	NK	SNP6	TCGA SNP6	Bulk	omit	N bad visual qc	NEWLY_p_TCGA_Batch13_CN_GenomeWideSNP_6_E01_446086.CEL	NEWLY_p_TCGA_Batch13_CN_GenomeWideSNP_6_D08_446172.CEL
TCGA-04-1356	Serous	3	IIC	2	63	NK	R	5	50	NK	NK	NK	SNP6	TCGA SNP6	Pair			NEWLY_p_TCGA_Batch13_CN_GenomeWideSNP_6_E11_446098.CEL	NEWLY_p_TCGA_Batch13_CN_GenomeWideSNP_6_E06_446092.CEL
TCGA-04-1357	Serous	3	IIIB	3	52	NK	PF	NA	NA	NK	NK	NK	SNP6	TCGA SNP6	Pair			NEWLY_p_TCGA_Batch13_CN_GenomeWideSNP_6_F09_446060.CEL	NEWLY_p_TCGA_Batch13_CN_GenomeWideSNP_6_F04_446042.CEL
TCGA-04-1360	Serous	3	IA	1	66	NK	PF	NA	NA	NK	NK	NK	SNP6	TCGA SNP6	Pair			NEWLY_p_TCGA_Batch13_CN_GenomeWideSNP_6_G06_446112.CEL	NEWLY_p_TCGA_Batch13_CN_GenomeWideSNP_6_G02_446070.CEL
TCGA-04-1361	Serous	3	IIIB	3	57	NK	R	31	33	NK	NK	NK	SNP6	TCGA SNP6	Pair			NEWLY_p_TCGA_Batch13_CN_GenomeWideSNP_6_A03_446162.CEL	NEWLY_p_TCGA_Batch13_CN_GenomeWideSNP_6_G11_446126.CEL
TCGA-04-1362	Serous	3	IIC	2	60	NK	R	7	45	NK	NK	NK	SNP6	TCGA SNP6	Pair			NEWLY_p_TCGA_Batch13_CN_GenomeWideSNP_6_B03_446228.CEL	NEWLY_p_TCGA_Batch13_CN_GenomeWideSNP_6_A09_446150.CEL
TCGA-04-1364	Serous	3	IIIC	3	61	NK	R	10	34	NK	NK	NK	SNP6	TCGA SNP6	Pair			NEWLY_p_TCGA_Batch13_CN_GenomeWideSNP_6_C03_446204.CEL	NEWLY_p_TCGA_Batch13_CN_GenomeWideSNP_6_B09_446208.CEL
TCGA-04-1365	Serous	3	IIIB	3	87	NK	R	44	77	NK	NK	NK	SNP6	TCGA SNP6	Pair			NEWLY_p_TCGA_Batch13_CN_GenomeWideSNP_6_D03_446182.CEL	NEWLY_p_TCGA_Batch13_CN_GenomeWideSNP_6_C09_446186.CEL
TCGA-04-1367	Serous	3	IIIC	3	51	NK	PF	72	72	NK	NK	NK	SNP6	TCGA SNP6	Pair			NEWLY_p_TCGA_Batch13_CN_GenomeWideSNP_6_E02_446084.CEL	NEWLY_p_TCGA_Batch13_CN_GenomeWideSNP_6_D09_446078.CEL
TCGA-04-1371	Serous	3	IIIC	3	58	NK	PF	84	84	NK	NK	NK	SNP6	TCGA SNP6	Bulk	omit	N bad visual qc	NEWLY_p_TCGA_Batch13_CN_GenomeWideSNP_6_E12_446096.CEL	NEWLY_p_TCGA_Batch13_CN_GenomeWideSNP_6_E07_446090.CEL
TCGA-09-0364	Serous	3	IIC	2	80	2	R	13	30	Y	Tax,Car	6,6	SNP6	TCGA SNP6	Pair			COTES_p_TCGAaffxB8_9a_S_GenomeWideSNP_6_F01_293016.CEL	COTES_p_TCGAaffxB8_9a_S_GenomeWideSNP_6_F02_293018.CEL
TCGA-09-0365	Serous	3	IIIC	3	70	0	R	8	10	Y	Tax,Car	3,3	SNP6	TCGA SNP6	Pair			COTES_p_TCGAaffxB8_9a_S_GenomeWideSNP_6_F11_293036.CEL	COTES_p_TCGAaffxB8_9a_S_GenomeWideSNP_6_F12_293038.CEL
TCGA-09-0366	Serous	3	IIIC	3	56	1	R	6	59	Y	Tax,Car, Top	6,6,4	SNP6	TCGA SNP6	Pair			COTES_p_TCGAaffxB8_9a_S_GenomeWideSNP_6_F08_293030.CEL	COTES_p_TCGAaffxB8_9a_S_GenomeWideSNP_6_F07_293028.CEL
TCGA-09-0367	Serous	3	IIIC	3	67	1	D	18	18	Y	Tax,Car, G	5,5,4	SNP6	TCGA SNP6	Pair			COTES_p_TCGAaffxB8_9a_S_GenomeWideSNP_6_G04_293046.CEL	COTES_p_TCGAaffxB8_9a_S_GenomeWideSNP_6_G03_293044.CEL
TCGA-09-0369	Serous	3	IIIC	3	57	0	R	9	36	Y	Tax, Car, Tax, G, Dox, Top	4,4,1,1,1,null	SNP6	TCGA SNP6	Pair			COTES_p_TCGAaffxB8_9a_S_GenomeWideSNP_6_G08_293054.CEL	COTES_p_TCGAaffxB8_9a_S_GenomeWideSNP_6_G07_293052.CEL
TCGA-10-0926	Serous	3	IIIC	3	64	2	R	10	26	Y	Tax, Car, Dox, I	6,6,13,null	SNP6	TCGA SNP6	Pair			RACKS_p_TCGAaffxB10b_11_S_GenomeWideSNP_6_D09_429520.CEL	RACKS_p_TCGAaffxB10b_11_S_GenomeWideSNP_6_D10_429526.CEL
TCGA-10-0927	Serous	2	IIIC	3	66	1	R	33	83	Y	Tax,Car, Tax, H, Car, A, G, Dox	6,6,null,null,null,null,null,null	SNP6	TCGA SNP6	Pair			RACKS_p_TCGAaffxB10b_11_S_GenomeWideSNP_6_E07_429540.CEL	RACKS_p_TCGAaffxB10b_11_S_GenomeWideSNP_6_E08_429436.CEL
TCGA-10-0928	Serous	3	IIIC	3	71	1	D	19	19	NK	NK	NK	SNP6	TCGA SNP6	Pair			RACKS_p_TCGAaffxB10b_11_S_GenomeWideSNP_6_F05_429454.CEL	RACKS_p_TCGAaffxB10b_11_S_GenomeWideSNP_6_F06_429448.CEL
TCGA-10-0930	Serous	3	IIIC	3	70	1	R	23	35	Y	Tax,Car, Car, Tax, Dox, H	6,6,3,3,3,null	SNP6	TCGA SNP6	Pair			RACKS_p_TCGAaffxB10b_11_S_GenomeWideSNP_6_G03_429464.CEL	RACKS_p_TCGAaffxB10b_11_S_GenomeWideSNP_6_G04_429462.CEL
TCGA-10-0931	Serous	3	IIIC	3	45	1	R	10	33	Y	Tax,Car, T, Tax, H, Tax, Top, T, Tax, Car	6,6,6,6,null,6,3,null,4	SNP6	TCGA SNP6	Pair			RACKS_p_TCGAaffxB10b_11_S_GenomeWideSNP_6_H01_429476.CEL	RACKS_p_TCGAaffxB10b_11_S_GenomeWideSNP_6_H02_429474.CEL
TCGA-10-0933	Serous	3	IIIC	3	78	0	R	12	15	Y	Tax,Car	6,6	SNP6	TCGA SNP6	Pair			RACKS_p_TCGAaffxB10b_11_S_GenomeWideSNP_6_H07_429604.CEL	RACKS_p_TCGAaffxB10b_11_S_GenomeWideSNP_6_H08_429610.CEL
TCGA-10-0934	Serous	3	IIIC	3	51	1	R	4	7	Y	Tax,Car	3,3	SNP6	TCGA SNP6	Pair			RACKS_p_TCGAaffxB10b_11_S_GenomeWideSNP_6_C05_429490.CEL	RACKS_p_TCGAaffxB10b_11_S_GenomeWideSNP_6_C06_429492.CEL
TCGA-10-0935	Serous	3	IIIC	3	69	1	D	36	36	Y	Tax,Car	1,1	SNP6	TCGA SNP6	Pair			RACKS_p_TCGAaffxB10b_11_S_GenomeWideSNP_6_D03_429510.CEL	RACKS_p_TCGAaffxB10b_11_S_GenomeWideSNP_6_D04_429530.CEL
TCGA-10-0936	Serous	3	IIIC	3	70	3	R	37	37	Y	Tax,Car, G, H, Car, Dox, Tax	null,null,3,null,3,3,6	SNP6	TCGA SNP6	Bulk		Vis QC	RACKS_p_TCGAaffxB10b_11_S_GenomeWideSNP_6_D11_429524.CEL	RACKS_p_TCGAaffxB10b_11_S_GenomeWideSNP_6_D12_429546.CEL
TCGA-10-0937	Serous	3	IIIC	3	44	1	R	8	20	Y	Tax,Car, Top, Dox, G	6,6,1,6,3	SNP6	TCGA SNP6	Pair			RACKS_p_TCGAaffxB10b_11_S_GenomeWideSNP_6_E09_429438.CEL	RACKS_p_TCGAaffxB10b_11_S_GenomeWideSNP_6_E10_429432.CEL
TCGA-10-0938	Serous	3	IIIC	3	81	3	R	21	21	Y	Tax,Car, H, H	6,6,null,null	SNP6	TCGA SNP6	Bulk		Vis QC	RACKS_p_TCGAaffxB10b_11_S_GenomeWideSNP_6_F07_429450.CEL	RACKS_p_TCGAaffxB10b_11_S_GenomeWideSNP_6_F08_429444.CEL
TCGA-13-0714	Serous	3	IV	4	55	1	R	4	6	Y	P, Car, G	4,4,4	SNP6	TCGA SNP6	Pair			COTES_p_TCGAaffxB8_9a_S_GenomeWideSNP_6_G12_293062.CEL	COTES_p_TCGAaffxB8_9a_S_GenomeWideSNP_6_G11_293060.CEL
TCGA-13-0717	Serous	3	IIIC	3	55	3	R	10	25	Y	P,Car	8,8	SNP6	TCGA SNP6	Pair			COTES_p_TCGAaffxB8_9a_S_GenomeWideSNP_6_H04_293070.CEL	COTES_p_TCGAaffxB8_9a_S_GenomeWideSNP_6_H03_293068.CEL
TCGA-13-0720	Serous	3	IIIC	3	49	1	R	10	45	Y	P,Car, P	8,8,7	SNP6	TCGA SNP6	Pair			COTES_p_TCGAaffxB8_9a_S_GenomeWideSNP_6_H08_293078.CEL	COTES_p_TCGAaffxB8_9a_S_GenomeWideSNP_6_H07_293076.CEL
TCGA-13-0723	Serous	3	IIIC	3	63	3	R	7	40	Y	P,Car	8,8	SNP6	TCGA SNP6	Pair			COTES_p_TCGAaffxB8_9a_S_GenomeWideSNP_6_F03_293020.CEL	COTES_p_TCGAaffxB8_9a_S_GenomeWideSNP_6_F04_293022.CEL
TCGA-13-0724	Serous	3	IV	4	72	1	R	3	3	Y	Car	1	SNP6	TCGA SNP6	Pair			COTES_p_TCGAaffxB8_9a_S_GenomeWideSNP_6_G01_293040.CEL	COTES_p_TCGAaffxB8_9a_S_GenomeWideSNP_6_G02_293042.CEL
TCGA-13-0725	Serous	3	IIIC	3	44	1	R	6	13	Y	P,Car, Cis	6,6,2	SNP6	TCGA SNP6	Pair			COTES_p_TCGAaffxB8_9a_S_GenomeWideSNP_6_F10_293034.CEL	COTES_p_TCGAaffxB8_9a_S_GenomeWideSNP_6_F09_293032.CEL
TCGA-13-0726	Serous	NK	IIIC	3	55	1	R	13	32	Y	P,Car	7,7	SNP6	TCGA SNP6	Pair			COTES_p_TCGAaffxB8_9a_S_GenomeWideSNP_6_G06_293050.CEL	COTES_p_TCGAaffxB8_9a_S_GenomeWideSNP_6_G05_293048.CEL
TCGA-13-0727	Serous	3	IIIC	3	72	1	R	8	15	Y	P,Car, H	6,6,null	SNP6	TCGA SNP6	Pair			COTES_p_TCGAaffxB8_9a_S_GenomeWideSNP_6_G10_293058.CEL	COTES_p_TCGAaffxB8_9a_S_GenomeWideSNP_6_G09_293056.CEL
TCGA-13-0730	Serous	3	IIIC	3	71	3	D	18	18	NK	NK	NK	SNP6	TCGA SNP6	Pair			COTES_p_TCGAaffxB8_9a_S_GenomeWideSNP_6_H02_293066.CEL	COTES_p_TCGAaffxB8_9a_S_GenomeWideSNP_6_H01_293064.CEL
TCGA-13-0751	Serous	NK	IIIC	3	45	1	R	22	56	Y	P,Cis, P, G	4,6,6,2	SNP6	TCGA SNP6	Pair			COTES_p_TCGAaffxB8_9a_S_GenomeWideSNP_6_H06_293074.CEL	COTES_p_TCGAaffxB8_9a_S_GenomeWideSNP_6_H05_293072.CEL
TCGA-13-0755	Serous	3	IV	4	75	1	R	1	2	Y	Car	2	SNP6	TCGA SNP6	Pair			COTES_p_TCGAaffxB8_9a_S_GenomeWideSNP_6_H12_293086.CEL	COTES_p_TCGAaffxB8_9a_S_GenomeWideSNP_6_H09_293080.CEL
TCGA-13-0757	Serous	3	IIIC	3	71	1	R	10	11	Y	P,Car, Cis	6,6,3	SNP6	TCGA SNP6	Pair			TOUSE_p_TCGAaffxB9_10a_N_GenomeWideSNP_6_A03_397044.CEL	TOUSE_p_TCGAaffxB9_10a_N_GenomeWideSNP_6_A04_397050.CEL
TCGA-13-0758	Serous	3	IV	4	61	1	R	7	12	Y	P,Car	8,8	SNP6	TCGA SNP6	Pair			TOUSE_p_TCGAaffxB9_10a_N_GenomeWideSNP_6_B04_397010.CEL	TOUSE_p_TCGAaffxB9_10a_N_GenomeWideSNP_6_B05_397012.CEL
TCGA-13-0760	Serous	3	IV	4	NK	0	D	12	12	Y	P,Car	8,null	SNP6	TCGA SNP6	Pair			TOUSE_p_TCGAaffxB9_10a_N_GenomeWideSNP_6_A10_397030.CEL	TOUSE_p_TCGAaffxB9_10a_N_GenomeWideSNP_6_A09_397028.CEL
TCGA-13-0761	Serous	3	IV	4	51	0	R	14	35	Y	Doc, Car	8,8	SNP6	TCGA SNP6	Pair			TOUSE_p_TCGAaffxB9_10a_N_GenomeWideSNP_6_B12_397110.CEL	TOUSE_p_TCGAaffxB9_10a_N_GenomeWideSNP_6_B11_397024.CEL
TCGA-13-0762	Serous	3	IIIC	3	66	0	PF	33	33	Y	P,Cis, P	6,6,6	SNP6	TCGA SNP6	Pair			TOUSE_p_TCGAaffxB9_10a_N_GenomeWideSNP_6_C07_397112.CEL	TOUSE_p_TCGAaffxB9_10a_N_GenomeWideSNP_6_C06_397114.CEL
TCGA-13-0766	Serous	3	IIIC	3	43	1	R	21	22	Y	P,Cis, Car, Car	4,4,2,2	SNP6	TCGA SNP6	Pair			TOUSE_p_TCGAaffxB9_10a_N_GenomeWideSNP_6_E04_397068.CEL	TOUSE_p_TCGAaffxB9_10a_N_GenomeWideSNP_6_E03_397058.CEL
TCGA-13-0768	Serous	3	IIIC	3	74	1	PF	9	9	Y	P,Cis, P, P	4,4,4,2	SNP6	TCGA SNP6	Pair			TOUSE_p_TCGAaffxB9_10a_N_GenomeWideSNP_6_A05_397048.CEL	TOUSE_p_TCGAaffxB9_10a_N_GenomeWideSNP_6_A06_397054.CEL
TCGA-13-0791	Serous	3	IIIC	3	59	0	R	9	39	Y	P,Car, P	6,6,4	SNP6	TCGA SNP6	Pair			TOUSE_p_TCGAaffxB9_10a_N_GenomeWideSNP_6_B06_397014.CEL	TOUSE_p_TCGAaffxB9_10a_N_GenomeWideSNP_6_B07_397016.CEL
TCGA-13-0792	Serous	3	IIIC	3	40	0	R	27	37	Y	P,Cis, P	6,6,6	SNP6	TCGA SNP6	Pair			TOUSE_p_TCGAaffxB9_10a_N_GenomeWideSNP_6_A12_397034.CEL	TOUSE_p_TCGAaffxB9_10a_N_GenomeWideSNP_6_A11_397032.CEL
TCGA-13-0793	Serous	3	IV	4	40	1	R	12	29	Y	P,Car, I	6,6,null	SNP6	TCGA SNP6	Pair			TOUSE_p_TCGAaffxB9_10a_N_GenomeWideSNP_6_C02_397106.CEL	TOUSE_p_TCGAaffxB9_10a_N_GenomeWideSNP_6_C01_397108.CEL
TCGA-13-0794	Serous	3	IIIC	3	60	1	R	28	31	Y	Doc, Car	6,6	SNP6	TCGA SNP6	Pair			TOUSE_p_TCGAaffxB9_10a_N_GenomeWideSNP_6_C09_397092.CEL	TOUSE_p_TCGAaffxB9_10a_N_GenomeWideSNP_6_C08_397094.CEL
TCGA-13-0795	Serous	3	IIIC	3	67	3	R	11	20	Y	P,Car	6,6	SNP6	TCGA SNP6	Pair			TOUSE_p_TCGAaffxB9_10a_N_GenomeWideSNP_6_D04_397076.CEL	TOUSE_p_TCGAaffxB9_10a_N_GenomeWideSNP_6_D03_397096.CEL
TCGA-13-0799	Serous	3	IIIC	3	44	0	PF	8	8	Y	P,Cis, P	6,6,6	SNP6	TCGA SNP6	Bulk		Vis QC	TOUSE_p_TCGAaffxB9_10a_N_GenomeWideSNP_6_E06_397064.CEL	TOUSE_p_TCGAaffxB9_10a_N_GenomeWideSNP_6_E05_397070.CEL
TCGA-13-0800	Serous	3	IIIC	3	52	0	PF	8	8	Y	P,Cis, P	6,6,6	SNP6	TCGA SNP6	Pair			TOUSE_p_TCGAaffxB9_10a_N_GenomeWideSNP_6_A07_397052.CEL	TOUSE_p_TCGAaffxB9_10a_N_GenomeWideSNP_6_A08_397026.CEL
TCGA-13-0801	Serous	3	IIIC	3	46	0	PF	8	8	Y	P,Cis, P	6,6,6	SNP6	TCGA SNP6	Pair			TOUSE_p_TCGAaffxB9_10a_N_GenomeWideSNP_6_B08_397018.CEL	TOUSE_p_TCGAaffxB9_10a_N_GenomeWideSNP_6_B09_397020.CEL
TCGA-13-0802	Serous	3	IIIC	3	80	0	PF	8	8	Y	P,Car	null,6	SNP6	TCGA SNP6	Pair			TOUSE_p_TCGAaffxB9_10a_N_GenomeWideSNP_6_B02_397038.CEL	TOUSE_p_TCGAaffxB9_10a_N_GenomeWideSNP_6_B01_397036.CEL
TCGA-13-0803	Serous	3	IIIC	3	81	1	R	11	44	Y	P,Car	6,null	SNP6	TCGA SNP6	Pair			TOUSE_p_TCGAaffxB9_10a_N_GenomeWideSNP_6_C04_397118.CEL	TOUSE_p_TCGAaffxB9_10a_N_GenomeWideSNP_6_C03_397104.CEL
TCGA-13-0804	Serous	3	IIIC	3	74	1	R	11	36	Y	P,Car, T	6,6,null	SNP6	TCGA SNP6	Pair			TOUSE_p_TCGAaffxB9_10a_N_GenomeWideSNP_6_C11_397088.CEL	TOUSE_p_TCGAaffxB9_10a_N_GenomeWideSNP_6_C10_397090.CEL
TCGA-13-0805	Serous	3	IIIC	3	58	1	R	6	36	Y	P,Car	6,6	SNP6	TCGA SNP6	Pair			TOUSE_p_TCGAaffxB9_10a_N_GenomeWideSNP_6_D06_397072.CEL	TOUSE_p_TCGAaffxB9_10a_N_GenomeWideSNP_6_D05_397078.CEL
TCGA-13-0807	Serous	3	IIIC	3	55	3	D	14	14	Y	P,Car	null,null	SNP6	TCGA SNP6	Pair			RACKS_p_TCGAaffxB10b_11_S_GenomeWideSNP_6_B09_429594.CEL	RACKS_p_TCGAaffxB10b_11_S_GenomeWideSNP_6_B10_429592.CEL
TCGA-13-0884	Serous	3	IIIC	3	40	NK	R	42	109	NK	NK	NK	SNP6	TCGA SNP6	Pair			NEWLY_p_TCGA_Batch13_CN_GenomeWideSNP_6_F10_446062.CEL	NEWLY_p_TCGA_Batch13_CN_GenomeWideSNP_6_F05_446052.CEL
TCGA-13-0885	Serous	3	IIIC	3	71	2	PF	93	93	Y	P,Car, Cis	6,6,3	SNP6	TCGA SNP6	Pair			RACKS_p_TCGAaffxB10b_11_S_GenomeWideSNP_6_D05_429528.CEL	RACKS_p_TCGAaffxB10b_11_S_GenomeWideSNP_6_D06_429534.CEL
TCGA-13-0886	Serous	3	IIIC	3	68	1	PF	75	75	Y	P,Car, Cis	6,6,3	SNP6	TCGA SNP6	Pair			RACKS_p_TCGAaffxB10b_11_S_GenomeWideSNP_6_E01_429544.CEL	RACKS_p_TCGAaffxB10b_11_S_GenomeWideSNP_6_E02_429550.CEL
TCGA-13-0887	Serous	3	IIIC	3	43	1	R	17	68	Y	P,Car, Cis	6,6,4	SNP6	TCGA SNP6	Pair			RACKS_p_TCGAaffxB10b_11_S_GenomeWideSNP_6_E11_429434.CEL	RACKS_p_TCGAaffxB10b_11_S_GenomeWideSNP_6_E12_429428.CEL
TCGA-13-0888	Serous	3	IIIC	3	78	0	PF	71	71	Y	P,Car, H	8,8,null	SNP6	TCGA SNP6	Pair			RACKS_p_TCGAaffxB10b_11_S_GenomeWideSNP_6_F09_429446.CEL	RACKS_p_TCGAaffxB10b_11_S_GenomeWideSNP_6_F10_429440.CEL
TCGA-13-0889	Serous	NK	IV	4	76	1	PF	63	63	Y	P,Car	6,6	SNP6	TCGA SNP6	Pair			RACKS_p_TCGAaffxB10b_11_S_GenomeWideSNP_6_G07_429456.CEL	RACKS_p_TCGAaffxB10b_11_S_GenomeWideSNP_6_G08_429486.CEL
TCGA-13-0890	Serous	3	IIIC	3	57	1	PF	69	69	Y	P,Car	8,8	SNP6	TCGA SNP6	Pair			RACKS_p_TCGAaffxB10b_11_S_GenomeWideSNP_6_H03_429472.CEL	RACKS_p_TCGAaffxB10b_11_S_GenomeWideSNP_6_H04_429602.CEL
TCGA-13-0891	Serous	3	IV	4	74	0	R	25	70	Y	P,Car	6,6	SNP6	TCGA SNP6	Pair			RACKS_p_TCGAaffxB10b_11_S_GenomeWideSNP_6_B11_429590.CEL	RACKS_p_TCGAaffxB10b_11_S_GenomeWideSNP_6_B12_429496.CEL
TCGA-13-0893	Serous	3	IIIC	3	48	NK	R	15	44	NK	NK	NK	SNP6	TCGA SNP6	Pair			NEWLY_p_TCGA_Batch13_CN_GenomeWideSNP_6_G07_446118.CEL	NEWLY_p_TCGA_Batch13_CN_GenomeWideSNP_6_G03_446064.CEL
TCGA-13-0894	Serous	3	IIIC	3	53	NK	R	19	50	NK	NK	NK	SNP6	TCGA SNP6	Pair			NEWLY_p_TCGA_Batch13_CN_GenomeWideSNP_6_A04_446160.CEL	NEWLY_p_TCGA_Batch13_CN_GenomeWideSNP_6_G12_446124.CEL
TCGA-13-0899	Serous	3	IIIC	3	60	1	R	18	57	Y	P,Car	6,6	SNP6	TCGA SNP6	Pair			RACKS_p_TCGAaffxB10b_11_S_GenomeWideSNP_6_D07_429532.CEL	RACKS_p_TCGAaffxB10b_11_S_GenomeWideSNP_6_D08_429522.CEL
TCGA-13-0900	Serous	3	IIIC	3	59	NK	PF	58	58	NK	NK	NK	SNP6	TCGA SNP6	Pair			NEWLY_p_TCGA_Batch13_CN_GenomeWideSNP_6_B04_446230.CEL	NEWLY_p_TCGA_Batch13_CN_GenomeWideSNP_6_A10_446148.CEL
TCGA-13-0901	Serous	3	IIIC	3	42	NK	R	13	20	NK	NK	NK	SNP6	TCGA SNP6	Pair			NEWLY_p_TCGA_Batch13_CN_GenomeWideSNP_6_C04_446206.CEL	NEWLY_p_TCGA_Batch13_CN_GenomeWideSNP_6_B10_446210.CEL
TCGA-13-0903	Serous	3	IV	4	43	0	PF	48	48	Y	P,Car, T	6,6,null	SNP6	TCGA SNP6	Pair			RACKS_p_TCGAaffxB10b_11_S_GenomeWideSNP_6_E03_429548.CEL	RACKS_p_TCGAaffxB10b_11_S_GenomeWideSNP_6_E04_429538.CEL
TCGA-13-0904	Serous	3	IIIC	3	64	3	R	11	49	Y	Doc, Car, Car, P	6,6,2,2	SNP6	TCGA SNP6	Pair			RACKS_p_TCGAaffxB10b_11_S_GenomeWideSNP_6_F01_429430.CEL	RACKS_p_TCGAaffxB10b_11_S_GenomeWideSNP_6_F02_429424.CEL
TCGA-13-0905	Serous	3	IIIC	3	51	NK	PF	48	48	NK	NK	NK	SNP6	TCGA SNP6	Pair			NEWLY_p_TCGA_Batch13_CN_GenomeWideSNP_6_D04_446180.CEL	NEWLY_p_TCGA_Batch13_CN_GenomeWideSNP_6_C10_446184.CEL
TCGA-13-0906	Serous	3	IIIC	3	50	1	PF	46	46	Y	P,Cis, P	6,6,6	SNP6	TCGA SNP6	Pair			RACKS_p_TCGAaffxB10b_11_S_GenomeWideSNP_6_F11_429442.CEL	RACKS_p_TCGAaffxB10b_11_S_GenomeWideSNP_6_F12_429470.CEL
TCGA-13-0908	Serous	3	IV	4	59	NK	R	18	45	NK	NK	NK	SNP6	TCGA SNP6	Pair			NEWLY_p_TCGA_Batch13_CN_GenomeWideSNP_6_E03_446082.CEL	NEWLY_p_TCGA_Batch13_CN_GenomeWideSNP_6_D10_446076.CEL
TCGA-13-0910	Serous	3	IIIC	3	59	1	PF	38	38	Y	P,Car, Cis	6,6,3	SNP6	TCGA SNP6	Bulk		Vis QC	RACKS_p_TCGAaffxB10b_11_S_GenomeWideSNP_6_G09_429484.CEL	RACKS_p_TCGAaffxB10b_11_S_GenomeWideSNP_6_G10_429482.CEL
TCGA-13-0911	Serous	3	IV	4	56	1	R	9	28	Y	P,Car	7,7	SNP6	TCGA SNP6	Pair			RACKS_p_TCGAaffxB10b_11_S_GenomeWideSNP_6_H05_429600.CEL	RACKS_p_TCGAaffxB10b_11_S_GenomeWideSNP_6_H06_429606.CEL
TCGA-13-0912	Serous	3	IIIC	3	59	0	R	16	35	Y	P,Cis, P	6,6,6	SNP6	TCGA SNP6	Pair			RACKS_p_TCGAaffxB10b_11_S_GenomeWideSNP_6_C01_429498.CEL	RACKS_p_TCGAaffxB10b_11_S_GenomeWideSNP_6_C02_429500.CEL
TCGA-13-0916	Serous	3	IIIC	3	50	0	PF	21	21	Y	P,Cis, P, T	6,6,6,null	SNP6	TCGA SNP6	Pair			RACKS_p_TCGAaffxB10b_11_S_GenomeWideSNP_6_E05_429536.CEL	RACKS_p_TCGAaffxB10b_11_S_GenomeWideSNP_6_E06_429542.CEL
TCGA-13-0919	Serous	3	IIIC	3	53	0	PF	15	15	Y	P,Car	6,6	SNP6	TCGA SNP6	Bulk		Vis QC	RACKS_p_TCGAaffxB10b_11_S_GenomeWideSNP_6_F03_429426.CEL	RACKS_p_TCGAaffxB10b_11_S_GenomeWideSNP_6_F04_429452.CEL
TCGA-13-0920	Serous	3	IIIC	3	66	1	R	10	14	Y	Car	null	SNP6	TCGA SNP6	Pair			RACKS_p_TCGAaffxB10b_11_S_GenomeWideSNP_6_G01_429468.CEL	RACKS_p_TCGAaffxB10b_11_S_GenomeWideSNP_6_G02_429466.CEL
TCGA-13-0921	Serous	3	IIIC	3	73	0	PF	5	5	Y	P,Cis	6,6	SNP6	TCGA SNP6	Pair			RACKS_p_TCGAaffxB10b_11_S_GenomeWideSNP_6_G11_429480.CEL	RACKS_p_TCGAaffxB10b_11_S_GenomeWideSNP_6_G12_429478.CEL
TCGA-13-0923	Serous	3	IIIC	3	74	0	PF	6	6	Y	P,Cis, P	6,6,6	SNP6	TCGA SNP6	Pair			RACKS_p_TCGAaffxB10b_11_S_GenomeWideSNP_6_C03_429502.CEL	RACKS_p_TCGAaffxB10b_11_S_GenomeWideSNP_6_C04_429488.CEL
TCGA-13-0924	Serous	3	IV	4	46	1	PF	6	6	Y	P,Car, T	6,6,null	SNP6	TCGA SNP6	Pair			RACKS_p_TCGAaffxB10b_11_S_GenomeWideSNP_6_D01_429506.CEL	RACKS_p_TCGAaffxB10b_11_S_GenomeWideSNP_6_D02_429508.CEL
TCGA-13-1403	Serous	3	IIIC	3	49	NK	PF	11	11	NK	NK	NK	SNP6	TCGA SNP6	Bulk		Vis QC	NEWLY_p_TCGA_Batch13_CN_GenomeWideSNP_6_F01_446044.CEL	NEWLY_p_TCGA_Batch13_CN_GenomeWideSNP_6_E08_446088.CEL
TCGA-13-1404	Serous	3	IIIC	3	49	NK	PF	7	7	NK	NK	NK	SNP6	TCGA SNP6	Pair			NEWLY_p_TCGA_Batch13_CN_GenomeWideSNP_6_F11_446056.CEL	NEWLY_p_TCGA_Batch13_CN_GenomeWideSNP_6_F06_446054.CEL
TCGA-13-1405	Serous	3	IV	4	50	NK	PF	7	7	NK	NK	NK	SNP6	TCGA SNP6	Bulk		Vis QC	NEWLY_p_TCGA_Batch13_CN_GenomeWideSNP_6_G08_446116.CEL	NEWLY_p_TCGA_Batch13_CN_GenomeWideSNP_6_G04_446066.CEL
TCGA-13-1407	Serous	3	IIIC	3	52	NK	PF	6	6	NK	NK	NK	SNP6	TCGA SNP6	Pair			NEWLY_p_TCGA_Batch13_CN_GenomeWideSNP_6_A05_446158.CEL	NEWLY_p_TCGA_Batch13_CN_GenomeWideSNP_6_D07_446174.CEL
TCGA-13-1408	Serous	3	IIIC	3	59	NK	PF	6	6	NK	NK	NK	SNP6	TCGA SNP6	Pair			NEWLY_p_TCGA_Batch13_CN_GenomeWideSNP_6_B05_446216.CEL	NEWLY_p_TCGA_Batch13_CN_GenomeWideSNP_6_A11_446146.CEL
TCGA-13-1409	Serous	3	IIIC	3	73	NK	PF	7	7	NK	NK	NK	SNP6	TCGA SNP6	Pair			NEWLY_p_TCGA_Batch13_CN_GenomeWideSNP_6_C05_446194.CEL	NEWLY_p_TCGA_Batch13_CN_GenomeWideSNP_6_B11_446212.CEL
TCGA-13-1410	Serous	NK	IV	4	57	NK	PF	5	5	NK	NK	NK	SNP6	TCGA SNP6	Pair			NEWLY_p_TCGA_Batch13_CN_GenomeWideSNP_6_D05_446170.CEL	NEWLY_p_TCGA_Batch13_CN_GenomeWideSNP_6_C11_446190.CEL
TCGA-13-1411	Serous	3	IIIC	3	82	NK	PF	4	4	NK	NK	NK	SNP6	TCGA SNP6	Pair			NEWLY_p_TCGA_Batch13_CN_GenomeWideSNP_6_E04_446080.CEL	NEWLY_p_TCGA_Batch13_CN_GenomeWideSNP_6_D11_446074.CEL
TCGA-13-1412	Serous	3	IV	4	41	NK	PF	5	5	NK	NK	NK	SNP6	TCGA SNP6	Pair			NEWLY_p_TCGA_Batch13_CN_GenomeWideSNP_6_F02_446046.CEL	NEWLY_p_TCGA_Batch13_CN_GenomeWideSNP_6_E09_446102.CEL
TCGA-20-0987	Serous	3	IIIC	3	61	1	R	15	23	Y	Tax,Car, Top	6,6,3	SNP6	TCGA SNP6	Pair			QUANT_p_TCGA_Batch12_AFFX_GenomeWideSNP_6_A01_437640.CEL	QUANT_p_TCGA_Batch12_AFFX_GenomeWideSNP_6_H06_437606.CEL
TCGA-20-0990	Serous	3	IIIC	3	74	NK	R	29	26	Y	P,Car, G, Lip, Car	6,6,5,6,6	SNP6	TCGA SNP6	Pair			QUANT_p_TCGA_Batch12_AFFX_GenomeWideSNP_6_B01_437670.CEL	QUANT_p_TCGA_Batch12_AFFX_GenomeWideSNP_6_A07_437636.CEL
TCGA-20-0991	Serous	3	IIB	2	79	NK	PF	27	27	Y	Car	3	SNP6	TCGA SNP6	Pair			QUANT_p_TCGA_Batch12_AFFX_GenomeWideSNP_6_C01_437662.CEL	QUANT_p_TCGA_Batch12_AFFX_GenomeWideSNP_6_B07_437674.CEL
TCGA-20-0996	Serous	2	IIIC	3	59	NK	PF	73	73	Y	Top, Dox, Car, Tax, E	15,13,3,3,6	SNP6	TCGA SNP6	Pair			QUANT_p_TCGA_Batch12_AFFX_GenomeWideSNP_6_D01_437684.CEL	QUANT_p_TCGA_Batch12_AFFX_GenomeWideSNP_6_C07_437696.CEL
TCGA-23-1021	Serous	3	IV	4	45	3	D	48	48	Y	Car, P, G, V, Top, P, Dox	6,6,5,2,6,5,1	SNP6	TCGA SNP6	Pair			QUANT_p_TCGA_Batch12_AFFX_GenomeWideSNP_6_A05_437632.CEL	NA
TCGA-23-1022	Serous	3	IIIC	3	68	1	R	15	50	Y	P,Car, G, Cyc, Car, G, Cis, Dox, Top	7,7,1,5,7,12,12,10,5	SNP6	TCGA SNP6	Pair			QUANT_p_TCGA_Batch12_AFFX_GenomeWideSNP_6_E01_437738.CEL	QUANT_p_TCGA_Batch12_AFFX_GenomeWideSNP_6_D07_437688.CEL
TCGA-23-1023	Serous	3	IIIC	3	65	1	R	40	41	Y	NK	NK	SNP6	TCGA SNP6	Pair			QUANT_p_TCGA_Batch12_AFFX_GenomeWideSNP_6_F01_437760.CEL	QUANT_p_TCGA_Batch12_AFFX_GenomeWideSNP_6_E07_437718.CEL
TCGA-23-1024	Serous	3	IV	4	52	1	PF	16	16	Y	P,Car, Cis, P	6,6,6,12	SNP6	TCGA SNP6	Pair			QUANT_p_TCGA_Batch12_AFFX_GenomeWideSNP_6_G01_437752.CEL	QUANT_p_TCGA_Batch12_AFFX_GenomeWideSNP_6_F07_437772.CEL
TCGA-23-1026	Serous	3	IIIC	3	45	1	R	27	27	Y	P,Car, Cis, G	6,6,5,5	SNP6	TCGA SNP6	Pair			QUANT_p_TCGA_Batch12_AFFX_GenomeWideSNP_6_B05_437678.CEL	QUANT_p_TCGA_Batch12_AFFX_GenomeWideSNP_6_A11_437628.CEL
TCGA-23-1027	Serous	3	IIIC	3	48	1	R	4	32	Y	P, Cis, Car, Doc, G, P	5,5,5,5,5,5	SNP6	TCGA SNP6	Pair			QUANT_p_TCGA_Batch12_AFFX_GenomeWideSNP_6_H01_437612.CEL	QUANT_p_TCGA_Batch12_AFFX_GenomeWideSNP_6_G07_437592.CEL
TCGA-23-1028	Serous	3	NK	NK	44	1	R	4	50	Y	Car, P, Top, Cis, Top, Car, Dox, G, Car, G	4,4,11,2,3,5,8,1,1	SNP6	TCGA SNP6	Pair			QUANT_p_TCGA_Batch12_AFFX_GenomeWideSNP_6_C05_437700.CEL	QUANT_p_TCGA_Batch12_AFFX_GenomeWideSNP_6_B11_437650.CEL
TCGA-23-1030	Serous	3	IIIC	3	64	1	R	18	30	Y	NK	NK	SNP6	TCGA SNP6	Pair			QUANT_p_TCGA_Batch12_AFFX_GenomeWideSNP_6_D05_437692.CEL	QUANT_p_TCGA_Batch12_AFFX_GenomeWideSNP_6_C11_437704.CEL
TCGA-23-1031	Serous	3	IV	4	61	1	D	19	19	Y	Dox, G, Top, X, Doc, P, Car	3,11,2,2,2,7,7,11	SNP6	TCGA SNP6	Pair			QUANT_p_TCGA_Batch12_AFFX_GenomeWideSNP_6_A02_437642.CEL	QUANT_p_TCGA_Batch12_AFFX_GenomeWideSNP_6_H07_437600.CEL
TCGA-23-1032	Serous	3	IV	4	73	1	D	2	3	NK	NK	NK	SNP6	TCGA SNP6	Pair			QUANT_p_TCGA_Batch12_AFFX_GenomeWideSNP_6_B02_437668.CEL	QUANT_p_TCGA_Batch12_AFFX_GenomeWideSNP_6_A08_437638.CEL
TCGA-23-1109		3	IIIC	3	63	1	R	33	52	NK	NK	NK	SNP6	TCGA SNP6	Pair			QUANT_p_TCGA_Batch12_AFFX_GenomeWideSNP_6_E03_437742.CEL	QUANT_p_TCGA_Batch12_AFFX_GenomeWideSNP_6_D09_437730.CEL
TCGA-23-1110	Serous	3	IIIC	3	42	0	R	11	55	NK	NK	NK	SNP6	TCGA SNP6	Pair			QUANT_p_TCGA_Batch12_AFFX_GenomeWideSNP_6_F03_437764.CEL	QUANT_p_TCGA_Batch12_AFFX_GenomeWideSNP_6_E09_437722.CEL
TCGA-23-1113		3	IV	4	49	1	D	32	32	Y	P,Car, Cis, G, Dox, Doc	3,3,4,4,12,9	SNP6	TCGA SNP6	Pair			QUANT_p_TCGA_Batch12_AFFX_GenomeWideSNP_6_G03_437756.CEL	QUANT_p_TCGA_Batch12_AFFX_GenomeWideSNP_6_F09_437744.CEL
TCGA-23-1116		3	IIIC	3	83	3	PF	5	5	Y	P,Car	6,6	SNP6	TCGA SNP6	Pair			QUANT_p_TCGA_Batch12_AFFX_GenomeWideSNP_6_H03_437608.CEL	QUANT_p_TCGA_Batch12_AFFX_GenomeWideSNP_6_G09_437588.CEL
TCGA-23-1117	Serous	3	IIIC	3	43	1	R	14	34	Y	Car, Doc, G, Cyc, Cis, Top	11,5,4,3,5,8	SNP6	TCGA SNP6	Pair			QUANT_p_TCGA_Batch12_AFFX_GenomeWideSNP_6_A04_437646.CEL	QUANT_p_TCGA_Batch12_AFFX_GenomeWideSNP_6_H09_437622.CEL
TCGA-23-1118	Serous	3	IIIC	3	45	3	PF	87	87	Y	Car	6	SNP6	TCGA SNP6	Pair			QUANT_p_TCGA_Batch12_AFFX_GenomeWideSNP_6_B04_437664.CEL	QUANT_p_TCGA_Batch12_AFFX_GenomeWideSNP_6_A10_437626.CEL
TCGA-23-1119	Serous	3	IIIC	3	65	1	R	113	132	Y	Car, Car	6,6	SNP6	TCGA SNP6	Pair			QUANT_p_TCGA_Batch12_AFFX_GenomeWideSNP_6_C04_437656.CEL	QUANT_p_TCGA_Batch12_AFFX_GenomeWideSNP_6_B10_437652.CEL
TCGA-23-1120	Serous	3	IIIC	3	61	1	PF	4	4	Y	P,Cis	5,5	SNP6	TCGA SNP6	Pair			QUANT_p_TCGA_Batch12_AFFX_GenomeWideSNP_6_D04_437682.CEL	QUANT_p_TCGA_Batch12_AFFX_GenomeWideSNP_6_C10_437710.CEL
TCGA-23-1121	Serous	3	IIIC	3	52	3	PF	6	6	NK	NK	NK	SNP6	TCGA SNP6	Pair			QUANT_p_TCGA_Batch12_AFFX_GenomeWideSNP_6_E04_437740.CEL	QUANT_p_TCGA_Batch12_AFFX_GenomeWideSNP_6_D10_437728.CEL
TCGA-23-1122	Serous	3	IIIC	3	54	1	R	15	40	Y	Car, If, Cis, G, G, G	8,6,6,20,9,5	SNP6	TCGA SNP6	Pair			QUANT_p_TCGA_Batch12_AFFX_GenomeWideSNP_6_F04_437766.CEL	QUANT_p_TCGA_Batch12_AFFX_GenomeWideSNP_6_E10_437720.CEL
TCGA-23-1123	Serous	3	IIIC	3	59	2	D	34	34	Y	P,Car, Doc, Top	8,8,6,3	SNP6	TCGA SNP6	Pair			QUANT_p_TCGA_Batch12_AFFX_GenomeWideSNP_6_G04_437758.CEL	QUANT_p_TCGA_Batch12_AFFX_GenomeWideSNP_6_F10_437746.CEL
TCGA-23-1124	Serous	3	IIIC	3	63	0	R	21	59	Y	Car, Top, Dox, V, P, G	9,4,6,6,11,18	SNP6	TCGA SNP6	Pair			QUANT_p_TCGA_Batch12_AFFX_GenomeWideSNP_6_H04_437610.CEL	QUANT_p_TCGA_Batch12_AFFX_GenomeWideSNP_6_G10_437590.CEL
TCGA-24-0966	Serous	3	IIIC	3	78	3	PF	8	8	Y	P,Car	5,5	SNP6	TCGA SNP6	Pair			RACKS_p_TCGAaffxB10b_11_S_GenomeWideSNP_6_G05_429460.CEL	RACKS_p_TCGAaffxB10b_11_S_GenomeWideSNP_6_G06_429458.CEL
TCGA-24-0968	Serous	3	IIIC	3	59	1	R	18	20	Y	P,Car, Cis, G, Cy, Dox, N, Top	5,5,1,1,null,1,4,4	SNP6	TCGA SNP6	Pair			QUANT_p_TCGA_Batch12_AFFX_GenomeWideSNP_6_F02_437762.CEL	QUANT_p_TCGA_Batch12_AFFX_GenomeWideSNP_6_E08_437716.CEL
TCGA-24-0970	Serous	3	IIIC	3	64	3	R	9	12	Y	Tax,Car, Dox	8,8,8	SNP6	TCGA SNP6	Pair			QUANT_p_TCGA_Batch12_AFFX_GenomeWideSNP_6_G02_437754.CEL	QUANT_p_TCGA_Batch12_AFFX_GenomeWideSNP_6_F08_437774.CEL
TCGA-24-0975	Serous	3	IIIC	3	59	1	R	10	22	Y	Car, P, Gen, Top, N, Dox	8,8,2,3,3,2	SNP6	TCGA SNP6	Pair			QUANT_p_TCGA_Batch12_AFFX_GenomeWideSNP_6_H02_437614.CEL	QUANT_p_TCGA_Batch12_AFFX_GenomeWideSNP_6_G08_437594.CEL
TCGA-24-0979		NK	NK	NK	NK	3	R	14	42	Y	Tax,Car	8,8	SNP6	TCGA SNP6	Pair			QUANT_p_TCGA_Batch12_AFFX_GenomeWideSNP_6_A03_437644.CEL	QUANT_p_TCGA_Batch12_AFFX_GenomeWideSNP_6_H08_437602.CEL
TCGA-24-0980	Serous	3	IIIC	3	54	3	R	5	8	Y	P,Car	4,4	SNP6	TCGA SNP6	Pair			RACKS_p_TCGAaffxB10b_11_S_GenomeWideSNP_6_H09_429608.CEL	RACKS_p_TCGAaffxB10b_11_S_GenomeWideSNP_6_H10_429614.CEL
TCGA-24-0981	Serous	3	IIIC	3	61	1	R	10	34	Y	N, Top, Fu, I, G, Doc, E, P, Dox, Cis	35,35,35,null,35,35,35,35,35	SNP6	TCGA SNP6	Pair			QUANT_p_TCGA_Batch12_AFFX_GenomeWideSNP_6_B03_437666.CEL	QUANT_p_TCGA_Batch12_AFFX_GenomeWideSNP_6_A09_437624.CEL
TCGA-24-0982	Serous	3	IIIC	3	77	1	R	5	23	Y	P,Car, Top, Dox, N, G	22,22,22,22,22,22	SNP6	TCGA SNP6	Bulk			QUANT_p_TCGA_Batch12_AFFX_GenomeWideSNP_6_C03_437658.CEL	NA
TCGA-24-1103	Serous	3	IIIC	3	51	1	R	23	55	Y	P,Tax, N, Car, Top	22,22,22,22,22	SNP6	TCGA SNP6	Pair			QUANT_p_TCGA_Batch12_AFFX_GenomeWideSNP_6_C02_437660.CEL	QUANT_p_TCGA_Batch12_AFFX_GenomeWideSNP_6_B08_437672.CEL
TCGA-24-1104	Serous	3	IV	4	56	3	R	32	64	Y	P,Car, Dox, Cis	17,17,17,17	SNP6	TCGA SNP6	Pair			QUANT_p_TCGA_Batch12_AFFX_GenomeWideSNP_6_D02_437686.CEL	QUANT_p_TCGA_Batch12_AFFX_GenomeWideSNP_6_C08_437698.CEL
TCGA-24-1105	Serous	3	IIIC	3	36	1	R	16	48	Y	Cy, N, Top, T, Car, Cis, Dox, P	32,32,32,null,32,32,32,32,32	SNP6	TCGA SNP6	Pair			QUANT_p_TCGA_Batch12_AFFX_GenomeWideSNP_6_E02_437736.CEL	QUANT_p_TCGA_Batch12_AFFX_GenomeWideSNP_6_D08_437690.CEL
TCGA-24-1413	Serous	3	IIIC	3	52	1	PF	6	6	Y	P,Car	6,6	SNP6	TCGA SNP6	Pair			NEWLY_p_TCGA_Batch13_CN_GenomeWideSNP_6_F12_446058.CEL	NEWLY_p_TCGA_Batch13_CN_GenomeWideSNP_6_F07_446048.CEL
TCGA-25-1312	Serous	3	IV	4	70	1	D	1	1	NK	NK	NK	SNP6	TCGA SNP6	Pair			NEWLY_p_TCGA_Batch13_CN_GenomeWideSNP_6_A01_446166.CEL	NEWLY_p_TCGA_Batch13_CN_GenomeWideSNP_6_G09_446122.CEL
TCGA-25-1313	Serous	3	IV	4	NK	1	R	13	27	Y	Tax,Car, Top	6,null,5	SNP6	TCGA SNP6	Pair			NEWLY_p_TCGA_Batch13_CN_GenomeWideSNP_6_A12_446144.CEL	NEWLY_p_TCGA_Batch13_CN_GenomeWideSNP_6_A06_446156.CEL
TCGA-25-1314	Serous	3	IV	4	NK	1	R	9	33	Y	Tax, Car, Cis, Top	8,6,2,7	SNP6	TCGA SNP6	Pair			NEWLY_p_TCGA_Batch13_CN_GenomeWideSNP_6_B12_446214.CEL	NEWLY_p_TCGA_Batch13_CN_GenomeWideSNP_6_B06_446218.CEL
TCGA-25-1315	Serous	3	IIIC	3	50	1	R	5	53	Y	Cis, Tax, Car, Tax	6,6,null,null	SNP6	TCGA SNP6	Pair			NEWLY_p_TCGA_Batch13_CN_GenomeWideSNP_6_C12_446188.CEL	NEWLY_p_TCGA_Batch13_CN_GenomeWideSNP_6_C06_446192.CEL
TCGA-25-1316	Serous	3	IIIC	3	56	1	R	9	43	Y	Tax,Car, Top	null,null,6	SNP6	TCGA SNP6	Pair			NEWLY_p_TCGA_Batch13_CN_GenomeWideSNP_6_D12_446072.CEL	NEWLY_p_TCGA_Batch13_CN_GenomeWideSNP_6_D06_446168.CEL
TCGA-25-1317	Serous	3	IIIC	3	66	NK	D	1	2	Y	Tax,Car	1,1	SNP6	TCGA SNP6	Pair			NEWLY_p_TCGA_Batch13_CN_GenomeWideSNP_6_E10_446100.CEL	NEWLY_p_TCGA_Batch13_CN_GenomeWideSNP_6_E05_446094.CEL
TCGA-25-1318	Serous	3	IIIC	3	54	1	R	6	35	Y	Tax,Car, Top	6,6,4	SNP6	TCGA SNP6	Pair			NEWLY_p_TCGA_Batch13_CN_GenomeWideSNP_6_F08_446050.CEL	NEWLY_p_TCGA_Batch13_CN_GenomeWideSNP_6_F03_446040.CEL
TCGA-25-1319	Serous	3	IIIC	3	73	2	R	24	66	Y	Tax,Car	6,6	SNP6	TCGA SNP6	Pair			NEWLY_p_TCGA_Batch13_CN_GenomeWideSNP_6_G05_446114.CEL	NEWLY_p_TCGA_Batch13_CN_GenomeWideSNP_6_G01_446068.CEL
TCGA-25-1320	Serous	3	IIIC	3	66	1	R	14	38	Y	Top, Car, Tax, Dox	8,8,8,7	SNP6	TCGA SNP6	Pair			NEWLY_p_TCGA_Batch13_CN_GenomeWideSNP_6_A02_446164.CEL	NEWLY_p_TCGA_Batch13_CN_GenomeWideSNP_6_G10_446120.CEL
TCGA-25-1321	Serous	3	IIIC	3	66	0	R	15	34	Y	Tax,Car, G, Top	8,8,8,2	SNP6	TCGA SNP6	Pair			NEWLY_p_TCGA_Batch13_CN_GenomeWideSNP_6_B01_446224.CEL	NEWLY_p_TCGA_Batch13_CN_GenomeWideSNP_6_A07_446154.CEL
TCGA-25-1322	Serous	3	IV	4	62	3	D	3	3	Y	Tax,Car	3,3	SNP6	TCGA SNP6	Pair			NEWLY_p_TCGA_Batch13_CN_GenomeWideSNP_6_C01_446200.CEL	NEWLY_p_TCGA_Batch13_CN_GenomeWideSNP_6_B07_446220.CEL
TCGA-25-1323	Serous	3	IIIC	3	73	1	R	12	13	Y	Tax,Car, Dox	5,5,2	SNP6	TCGA SNP6	Pair			NEWLY_p_TCGA_Batch13_CN_GenomeWideSNP_6_D01_446178.CEL	NEWLY_p_TCGA_Batch13_CN_GenomeWideSNP_6_C07_446198.CEL
34194	serous	3	IIIC	3	68	2	D	10.6519	31.8572	Y	P, Car	3,6	500K	PMCC 500K	omit		Omit 250K Nsp on genotype QC	P5514T_Sty.CEL	P5514N_Sty.CEL		P5514T_Nsp.CEL	P5514N_Nsp.CEL
IC146	endometrioid	2	1c	1	67	NK	D	NK	79				500K	PMCC 500K	omit		Visual qc	IC146T_Nsp.CEL	IC146N_Nsp.CEL		IC146T_Sty repeat.CEL	IC146N_Sty repeat.CEL
JAP_OV_1	endometrioid	NK	IIIC	3	55	NK	D	5.4	18.83	Y	CAP	NK	250K Sty	Japanese 250K	omit	omit	CNA in normal	BARRE_p_Sty10_Mapping250K_Sty_C06_56516.cel	BARRE_p_Sty10_Mapping250K_Sty_C05_56500.cel
JAP_OV_26	serous	NK	IIIC	3	42	NK	PF	38.8	66.1	Y	TC	NK	250K Sty	Japanese 250K	omit		Tumour waves	HOCUS_p_Sty4_Mapping250K_Sty_E02_55018.cel	HOCUS_p_Sty4_Mapping250K_Sty_E01_55002.cel
JAP_OV_28	serous	NK	IIIC	3	NK	NK	NK	NK	NK	NK	NK	NK	250K Sty	Japanese 250K	omit	omit	CNA in normal	HOCUS_p_Sty4_Mapping250K_Sty_H02_55024.cel	HOCUS_p_Sty4_Mapping250K_Sty_H01_55008.cel
JAP_OV_80	serous	NK	IA	1	55	0	PF	29.6	29.6	Y	TC	NK	250K Sty	Japanese 250K	omit	omit	CNA in normal	VOLTS_p_Sty9_Mapping250K_Sty_D02_57798.cel	VOLTS_p_Sty9_Mapping250K_Sty_D01_57782.cel
P0532	serous	3	1	1	NK	NK	NK	NK		NK			500K	PMCC 500K	omit	omit	Genot qc	532T_Nsp.CEL	532N_Nsp.CEL		532T_Sty.CEL	532N_Sty.CEL
P0566	mix/serous	3	3b	3	71	NK	NK	NK		NK			500K	PMCC 500K	omit		omit Nsp on genotype	566T_Sty.CEL	566N_Sty.CEL		566T_Nsp.CEL	566N_Nsp.CEL
P0772	serous	3	2c	2	36	NK	NK	NK		NK			500K	PMCC 500K	omit		omit Nsp on genotype	772T_Sty.CEL	772N_Sty.CEL		772T_Nsp.CEL	772N_Nsp.CEL
TCGA-13-0764	Serous	3	IV	4	63	1	R	9	31	Y	P, Car, T	6,6,null	SNP6	TCGA SNP6	omit		MAPD	TOUSE_p_TCGAaffxB9_10a_N_GenomeWideSNP_6_D02_397098.CEL	TOUSE_p_TCGAaffxB9_10a_N_GenomeWideSNP_6_D01_397100.CEL
TCGA-13-0765	Serous	3	IIIC	3	51	1	R	22	29	Y	P,Cis, P, T, H	6,6,6,null,null	SNP6	TCGA SNP6	omit		Genot qc	TOUSE_p_TCGAaffxB9_10a_N_GenomeWideSNP_6_D08_397084.CEL	TOUSE_p_TCGAaffxB9_10a_N_GenomeWideSNP_6_D07_397074.CEL
TCGA-13-0797	Serous	3	IIIC	3	49	1	PF	9	9	Y	P,Car	6,6	SNP6	TCGA SNP6	omit	omit	MAPD	TOUSE_p_TCGAaffxB9_10a_N_GenomeWideSNP_6_D10_397080.CEL	TOUSE_p_TCGAaffxB9_10a_N_GenomeWideSNP_6_D09_397086.CEL
TCGA-13-0883	Serous	3	IIIC	3	61	1	R	27	70	Y	P,Car, Cis	6,6,6	SNP6	TCGA SNP6	omit		MAPD	RACKS_p_TCGAaffxB10b_11_S_GenomeWideSNP_6_C07_429494.CEL	RACKS_p_TCGAaffxB10b_11_S_GenomeWideSNP_6_C08_429512.CEL
TCGA-13-0897	Serous	3	IIIC	3	55	1	R	18	58	Y	P,Car	6,6	SNP6	TCGA SNP6	omit		MAPD	RACKS_p_TCGAaffxB10b_11_S_GenomeWideSNP_6_C09_429514.CEL	RACKS_p_TCGAaffxB10b_11_S_GenomeWideSNP_6_C10_429516.CEL
TCGA-13-0913	Serous	3	IIIC	3	54	0	R	29	30	Y	P,Cis, P	6,6,6	SNP6	TCGA SNP6	omit		MAPD	RACKS_p_TCGAaffxB10b_11_S_GenomeWideSNP_6_C11_429518.CEL	RACKS_p_TCGAaffxB10b_11_S_GenomeWideSNP_6_C12_429504.CEL
