# Supplementary material for: Copy Number Analysis Identifies Novel Interactions Between Genomic Loci in Ovarian Cancer
Source: PLoS One. 2010 Sep 10;5(9):e11408. doi: 10.1371/journal.pone.0011408 (PMC2937017; doi:10.1371/journal.pone.0011408)
Supplement: Table S2 — Full list of frequent aberrations and genes. (0.71 MB XLS) [file pone.0011408.s011.xls]

## Sheet: Regions
Amplifications >1 (log2) in >=2.5% of samples								Losses <-1 (log2) in >=1% of samples
Chromosome	Start	End	Length (bp)	Max # samples	Threshold	CNP?		Chromosome	Start	End	Length (bp)	Max # samples	CNP?
1	39219909	43953394	4733485	12	2.5%+			1	25465703	25519521	53818	8	*
1	72541512	72556730	15218	10	2.5%+	*		1	72541492	72583724	42232	12	*
1	145543907	145820242	276335	10	2.5%+			1	105820716	105823886	3170	11	*
1	150822318	150853152	30834	22	2.5%+	*		1	112497197	112498901	1704	9	*
3	169389291	171805749	2416458	19	2.5%+			1	150822318	150853152	30834	15	*
3	194360644	194365585	4941	19	2.5%+			1	151028535	151035312	6777	10	*
4	9832502	9839006	6504	12	2.5%+	*		1	194994461	195024770	30309	5	*
6	42010021	42013647	3626	10	2.5%+			2	4191727	4201030	9303	6	*
8	106888057	108622813	1734756	10	2.5%+			2	52605073	52635034	29961	7	*
8	113888456	114392165	503709	10	2.5%+			2	146580901	146583392	2491	12	*
8	115752912	143902698	28149786	31	2.5%+			2	208063411	208067569	4158	7	*
8	125294436	135415295	10120859	31	5%+			3	6626116	6628320	2204	6	*
11	75458809	78531526	3072717	13	2.5%+			3	53006764	53008176	1412	4	*
11	86022779	86054358	31579	10	2.5%+			3	68828937	68830091	1154	15	*
12	726114	3894851	3168737	14	2.5%+			3	100427136	100431986	4850	8	*
12	9525125	9619547	94422	17	2.5%+	*		3	163995831	164108677	112846	6	*
12	11402832	11434661	31829	10	2.5%+	*		3	190846360	190853682	7322	5	*
12	15075642	29450263	14374621	17	2.5%+			3	194360584	194365585	5001	9	*
12	30481442	30786573	305131	10	2.5%+			4	9823258	9844093	20835	21	*
15	74678920	74682241	3321	10	2.5%+	*		4	10002240	10009754	7514	10	*
19	12782186	15274208	2492022	14	2.5%+			4	15601584	15601929	345	9	all 50K
19	33043074	37644294	4601220	36	2.5%+			4	34462883	34501108	38225	13	*
19	34402560	35934942	1532382	36	5%+			4	70162229	70266701	104472	12	*
19	44311557	44813760	502203	11	2.5%+			4	87195403	87198776	3373	4	*
20	1509568	1541881	32313	14	2.5%+	*		4	92502714	92503143	429	4	all 50K
20	52359963	52360876	913	15	2.5%+	?		4	115394760	115401612	6852	20	*
								4	116392060	116394691	2631	4
Amplifications >0.8 (log2) in >=5% of samples								4	133337220	133346614	9394	4	all 50K
Chromosome	Start	End	Length (bp)	Max # samples	Threshold	CNP?		4	138311858	138312852	994	10	*
1	40024403	40245863	221460	20	5%+			4	162093378	162104561	11183	16	*
1	150822318	150852850	30532	29	5%+	*		4	172611447	172614273	2826	6	*
3	168376688	176981849	8605161	49	5%+			4	177471900	177472089	189	6	all 50K
3	169841336	171141964	1300628	49	10%+			4	182510561	182630891	120330	4
3	177005792	180414912	3409120	28	5%+			4	189979510	190695757	716247	4
3	194360644	194903551	542907	29	5%+			4	190927939	190953178	25239	5
3	195040252	196781573	1741321	21	5%+			5	12868768	12879638	10870	5	*
3	197209689	198547705	1338016	22	5%+			5	56516383	56542075	25692	4
4	9832502	9839036	6534	24	5%+	*		5	57361772	57374114	12342	5	*
8	101364175	101951072	586897	21	5%+			5	151495567	151498532	2965	8	*
8	102357657	102916223	558566	22	5%+			5	155409564	155415295	5731	7	*
8	103689078	146268947	42579869	75	5%+			5	180311304	180350697	39393	14	*
8	115825508	116279699	454191	41	10%+			6	32577885	32626735	48850	4	*
8	116345794	116670197	324403	40	10%+			6	81341665	81344987	3322	5	*
8	116840655	143902698	27062043	75	10%+			6	103841510	103868742	27232	14	*
11	77070508	77907841	837333	20	5%+			7	125832706	125833839	1133	7	*
12	497680	6179226	5681546	25	5%+			7	141433587	141438564	4977	7	*
12	6396668	6796624	399956	20	5%+			7	141699438	141711905	12467	18	*
12	7266539	7546545	280006	20	5%+			7	142155613	142167474	11861	9	*
12	9525125	9619547	94422	31	5%+	*		8	21242	6619991	6598749	16
12	23440064	26775623	3335559	26	5%+			8	6775890	11261203	4485313	6
19	12782186	14212525	1430339	28	5%+			8	12745345	15339804	2594459	6
19	14464751	15720712	1255961	26	5%+			8	15858256	15858439	183	4
19	33727396	38739404	5012008	47	5%+			8	15901079	15965231	64152	4
19	44324661	44606588	281927	20	5%+			8	16306623	16319020	12397	4
20	95685	165281	69596	22	5%+			8	16752983	16754047	1064	4
20	1509568	1541881	32313	28	5%+	*		8	20840579	20890833	50254	4
20	29423346	30052684	629338	22	5%+			8	21039781	21049482	9701	4
20	50794047	51308176	514129	20	5%+			8	21849554	21874602	25048	4
20	51614159	52395595	781436	28	5%+			8	22278406	22295836	17430	4
								8	24281422	26207719	1926297	25	*overlaps
Amplifications >0.6 (log2) in >=10% of samples								8	26661541	26951349	289808	4
Chromosome	Start	End	Length (bp)	Max # samples	Threshold	CNP?		8	31853189	31862655	9466	4
3	150638008	150655235	17227	40	10%+	*		8	34923722	34951905	28183	4
3	161960555	163011654	1051099	41	10%+			8	35247506	35752828	505322	4
3	163995774	164106579	110805	47	10%+	*		8	40302942	40312067	9125	6
3	164503719	198547705	34043986	106	10%+			8	62291261	62291637	376	4
3	169309732	174317984	5008252	106	20%+			9	21948524	22448980	500456	4
3	178330202	178403220	73018	82	20%+			9	22785727	23174130	388403	4
3	199305658	199317929	12271	40	20%+			9	23410137	23444474	34337	4
4	9837869	9838362	493	41	10%+	*		9	23722000	23765449	43449	4
8	60953995	62918623	1964628	46	10%+			9	24494113	24507670	13557	9	*
8	66517616	69877182	3359566	45	10%+			9	44669735	44708917	39182	4	?
8	91550140	146268947	54718807	133	10%+			10	56014991	56015341	350	6
8	116759001	143902698	27143697	133	20%+			10	58186584	58195736	9152	5	*
11	77327765	77568522	240757	40	10%+			10	66977945	66984424	6479	9	*
12	93683	8257868	8164185	53	10%+			10	89564844	91130488	1565644	8
12	8486798	13820489	5333691	58	10%+			11	4925074	4932953	7879	16	*
12	14410850	14455912	45062	40	10%+			11	5744644	5765703	21059	18	*
12	14659165	17073387	2414222	41	10%+			11	49670271	49714235	43964	6
12	18465561	18466152	591	42	10%+			11	55133062	55209573	76511	6	*
12	20155152	20237331	82179	40	10%+			11	92375672	92376114	442	4
12	22022872	22023562	690	40	10%+			12	9525125	9619547	94422	6	*
12	22774733	23006296	231563	40	10%+			12	19118443	19157217	38774	4
12	23440064	27988852	4548788	47	10%+			12	81182343	81182737	394	4
12	29247905	29549613	301708	40	10%+			12	98319892	98322853	2961	4	*
12	30453672	31076363	622691	42	10%+			12	130698525	130699276	751	7	*
12	31301551	32131585	830034	43	10%+			13	22527198	22531503	4305	10	*
19	13425865	13991215	565350	45	10%+			13	31430610	31436411	5801	6	*
19	14603924	15700613	1096689	46	10%+			13	36970024	36982745	12721	21	*
19	33125194	33138941	13747	40	10%+			13	47709693	48085207	375514	7
19	33846459	36846682	3000223	66	10%+			13	56656259	56676369	20110	8	*
20	95685	154402	58717	42	10%+			13	68146300	68166231	19931	5	*
20	1509641	1541881	32240	45	10%+	*		13	81743043	81938136	195093	4
20	29396542	30677652	1281110	47	10%+			13	82957440	82970753	13313	4
20	34557483	35023683	466200	42	10%+			13	86883000	86926462	43462	4
20	40065639	40554921	489282	40	10%+			14	105612786	105638133	25347	11	*
20	40898556	41391536	492980	42	10%+			14	105945394	105989141	43747	11	*
20	41646201	62342703	20696502	58	10%+			15	22256991	22269254	12263	6	*
								15	74678554	74682818	4264	19	*
Gains >0.3 (log2) in >=30% of samples								16	3730308	3767784	37476	4
Chromosome	Start	End	Length (bp)	Max # samples	Threshold	CNP?		16	22748356	22748496	140	13	*
1	143946596	156562766	12616170	154	30%+			16	54353878	54379933	26055	14	*
1	157229408	157251940	22532	120	30%+			16	58896364	59381622	485258	5
1	158233537	158256395	22858	121	30%+			16	59855769	59879347	23578	4
1	160286153	161012946	726793	122	30%+			16	60302013	60326482	24469	4
1	178723785	178783077	59292	121	30%+			16	61294302	61427634	133332	5
1	181391477	181856679	465202	123	30%+			16	61560972	61581934	20962	4
1	223387119	246885089	23497970	142	30%+			16	61976803	61993809	17006	4
3	109058224	109537009	478785	124	30%+			16	62019618	62073509	53891	4
3	113595802	116175087	2579285	127	30%+			16	76929929	76942227	12298	20	*
3	121233326	121466775	233449	121	30%+			17	11688455	12518560	830105	6
3	123276198	125390961	2114763	124	30%+			17	18299659	18405934	106275	16	*
3	125969790	126751363	781573	122	30%+			17	26540239	26764127	223888	5
3	129118491	199318130	70199639	251	30%+			17	36676528	36686596	10068	18	*
3	141424795	142087750	662955	162	40%+			18	36514406	36523810	9404	23	*
3	142524388	144568580	2044192	163	40%+			18	38310555	38311753	1198	6	?
3	146874144	198547705	51673561	251	40%+			18	61354727	61355685	958	4	*
3	167801369	188043476	20242107	251	50%+			18	61878460	61883706	5246	8	*
3	195241517	195371946	130429	200	50%+			18	62631867	62642027	10160	4
5	260504	1836237	1575733	128	30%+			18	64000415	64600350	599935	4
6	10636204	10663275	27071	120	30%+			18	65302008	65302445	437	4
6	11331004	11886966	555962	120	30%+			18	67579919	67592324	12405	4
6	12433747	14735136	2301389	128	30%+			18	68692679	68746984	54305	4
6	16311868	16867106	555238	121	30%+			18	76027329	76104900	77571	4
6	17467591	22185571	4717980	129	30%+			19	9351428	9351814	386	5
6	22855506	23080312	224806	121	30%+			19	40541321	40548531	7210	4	*
7	141945488	142154217	208729	121	30%+	*		19	56834152	56839997	5845	8	*
7	158133430	158167134	33704	123	30%+			20	1509568	1541881	32313	5	*
8	55473639	55528045	54406	121	30%+			21	13574779	17963050	4388271	6
8	59809075	76772612	16963537	141	30%+			22	22674410	22724003	49593	9	*
8	79169595	83410374	4240779	130	30%+			22	37693618	37701836	8218	5	*
8	84575546	146268947	61693401	247	30%+			22	40722506	41447572	725066	5
8	117022023	143902698	26880675	247	50%+			22	45509240	45525039	15799	4
11	77637307	77802894	165587	120	30%+			22	46522611	46816949	294338	4
12	93683	16414204	16320521	157	30%+			22	46989892	46990520	628	4
12	17230345	17648501	418156	120	30%+			22	48069777	49023156	953379	5
12	18002840	21017497	3014657	125	30%+			X	400575	152286748	151886173	26
12	21301086	21446178	145092	120	30%+			X	153639907	154499298	859391	6
12	21710671	27770095	6059424	130	30%+
19	34584186	35447946	863760	126	30%+			Losses <-0.3 (log2) in >=30% of samples
20	95685	3535204	3439519	132	30%+			Chromosome	Start	End	Length (bp)	Max # samples	Threshold
20	3993292	4710736	717444	122	30%+			4	89028666	89637074	608408	122	30%+
20	5112004	5228814	116810	120	30%+			4	90645453	139432369	48786916	148	30%+
20	6169756	6284597	114841	121	30%+			4	151684356	190953178	39268822	170	30%+
20	7856901	9322651	1465750	122	30%+			4	178628480	178920518	292038	160	40%+
20	10305002	11208723	903721	121	30%+			4	179311599	190078321	10766722	170	40%+
20	29309964	35023663	5713699	142	30%+			5	56292240	56339255	47015	120	30%+
20	36047164	36067869	20705	120	30%+			5	56855276	57994582	1139306	123	30%+
20	40242146	40948441	706295	121	30%+			5	58255767	94769997	36514230	157	30%+
20	41230537	62376958	21146421	187	30%+			5	97160487	97680304	519817	120	30%+
20	45201800	45711568	509768	164	40%+			5	99211642	99672465	460823	122	30%+
20	47785244	49800730	2015486	168	40%+			5	103989779	104281043	291264	120	30%+
20	49999235	62342703	12343468	187	40%+			6	101232013	104919391	3687378	135	30%+
								6	113291385	124842949	11551564	127	30%+
GISTIC peaks								6	128610463	129640510	1030047	121	30%+
Chromosome	Start	End	Length (bp)	Type				6	134464868	135255179	790311	121	30%+
1	39709178	39888685	179507	focal				6	139978899	170694486	30715587	140	30%+
1	145417707	145667644	249937	both				8	180568	34495888	34315320	180	30%+
1	148933726	148969616	35890	both				8	1704023	1973985	269962	160	40%+
1	178724632	178784880	60248	broad				8	2342522	6004209	3661687	178	40%+
1	233407294	233568685	161391	both				8	12995396	18698609	5703213	180	40%+
2	43205061	43220122	15061	broad				13	36762192	37724809	962617	125	30%+
2	113641008	113776276	135268	focal				13	46652346	49756769	3104423	122	30%+
2	178181656	178245644	63988	focal				13	52588450	68880132	16291682	136	30%+
3	109186152	109186453	301	both				13	81916142	81938136	21994	120	30%+
3	139134146	139173306	39160	broad				16	56756704	82588296	25831592	179	30%+
3	170889919	170925238	35319	both				16	58133987	64006260	5872273	179	40%+
3	186462206	186652593	190387	both				16	83636266	83684973	48707	120	30%+
3	198958008	198983678	25670	both				16	84294549	85993964	1699415	125	30%+
4	1722379	1831583	109204	focal				16	87949309	88368209	418900	122	30%+
5	584226	673249	89023	broad				17	3184608	3267156	82548	120	30%+
5	33571464	33582157	10693	broad				17	5037103	6230873	1193770	126	30%+
6	20227015	20455648	228633	both				17	7523808	22483000	14959192	164	30%+
6	41784616	41820417	35801	broad				17	11256344	12107064	850720	164	40%+
7	22876778	22980209	103431	focal				17	13465642	13911342	445700	161	40%+
7	102299725	102891487	591762	broad				17	14427236	14762569	335333	160	40%+
7	142005169	142142145	136976	both				17	24855914	36683964	11828050	140	30%+
7	158163781	158167163	3382	both				18	48374091	52876193	4502102	124	30%+
8	55301551	55486210	184659	broad				18	55675834	75946870	20271036	161	30%+
8	69784830	69880595	95765	broad				18	68505397	68563910	58513	161	40%+
8	102354213	102548185	193972	broad				19	341341	4841914	4500573	141	30%+
8	129712667	129748238	35571	both				22	24012780	27711152	3698372	132	30%+
8	146201994	146274826	72832	both				22	30774217	49530707	18756490	185	30%+
9	3844071	4084793	240722	broad				22	43771998	49023156	5251158	185	40%+
10	6459469	6467525	8056	broad				X	108465	58578643	58470178	187	30%+
10	76813474	76867840	54366	focal				X	1827483	42773948	40946465	187	40%+
11	77447534	77569398	121864	focal				X	61645542	152357280	90711738	161	30%+
12	1333074	1470914	137840	both				X	86641208	86890493	249285	160	40%+
12	25210793	25268963	58170	both				X	87292747	87323300	30553	160	40%+
12	32465485	32526449	60964	broad				X	87951805	88465872	514067	161	40%+
12	44801227	45044546	243319	focal				X	91168164	92085473	917309	161	40%+
12	68089195	68181683	92488	focal
13	104181526	104263997	82471	focal				GISTIC peaks
14	21706884	21766598	59714	focal				Chromosome	Start	End	Length (bp)	Type
14	104041590	104673663	632073	focal				1	1631952	1677434	45482	focal
15	99347030	99516285	169255	focal				2	242566831	242602538	35707	focal
18	20961473	21179157	217684	focal				4	30054934	30103764	48830	broad
19	10196507	10302390	105883	broad				4	108270950	108287671	16721	both
19	15237821	15277141	39320	both				4	189081574	189503047	421473	both
19	34996605	34999969	3364	both				5	56504545	56594994	90449	both
19	44482052	44608592	126540	both				5	84065808	84125641	59833	both
20	86461	100180	13719	broad				5	120710261	120736776	26515	broad
20	29857790	29920276	62486	both				6	102337343	102723568	386225	broad
20	52135902	52237898	101996	broad				6	162803489	162884671	81182	broad
20	61724126	61822446	98320	broad				7	5575459	5783378	207919	focal
								8	4216290	4255166	38876	both
GISTIC broad events								8	26093500	26165992	72492	both
Chromosome	Start	End	Length (bp)	Type				9	4601864	4735245	133381	broad
1	142719932	247190998	104471066	broad				9	104407550	104492220	84670	broad
2	1	70962275	70962274	broad				10	89706403	89715824	9421	focal
3	90585541	199337203	108751662	broad				11	5470146	5704797	234651	focal
5	1	45868771	45868770	broad				11	134300080	134452384	152304	focal
6	324004	50218924	49894920	broad				12	126817740	126858451	40711	broad
7	81000886	158819752	77818866	broad				13	21133585	21287029	153444	broad
8	36589653	146268946	109679293	broad				13	47894997	48015433	120436	broad
9	3146621	4319329	1172708	broad				13	82956392	83765139	808747	broad
10	107528	18602543	18495015	broad				14	62396538	62521506	124968	broad
12	1	36144017	36144016	broad				15	35674468	35787622	113154	broad
19	7451976	46033428	38581452	broad				15	74378142	74569207	191065	broad
20	1	62386499	62386498	broad				16	3526232	3795650	269418	focal
								16	61557678	61995573	437895	focal
								16	77562299	77577627	15328	broad
								17	11899215	12004234	105019	broad
								17	28829098	28833685	4587	broad
								17	41522089	42150373	628284	broad
								18	64902947	64908663	5716	both
								19	1	256265	256264	focal
								19	62437885	62514230	76345	broad
								21	18339333	18399153	59820	broad
								22	15879497	16191765	312268	broad
								22	47890998	48059738	168740	both
								X	5635333	5660357	25024	broad
								X	32677347	32710496	33149	broad
								X	144276048	144755338	479290	broad
								GISTIC broad events
								Chromosome	Start	End	Length (bp)	Type
								chr4	9504959	52584184	43079225	broad
								chr4	55258500	191261891	136003391	broad
								chr5	49483052	133514356	84031304	broad
								chr6	63132348	170892917	107760569	broad
								chr8	1	38409503	38409502	broad
								chr9	1	31346829	31346828	broad
								chr9	70174867	140211202	70036335	broad
								chr12	124194769	132288249	8093480	broad
								chr13	1	114126486	114126485	broad
								chr14	54517762	74735781	20218019	broad
								chr15	18403424	63722648	45319224	broad
								chr15	65048568	87800489	22751921	broad
								chr16	69759991	88815023	19055032	broad
								chr17	1	56035945	56035944	broad
								chr18	20466189	76116028	55649839	broad
								chr19	45496118	63789653	18293535	broad
								chr21	17838134	19908401	2070267	broad
								chr22	15037290	49581308	34544018	broad
								chrX	1	154907375	154907374	broad

## Sheet: Genes
Genes gained					Max. no. of samples past threshold (log2)					Genes lost					Max. no. of samples past threshold (log2)
Gene	Chr	Gene start	Gene end	GISTIC peak?	>1	>0.8	>0.6	>0.3		Gene	Chr	Gene start	Gene end	GISTIC peak?	<-0.3	<-1
AKIRIN1	1	39229502	39244322	n	10	14	29	84		CDC2L1	1	1560962	1645635	y	47	2
NDUFS5	1	39264592	39272874	n	10	14	29	84		CDC2L2	1	1624029	1645651	y	47	2
MACF1	1	39319704	39725376	y	12	18	32	90		SLC35E2	1	1653540	1667291	y	47	2
KIAA0754	1	39647762	39654741	n	12	17	32	89		NADK	1	1672530	1699769	y	40	0
BMP8A	1	39729904	39768128	y	11	17	32	90		RHD	1	25471567	25529523	n	55	8
LOC728448	1	39760538	39797957	y	11	18	32	91		LCE3C	1	150839761	150840186	n	43	15
PABPC4	1	39799071	39815108	y	11	18	32	91		LCE3B	1	150852910	150853198	n	19	7
SNORA55	1	39805632	39805769	y	11	18	32	91		CFHR3	1	195010552	195029496	n	21	5
HEYL	1	39861689	39877935	y	11	19	33	92		SFMBT1	3	52913666	53055110	n	47	4
NT5C1A	1	39897379	39910297	n	11	19	33	92		TP63	3	190831909	191097762	n	18	5
HPCAL4	1	39917231	39929676	n	11	19	33	92		PROM1	4	15578946	15694721	n	86	9
BMP8B	1	39996489	40027120	n	10	20	33	91		hsa-mir-218-1	4	20138995	20139105	n	94	2
TRIT1	1	40079292	40121764	n	10	19	32	91		UGT2B28	4	70180805	70195357	n	90	12
MYCL1	1	40133684	40140274	n	10	19	32	91		MAPK10	4	87155299	87593307	n	118	4
MFSD2A	1	40193370	40208214	n	10	19	31	88		SPP1	4	89115825	89123587	n	121	0
CAP1	1	40278841	40310908	n	11	19	31	87		PKD2	4	89147843	89217953	n	121	0
PPT1	1	40310968	40335729	n	11	19	31	86		ABCG2	4	89230439	89299035	n	122	0
RLF	1	40399627	40479180	n	11	19	32	87		PPM1K	4	89400555	89424912	n	120	0
TMCO2	1	40486159	40489952	n	11	18	30	86		HERC6	4	89518914	89583272	n	120	0
ZMPSTE24	1	40496319	40532443	n	11	18	30	87		HERC5	4	89597290	89646337	n	120	0
COL9A2	1	40538749	40555526	n	11	17	29	86		SNCA	4	90864273	90978470	n	121	0
SMAP2	1	40612314	40661581	n	11	17	30	87		MMRN1	4	91035074	91094803	n	124	0
ZNF643	1	40688365	40701939	n	11	17	30	87		FAM190A	4	91267706	92742392	n	134	4
ZNF642	1	40715888	40734602	n	11	17	30	87		TMSL3	4	91978664	91979292	n	132	15
DEM1	1	40747019	40754801	n	11	17	30	87		GRID2	4	93444572	94912672	n	133	2
ZNF684	1	40769819	40786426	n	11	17	30	87		ATOH1	4	94969100	94970165	n	125	1
RIMS3	1	40858938	40903911	n	11	18	30	87		SMARCAD1	4	95347781	95431466	n	126	1
LOC100130557	1	40927338	40930520	n	11	17	29	86		HPGDS	4	95438729	95483050	n	126	1
NFYC	1	40929828	41009860	n	12	17	29	86		PDLIM5	4	95592060	95808399	n	126	1
hsa-mir-30e	1	40992613	40992705	n	11	17	28	84		BMPR1B	4	95898150	96298624	n	127	1
hsa-mir-30c-1	1	40995542	40995631	n	11	17	28	85		UNC5C	4	96308711	96689185	n	127	1
KCNQ4	1	41022270	41076947	n	10	17	28	87		PDHA2	4	96980261	96981648	n	126	0
CITED4	1	41099314	41100605	n	11	17	28	89		C4orf37	4	98699056	99283414	n	131	1
CTPS	1	41217593	41250822	n	12	17	29	89		RAP1GDS1	4	99401549	99584035	n	132	0
SLFNL1	1	41253855	41259974	n	12	17	28	89		TSPAN5	4	99612425	99798750	n	130	0
SCMH1	1	41265460	41480375	n	12	17	29	90		EIF4E	4	100018629	100070809	n	130	0
HIVEP3	1	41748270	42157083	n	10	14	26	85		METAP1	4	100135810	100202983	n	129	0
PPIH	1	42896634	42915016	n	11	17	24	82		ADH5	4	100211152	100228954	n	129	0
YBX1	1	42920652	42940607	n	12	17	25	83		ADH4	4	100263855	100284472	n	129	0
CLDN19	1	42971350	42978512	n	11	16	24	83		PCNAP1	4	100300775	100301827	n	129	0
LEPRE1	1	42984592	43005342	n	11	16	24	83		ADH6	4	100342817	100359426	n	129	0
C1orf50	1	43005502	43014002	n	11	16	24	83		ADH1A	4	100416546	100431165	n	130	0
CCDC23	1	43045309	43055646	n	11	16	24	83		ADH1B	4	100446549	100461595	n	130	0
ERMAP	1	43055362	43083247	n	11	16	24	83		ADH1C	4	100476671	100492940	n	130	0
ZNF691	1	43084866	43090733	n	10	16	24	83		ADH7	4	100552440	100575548	n	132	0
SLC2A1	1	43163632	43197434	n	11	16	24	81		C4orf17	4	100651222	100682483	n	132	0
FAM183A	1	43386180	43394654	n	10	16	24	82		RG9MTD2	4	100686894	100704212	n	132	0
EBNA1BP2	1	43402432	43410828	n	10	16	24	82		MTTP	4	100704262	100764177	n	133	0
WDR65	1	43410612	43449136	n	10	16	24	82		DAPP1	4	100957003	101010369	n	135	0
TMEM125	1	43508993	43512260	n	10	14	23	82		MAPKSP1	4	101018517	101034726	n	135	0
C1orf210	1	43520143	43523837	n	10	14	23	83		DNAJB14	4	101039734	101086902	n	135	0
TIE1	1	43539250	43561366	n	10	14	23	83		H2AFZ	4	101088266	101090535	n	135	0
MPL	1	43576061	43592722	n	10	14	23	83		LOC256880	4	101090658	101092643	n	135	0
KDM4A	1	43888383	43943776	n	10	14	24	83		DDIT4L	4	101326049	101330636	n	136	0
ST3GAL3	1	43945804	44169418	n	10	14	24	83		EMCN	4	101535522	101658273	n	138	1
FLJ39739	1	142510035	146398604	n	5	12	23	125		PPP3CA	4	102163609	102487651	n	139	0
PPIAL4A	1	143074943	147820286	n	5	11	23	125		hsa-mir-1255a	4	102470481	102470594	n	139	0
NOTCH2NL	1	143920467	143997269	n	4	11	22	124		BANK1	4	102930786	103214992	n	138	0
NBPF10	1	144004727	144080039	n	4	10	22	128		SLC39A8	4	103391220	103485678	n	140	0
HFE2	1	144124547	144128902	n	5	10	23	128		NFKB1	4	103641517	103757507	n	140	0
TXNIP	1	144149818	144153985	n	5	11	23	128		MANBA	4	103771690	103901196	n	140	0
POLR3GL	1	144167592	144181744	n	5	11	24	128		UBE2D3	4	103936216	104009473	n	141	0
ANKRD34A	1	144181864	144187004	n	5	11	24	128		CISD2	4	104009575	104029348	n	141	0
LIX1L	1	144188441	144210448	n	5	11	25	129		NHEDC1	4	104025643	104160325	n	142	0
RBM8A	1	144218994	144222801	n	5	11	25	128		NHEDC2	4	104166102	104217619	n	141	0
GNRHR2	1	144221176	144227433	n	5	11	25	128		BDH2	4	104218230	104240473	n	141	0
PEX11B	1	144227739	144235088	n	5	11	25	128		CENPE	4	104246411	104339015	n	141	0
ITGA10	1	144236346	144255225	n	6	12	27	132		TACR3	4	104730073	104860422	n	143	0
ANKRD35	1	144260565	144279883	n	6	12	27	132		CXXC4	4	105612791	105631916	n	143	0
PIAS3	1	144287344	144297903	n	6	12	27	132		TET2	4	106287391	106420407	n	142	0
NUDT17	1	144297851	144300792	n	6	12	27	132		PPA2	4	106509682	106614676	n	141	0
POLR3C	1	144303961	144322241	n	7	12	27	132		EEF1AL7	4	106625311	106626956	n	141	0
RNF115	1	144322392	144400131	n	7	12	27	132		FLJ20184	4	106693225	106772286	n	141	0
CD160	1	144407154	144426922	n	7	12	27	131		INTS12	4	106823233	106849330	n	141	0
PDZK1	1	144439082	144475430	n	7	12	26	131		GSTCD	4	106849389	106988331	n	142	0
GPR89A	1	144475951	144538460	n	7	12	26	131		NPNT	4	107036053	107112277	n	141	0
GPR89C	1	144595224	145932379	n	8	17	30	138		TBCK	4	107186681	107457310	n	141	0
PDZK1P1	1	144635744	145950955	n	8	17	30	138		AIMP1	4	107456215	107489828	n	141	0
LOC200030	1	144743898	146076705	n	8	17	30	138		DKK2	4	108062407	108176902	n	141	0
NBPF11	1	144745375	146076705	n	8	17	30	138		PAPSS1	4	108754270	108860868	n	143	0
LOC728989	1	144957518	144981223	n	7	14	29	140		SGMS2	4	108965169	109055649	n	143	0
PRKAB2	1	145093308	145110753	n	8	14	29	140		CYP2U1	4	109072165	109094062	n	142	0
PDIA3P	1	145116053	145118152	n	8	14	29	140		HADH	4	109130388	109175780	n	142	0
FMO5	1	145122508	145163854	n	8	15	30	141		LEF1	4	109188149	109309027	n	142	0
CHD1L	1	145180914	145234067	n	8	15	30	143		LOC285456	4	109678794	109761062	n	142	0
BCL9	1	145479805	145564639	y	10	18	31	146		RPL34	4	109761170	109771088	n	142	0
ACP6	1	145585791	145609258	y	10	18	31	145		OSTC	4	109791189	109808429	n	142	0
GJA5	1	145694955	145712108	n	10	18	32	143		AGXT2L1	4	109882652	109903684	n	142	0
GJA8	1	145841559	145848017	n	8	17	30	138		COL25A1	4	109954420	110443248	n	142	0
GPR89B	1	145867129	145932377	n	8	17	30	138		SEC24B	4	110574419	110681064	n	142	0
NBPF14	1	146470265	146492472	n	5	11	23	125		hsa-mir-576	4	110629302	110629400	n	142	0
PPIAL4D	1	146568377	146569160	n	5	11	23	125		CCDC109B	4	110700803	110828321	n	142	0
PPIAL4F	1	146568377	146569160	n	5	11	23	125		CASP6	4	110829233	110844078	n	141	0
PPIAL4E	1	146568377	146911417	n	5	11	23	125		PLA2G12A	4	110850594	110870691	n	141	0
NBPF15	1	146827613	146862782	n	5	10	22	125		CFI	4	110881296	110942784	n	141	0
HIST2H2BF	1	148020868	148050552	n	4	8	23	135		GAR1	4	110956114	110965342	n	142	0
FCGR1A	1	148020873	148030698	n	4	8	23	133		RRH	4	110968598	110985310	n	142	0
HIST2H3D	1	148051449	148051860	n	4	8	23	135		LRIT3	4	110991934	111012920	n	142	0
HIST2H4A	1	148070844	148099349	n	4	9	24	137		EGF	4	111053488	111152870	n	144	0
HIST2H4B	1	148070844	148099349	n	4	9	24	137		ELOVL6	4	111189678	111339269	n	144	0
HIST2H3A	1	148078882	148091311	n	4	9	24	137		ENPEP	4	111616677	111703942	n	143	0
HIST2H3C	1	148078882	148091311	n	4	9	24	137		PITX2	4	111758028	111777957	n	145	0
HIST2H2AA3	1	148080408	148089785	n	4	9	24	137		hsa-mir-297	4	112001186	112001252	n	145	0
HIST2H2AA4	1	148080408	148089785	n	4	9	24	137		C4orf32	4	113286001	113329686	n	146	0
HIST2H2BE	1	148122633	148124856	n	4	9	23	139		C4orf16	4	113372343	113410660	n	146	0
HIST2H2AC	1	148125148	148125585	n	4	9	23	139		TIFA	4	113416230	113426508	n	146	0
HIST2H2AB	1	148125642	148126090	n	4	9	23	139		ALPK1	4	113437947	113583213	n	146	0
BOLA1	1	148137778	148138971	n	4	9	23	140		NEUROG2	4	113654120	113656777	n	146	0
SV2A	1	148141499	148156058	n	4	9	23	140		C4orf21	4	113679938	113777600	n	148	0
SF3B4	1	148161834	148166326	n	3	8	22	140		LARP7	4	113777568	113798191	n	147	0
MTMR11	1	148167167	148175415	n	3	8	23	140		hsa-mir-367	4	113788478	113788546	n	147	0
OTUD7B	1	148178855	148249310	n	3	8	23	140		hsa-mir-302d	4	113788608	113788676	n	147	0
VPS45	1	148305965	148384129	n	4	9	24	141		hsa-mir-302a	4	113788787	113788856	n	147	0
PLEKHO1	1	148388793	148398449	n	4	9	26	142		hsa-mir-302c	4	113788967	113789035	n	147	0
ANP32E	1	148457341	148475128	n	4	9	27	143		hsa-mir-302b	4	113789089	113789162	n	147	0
CA14	1	148496841	148504102	n	5	11	28	144		ANK2	4	113958687	114524345	n	145	1
APH1A	1	148504422	148508156	n	5	11	28	144		hsa-mir-1243	4	114247467	114247560	n	144	1
C1orf54	1	148511821	148519951	n	5	11	28	144		CAMK2D	4	114591638	114902532	n	145	1
C1orf51	1	148521852	148526125	n	5	11	28	144		ARSJ	4	115040888	115120327	n	141	1
MRPS21	1	148532892	148547443	n	5	11	28	145		UGT8	4	115739059	115817651	n	143	1
PRPF3	1	148560551	148592328	n	5	11	28	145		hsa-mir-577	4	115797363	115797459	n	143	1
RPRD2	1	148603613	148715665	n	5	11	29	148		NDST4	4	115968375	116254481	n	145	1
TARS2	1	148726543	148746373	n	5	11	29	148		hsa-mir-1973	4	117440329	117440373	n	143	0
ECM1	1	148747110	148752888	n	5	11	28	148		TRAM1L1	4	118224157	118226184	n	142	0
ADAMTSL4	1	148788521	148800036	n	5	11	28	148		NDST3	4	119174947	119399234	n	141	0
MCL1	1	148813658	148818760	n	5	12	29	149		SNHG8	4	119419361	119420422	n	136	0
ENSA	1	148861222	148868722	n	5	12	29	149		SNORA24	4	119419792	119419923	n	136	0
GOLPH3L	1	148885324	148936296	y	6	12	29	154		ACA24	4	119419792	119419923	n	136	0
HORMAD1	1	148937165	148959976	y	6	12	28	154		PRSS12	4	119421864	119493370	n	136	0
CTSS	1	148969175	149004929	y	6	12	27	153		CEP170L	4	119656942	119694805	n	134	0
CTSK	1	149035310	149047436	n	5	12	27	150		METTL14	4	119826021	119851525	n	135	0
ARNT	1	149048809	149115810	n	5	12	27	149		SEC24D	4	119863425	119976774	n	136	0
SETDB1	1	149165438	149203844	n	5	12	26	147		SYNPO2	4	120029443	120201850	n	135	1
LASS2	1	149204272	149214064	n	5	12	26	147		MYOZ2	4	120276386	120328385	n	135	0
ANXA9	1	149221122	149234738	n	5	12	26	147		USP53	4	120353229	120436121	n	135	0
FAM63A	1	149235925	149247478	n	5	12	26	147		C4orf3	4	120437021	120441416	n	135	0
PRUNE	1	149247596	149274813	n	5	12	26	148		FABP2	4	120457852	120462764	n	135	0
BNIPL	1	149275652	149286700	n	5	12	26	148		PDE5A	4	120634997	120769429	n	135	0
C1orf56	1	149286882	149290495	n	5	12	26	148		MAD2L1	4	121200024	121207461	n	133	0
CDC42SE1	1	149290070	149298749	n	5	12	26	148		PRDM5	4	121835378	122063463	n	134	1
MLLT11	1	149298774	149307597	n	4	11	25	147		C4orf31	4	122176231	122213123	n	130	0
GABPB2	1	149309703	149357631	n	4	11	25	147		TNIP3	4	122272013	122357105	n	131	0
SEMA6C	1	149370786	149385728	n	4	11	25	144		QRFPR	4	122469246	122521631	n	132	0
TNFAIP8L2	1	149395728	149398849	n	4	11	25	144		ANXA5	4	122808601	122837597	n	130	0
LYSMD1	1	149398848	149405048	n	4	11	25	144		TMEM155	4	122899534	122905790	n	130	0
SCNM1	1	149405140	149408238	n	4	11	25	144		LOC100192379	4	122905189	122907412	n	130	0
TMOD4	1	149409086	149415171	n	4	11	25	144		EXOSC9	4	122941921	122957626	n	130	0
VPS72	1	149415557	149429264	n	4	11	25	144		CCNA2	4	122957048	122964538	n	131	0
PIP5K1A	1	149437644	149488630	n	4	11	24	146		BBS7	4	122965084	123011092	n	131	0
PSMD4	1	149493820	149506578	n	4	11	22	144		TRPC3	4	123019632	123092359	n	131	0
ZNF687	1	149521414	149531005	n	4	11	22	145		KIAA1109	4	123311207	123503357	n	131	0
PI4KB	1	149531036	149565348	n	4	11	22	146		ADAD1	4	123519570	123570396	n	131	0
RFX5	1	149579739	149586393	n	4	11	22	146		IL2	4	123592075	123597100	n	131	0
SELENBP1	1	149603403	149611788	n	4	11	22	146		IL21	4	123753232	123761661	n	132	0
PSMB4	1	149638664	149641036	n	4	11	22	146		LOC729338	4	123870793	123873063	n	132	0
POGZ	1	149641823	149698556	n	4	11	23	146		BBS12	4	123873306	123885548	n	132	0
CGN	1	149750485	149777791	n	4	11	22	147		FGF2	4	123967312	124038840	n	133	0
TUFT1	1	149779404	149822683	n	4	11	22	147		NUDT6	4	124033248	124063573	n	133	0
hsa-mir-554	1	149784895	149784991	n	4	11	22	146		SPATA5	4	124063674	124460054	n	133	0
SNX27	1	149851285	149938183	n	5	11	22	147		SPRY1	4	124537405	124544359	n	131	0
TNRC4	1	149941453	149955914	n	4	10	21	145		LOC285419	4	124793389	125070968	n	134	0
C1orf230	1	149960636	149968706	n	4	10	21	145		ANKRD50	4	125804915	125851382	n	136	0
MRPL9	1	149998746	150002664	n	4	10	21	142		FAT4	4	126457016	126633537	n	141	0
OAZ3	1	150002068	150010430	n	4	10	21	142		hsa-mir-2054	4	126647863	126647912	n	141	0
TDRKH	1	150010664	150029634	n	4	10	21	143		INTU	4	128773569	128857380	n	136	0
LINGO4	1	150039388	150044506	n	4	10	21	143		SLC25A31	4	128871004	128914896	n	136	0
RORC	1	150045170	150070972	n	4	10	21	143		HSPA4L	4	128922902	128973976	n	136	0
LOC100191040	1	150076962	150079657	n	4	10	21	143		PLK4	4	129021494	129039802	n	134	0
LOC100132111	1	150077568	150083264	n	4	10	21	143		MFSD8	4	129058410	129106589	n	133	0
THEM5	1	150086200	150092797	n	4	10	21	143		C4orf29	4	129105910	129171905	n	133	0
THEM4	1	150112683	150148737	n	3	9	22	143		LARP1B	4	129201952	129351739	n	135	0
S100A10	1	150222009	150233338	n	3	9	22	142		PGRMC2	4	129410746	129428398	n	135	0
S100A11	1	150271605	150276135	n	3	9	22	144		PHF17	4	129950228	130015829	n	135	0
TCHHL1	1	150323243	150328164	n	2	9	20	143		SCLT1	4	130024601	130234214	n	136	0
TCHH	1	150345416	150353180	n	2	9	20	143		C4orf33	4	130234278	130253293	n	135	0
RPTN	1	150392694	150398328	n	1	9	20	142		PCDH10	4	134289919	134332182	n	139	0
HRNR	1	150451181	150463293	n	2	9	20	142		PABPC4L	4	135336938	135342353	n	138	1
FLG	1	150541274	150564303	n	1	9	20	142		PCDH18	4	138659521	138673079	n	128	1
FLG2	1	150587836	150599106	n	1	8	20	142		SLC7A11	4	139304697	139382953	n	123	0
CRNN	1	150648342	150653374	n	1	8	19	141		LRBA	4	151405045	152156329	n	120	1
LCE5A	1	150749943	150751277	n	1	7	18	139		SH3D19	4	152260882	152367110	n	120	0
CRCT1	1	150753601	150755104	n	1	7	18	139		ESSPL	4	152417774	152432055	n	120	0
LCE3E	1	150804753	150805872	n	1	7	18	140		FAM160A1	4	152549847	152804234	n	123	0
LCE3D	1	150818483	150819604	n	2	9	20	140		PET112L	4	152811450	152901596	n	124	0
LCE3C	1	150839761	150840186	n	22	29	37	123		FBXW7	4	153461859	153675622	n	124	0
LCE3B	1	150852910	150853198	n	10	13	21	119		TMEM154	4	153766720	153820641	n	124	0
LCE3A	1	150861933	150862203	n	1	6	19	139		TIGD4	4	153909955	153920327	n	123	0
LCE2D	1	150902495	150903759	n	1	6	19	139		ARFIP1	4	153920561	154052513	n	123	0
LCE2C	1	150914394	150915673	n	1	6	19	139		FHDC1	4	154083584	154120298	n	123	0
LCE2B	1	150925222	150926498	n	1	6	19	139		TRIM2	4	154293719	154479924	n	123	0
LCE2A	1	150937463	150938542	n	1	6	19	139		ANXA2P1	4	154448070	154449413	n	123	0
LCE4A	1	150948146	150948534	n	1	6	19	139		MND1	4	154485250	154555693	n	123	0
C1orf68	1	150958621	150959529	n	1	5	18	138		KIAA0922	4	154606947	154777312	n	124	0
KPRP	1	150997129	151001153	n	1	6	19	138		TLR2	4	154824890	154846692	n	125	0
LCE1F	1	151015471	151015828	n	1	6	19	138		RNF175	4	154850761	154900837	n	127	0
LCE1E	1	151025376	151027525	n	2	8	20	136		SFRP2	4	154921191	154929678	n	127	0
LCE1C	1	151043934	151045731	n	2	7	20	138		DCHS2	4	155374976	155632380	n	129	0
LCE1B	1	151051070	151052209	n	2	7	20	138		PLRG1	4	155677111	155690973	n	130	0
LCE1A	1	151066572	151066905	n	2	7	20	139		FGB	4	155703581	155711688	n	130	0
LCE6A	1	151081953	151083083	n	2	7	20	139		FGA	4	155723729	155731347	n	130	0
SMCP	1	151117421	151124147	n	2	7	20	139		FGG	4	155744735	155753352	n	130	0
IVL	1	151147662	151150986	n	2	7	20	139		LRAT	4	155884612	155893720	n	130	0
SPRR4	1	151209751	151211693	n	2	7	20	142		RBM46	4	155921876	155969414	n	131	0
SPRR1A	1	151223180	151224914	n	2	7	20	142		NPY2R	4	156349230	156357678	n	132	1
SPRR3	1	151240846	151242956	n	2	7	20	142		MAP9	4	156483261	156517572	n	135	0
SPRR1B	1	151270302	151272000	n	2	7	20	142		GUCY1A3	4	156807311	156877662	n	137	2
SPRR2D	1	151278824	151280218	n	2	7	20	142		GUCY1B3	4	156899575	156948232	n	135	1
SPRR2A	1	151295219	151296612	n	2	7	19	141		ACCN5	4	156970330	157006875	n	134	1
SPRR2B	1	151309340	151310708	n	2	7	19	141		TDO2	4	157044296	157061000	n	134	0
SPRR2E	1	151332234	151333625	n	2	7	19	141		CTSO	4	157064719	157094498	n	135	0
SPRR2F	1	151351236	151352613	n	2	7	19	141		PDGFC	4	157902213	158111996	n	138	0
SPRR2C	1	151379217	151380593	n	2	7	19	142		GLRB	4	158216726	158312692	n	139	0
SPRR2G	1	151388682	151390051	n	2	8	19	142		GRIA2	4	158361185	158506676	n	140	0
LELP1	1	151442542	151444220	n	2	8	19	144		LOC340017	4	158713091	158716745	n	140	0
LOR	1	151498802	151501224	n	2	7	17	145		C4orf18	4	159265181	159313652	n	141	1
PGLYRP3	1	151536961	151549818	n	2	7	17	145		TMEM144	4	159350850	159395888	n	141	1
PGLYRP4	1	151569220	151587646	n	2	7	18	146		RXFP1	4	159662496	159792713	n	143	1
S100A9	1	151596953	151600127	n	2	7	19	145		C4orf46	4	159807280	159812652	n	142	1
S100A12	1	151612807	151614699	n	2	7	19	146		ETFDH	4	159812726	159849291	n	142	1
S100A8	1	151629131	151630173	n	2	7	18	146		PPID	4	159849728	159864002	n	142	1
S100A7A	1	151655623	151662325	n	2	7	17	146		FNIP2	4	159909631	160047404	n	141	1
S100A7L2	1	151676094	151679127	n	2	7	17	146		C4orf45	4	160034133	160175783	n	140	1
S100A7	1	151696843	151699761	n	2	7	17	146		RAPGEF2	4	160408447	160500751	n	137	1
S100A6	1	151773699	151775341	n	1	5	17	144		FSTL5	4	162524498	163304636	n	142	2
S100A5	1	151776246	151780865	n	1	5	17	145		NAF1	4	164267309	164307523	n	138	0
S100A4	1	151782718	151784906	n	1	5	17	145		NPY1R	4	164464566	164473198	n	136	0
S100A3	1	151786432	151788358	n	1	5	17	145		NPY5R	4	164484540	164492536	n	136	0
S100A2	1	151800208	151804930	n	1	5	17	145		TKTL2	4	164611696	164614497	n	137	0
S100A16	1	151845990	151852138	n	1	4	16	146		C4orf43	4	164635122	164661141	n	137	0
S100A14	1	151853355	151855414	n	1	4	16	146		MARCH1	4	164668498	164754226	n	137	0
S100A13	1	151857899	151873192	n	1	4	16	146		ANP32C	4	165337608	165338313	n	140	0
S100A1	1	151867496	151871137	n	1	4	16	146		TRIM61	4	166095049	166118268	n	137	0
C1orf77	1	151873148	151884603	n	1	4	16	146		C4orf39	4	166097549	166099723	n	137	0
SNAPIN	1	151897768	151900949	n	1	4	16	146		TRIM60	4	166172600	166182346	n	137	0
ILF2	1	151901137	151910103	n	1	4	16	146		TRIM75	4	166199749	166201156	n	137	0
NPR1	1	151917787	151933092	n	1	4	16	145		TMEM192	4	166216679	166253474	n	137	0
INTS3	1	151967190	152013179	n	1	4	16	143		KLHL2	4	166348219	166463757	n	135	0
SLC27A3	1	152014391	152019257	n	1	3	15	143		GK3P	4	166418393	166420625	n	135	0
GATAD2B	1	152043826	152162075	n	1	3	15	144		SC4MOL	4	166468267	166483675	n	135	0
DENND4B	1	152168600	152185778	n	1	3	14	140		CPE	4	166519546	166638932	n	137	0
CRTC2	1	152186775	152197667	n	1	3	14	140		hsa-mir-578	4	166526843	166526939	n	136	0
SLC39A1	1	152198211	152206812	n	1	3	14	140		hsa-mir-1979	4	166541263	166541339	n	136	0
CREB3L4	1	152207020	152213456	n	1	3	14	140		TLL1	4	167013859	167244443	n	139	1
JTB	1	152213368	152217075	n	1	3	14	140		SPOCK3	4	167891110	168392316	n	141	1
RAB13	1	152220751	152225430	n	1	3	14	140		ANXA10	4	169250281	169345468	n	137	1
RPS27	1	152229862	152231255	n	1	3	14	140		DDX60	4	169374017	169476533	n	137	1
NUP210L	1	152231789	152394216	n	1	3	14	140		DDX60L	4	169514460	169638213	n	137	1
TPM3	1	152394403	152431233	n	1	2	14	140		PALLD	4	169654791	170086183	n	135	1
hsa-mir-190b	1	152432764	152432843	n	1	2	14	140		CBR4	4	170145316	170167997	n	132	0
C1orf189	1	152438471	152445433	n	1	2	15	140		SH3RF1	4	170251981	170428824	n	133	0
C1orf43	1	152445806	152459897	n	1	2	15	140		NEK1	4	170551003	170770189	n	133	0
UBAP2L	1	152459278	152509953	n	1	2	15	141		CLCN3	4	170778296	170878732	n	133	0
HAX1	1	152511662	152514975	n	1	2	14	140		C4orf27	4	170887193	170915668	n	133	0
AQP10	1	152560215	152564425	n	0	1	13	138		MFAP3L	4	171144322	171184004	n	134	0
ATP8B2	1	152564659	152590403	n	0	1	13	138		AADAT	4	171217947	171247947	n	137	0
IL6R	1	152644292	152706812	n	0	1	15	141		GALNTL6	4	172971149	174198133	n	148	1
SHE	1	152718582	152741213	n	0	1	15	141		GALNT7	4	174326478	174481693	n	148	0
TDRD10	1	152741318	152787247	n	0	1	15	141		HMGB2	4	174489101	174492170	n	148	0
UBE2Q1	1	152787674	152797744	n	0	1	15	139		SAP30	4	174528667	174535258	n	148	0
CHRNB2	1	152806880	152818977	n	0	1	15	139		SCRG1	4	174545874	174557192	n	148	0
ADAR	1	152821157	152867061	n	0	1	15	140		HAND2	4	174684226	174687953	n	148	0
KCNN3	1	152946536	153109378	n	0	3	17	143		NBLA00301	4	174688183	174699556	n	148	0
PMVK	1	153163831	153176108	n	0	3	17	143		MORF4	4	174773661	174774369	n	148	0
PBXIP1	1	153183179	153195191	n	0	3	17	143		FBXO8	4	175394384	175441977	n	151	0
PYGO2	1	153196125	153200882	n	0	3	17	143		KIAA1712	4	175441402	175491106	n	151	0
SHC1	1	153201397	153213583	n	0	3	17	143		HPGD	4	175647902	175680619	n	151	1
CKS1B	1	153213741	153218348	n	0	3	17	142		GLRA3	4	175799772	175987040	n	151	1
FLAD1	1	153222440	153232211	n	0	2	17	142		ADAM29	4	176076083	176135905	n	153	1
LENEP	1	153232685	153233415	n	0	2	17	142		GPM6A	4	176791081	177160642	n	152	0
ZBTB7B	1	153241735	153257623	n	0	2	17	143		WDR17	4	177224125	177340960	n	151	0
DCST2	1	153257626	153272881	n	0	2	18	144		SPATA4	4	177342718	177353816	n	150	0
DCST1	1	153272923	153290030	n	0	2	18	144		ASB5	4	177371821	177427269	n	153	0
ADAM15	1	153290385	153301876	n	0	2	18	144		SPCS3	4	177478083	177490388	n	155	0
EFNA4	1	153302836	153308653	n	0	1	17	143		VEGFC	4	177841684	177950889	n	156	0
EFNA3	1	153317971	153326638	n	0	1	17	143		NEIL3	4	178467984	178521086	n	159	0
EFNA1	1	153366972	153374010	n	0	1	17	144		AGA	4	178588917	178600585	n	159	0
RAG1AP1	1	153374911	153377958	n	0	1	17	144		LOC285501	4	178886904	179148897	n	160	0
DPM3	1	153378990	153379620	n	0	1	17	144		MGC45800	4	183297152	183302662	n	164	2
KRTCAP2	1	153408507	153412428	n	0	1	17	144		hsa-mir-1305	4	183327439	183327525	n	164	2
TRIM46	1	153412983	153424069	n	0	1	17	144		ODZ3	4	183482130	183961171	n	163	2
MUC1	1	153424923	153429324	n	0	1	17	144		DCTD	4	184048237	184075624	n	157	0
hsa-mir-92b	1	153431591	153431687	n	0	1	17	144		FAM92A3	4	184195811	184198266	n	155	0
THBS3	1	153432002	153444314	n	0	1	17	145		C4orf38	4	184255167	184257346	n	155	0
MTX1	1	153445113	153450248	n	0	1	17	145		WWC2	4	184257456	184478923	n	155	0
GBAP	1	153450239	153463949	n	0	1	17	145		CLDN22	4	184476213	184478921	n	155	0
GBA	1	153470866	153481112	n	0	1	17	145		CDKN2AIP	4	184602782	184606043	n	155	0
FAM189B	1	153483619	153491898	n	0	1	17	145		ING2	4	184663213	184669243	n	154	0
SCAMP3	1	153492393	153498819	n	0	1	17	145		RWDD4A	4	184797782	184817325	n	152	0
CLK2	1	153499282	153509905	n	0	1	19	146		C4orf41	4	184817439	184871739	n	152	0
HCN3	1	153513997	153526262	n	0	1	19	146		STOX2	4	185063502	185175869	n	155	0
PKLR	1	153525707	153537849	n	0	1	18	146		ENPP6	4	185246853	185376108	n	153	0
FDPS	1	153545162	153557081	n	0	1	18	146		IRF2	4	185545869	185632720	n	150	0
C1orf104	1	153556874	153560562	n	0	1	18	144		CASP3	4	185785843	185807623	n	151	0
RUSC1	1	153557263	153567533	n	0	1	18	144		CCDC111	4	185807760	185853106	n	151	0
ASH1L	1	153571675	153798948	n	0	1	18	144		MLF1IP	4	185852213	185892280	n	151	0
hsa-mir-555	1	153582764	153582860	n	0	1	18	144		ACSL1	4	185913742	185984209	n	151	0
LOC645676	1	153798395	153800356	n	0	1	16	141		SLED1	4	185956446	185957194	n	150	0
MSTO1	1	153846630	153851382	n	0	1	16	141		HELT	4	186177076	186178920	n	150	0
YY1AP1	1	153895856	153925415	n	0	1	15	140		SLC25A4	4	186301410	186308531	n	150	0
DAP3	1	153925497	153974943	n	0	1	15	140		KIAA1430	4	186317812	186362176	n	150	0
MSTO2P	1	153982232	153987986	n	0	1	15	138		SNX25	4	186368277	186522114	n	151	0
GON4L	1	153986133	154093596	n	1	3	17	140		LRP2BP	4	186522026	186537146	n	150	0
SYT11	1	154095913	154121613	n	1	3	17	141		ANKRD37	4	186554833	186558384	n	151	0
RIT1	1	154134224	154147801	n	1	3	17	143		UFSP2	4	186557687	186584133	n	152	0
KIAA0907	1	154149459	154170812	n	1	3	17	143		C4orf47	4	186587538	186607815	n	152	0
ACA42	1	154156323	154156457	n	0	1	15	141		CCDC110	4	186603329	186629907	n	152	0
SNORA42	1	154156323	154156457	n	0	1	15	141		PDLIM3	4	186659844	186693706	n	154	0
ACA26	1	154162372	154162501	n	0	1	16	142		SORBS2	4	186743591	187114864	n	154	1
SCARNA4	1	154162372	154162501	n	0	1	16	142		TLR3	4	187227302	187243246	n	153	1
RXFP4	1	154178103	154179249	n	0	1	16	142		FAM149A	4	187302988	187330811	n	153	1
ARHGEF2	1	154183253	154214960	n	0	1	15	142		CYP4V2	4	187349667	187371611	n	154	1
SSR2	1	154245462	154257382	n	0	1	15	143		KLKB1	4	187385665	187416619	n	154	1
UBQLN4	1	154271715	154290140	n	0	1	15	143		F11	4	187424111	187447829	n	155	2
ROBLD3	1	154291140	154294925	n	0	1	16	144		MTNR1A	4	187691802	187713531	n	157	2
RAB25	1	154297589	154306919	n	0	1	15	144		FAT1	4	187745930	187881981	n	157	2
MEX3A	1	154308427	154318413	n	0	1	15	144		ZFP42	4	189153918	189163193	y	162	2
LMNA	1	154351084	154376502	n	0	1	15	142		TRIML2	4	189249420	189263402	y	162	2
SEMA4A	1	154390011	154414159	n	1	2	16	143		TRIML1	4	189297591	189305643	y	162	2
SLC25A44	1	154430353	154449210	n	1	2	16	143		GPBP1	5	56505531	56595169	y	119	4
PMF1	1	154449407	154476457	n	0	1	15	142		PLK2	5	57785566	57791670	n	120	1
BGLAP	1	154478574	154479736	n	0	1	14	141		GAPT	5	57823086	57827942	n	120	1
PAQR6	1	154479830	154484467	n	0	1	14	141		RAB3C	5	57914695	58183163	n	120	1
SMG5	1	154485638	154519244	n	0	1	14	142		PDE4D	5	58300622	59225378	n	128	1
TMEM79	1	154519327	154528858	n	0	1	14	141		hsa-mir-582	5	59035188	59035286	n	122	0
C1orf85	1	154529107	154532073	n	0	1	14	141		PART1	5	59819296	59879241	n	130	1
VHLL	1	154535039	154536052	n	0	1	14	141		DEPDC1B	5	59928496	60031750	n	129	0
CCT3	1	154545375	154574819	n	0	1	14	142		ELOVL7	5	60083372	60175858	n	131	1
C1orf182	1	154573728	154583409	n	0	1	13	139		ERCC8	5	60205415	60276662	n	133	1
RHBG	1	154605626	154621633	n	0	1	13	139		NDUFAF2	5	60276712	60484621	n	133	1
C1orf61	1	154640678	154665808	n	0	1	13	139		C5orf43	5	60489292	60494059	n	132	0
hsa-mir-9-1	1	154656756	154656845	n	0	1	12	138		ZSWIM6	5	60663856	60877755	n	130	0
MEF2D	1	154700142	154737153	n	0	1	12	139		FLJ37543	5	60969392	61038119	n	130	0
IQGAP3	1	154761820	154809020	n	0	1	12	139		KIF2A	5	61637745	61717967	n	127	0
TTC24	1	154818645	154823526	n	0	1	12	137		DIMT1L	5	61720107	61735485	n	127	0
APOA1BP	1	154828181	154830715	n	0	1	12	137		IPO11	5	61744329	61960171	n	128	0
GPATCH4	1	154830902	154837894	n	0	1	12	137		LRRC70	5	61910318	61913031	n	127	0
HAPLN2	1	154855709	154862141	n	0	1	12	137		ISCA1L	5	62106952	62108926	n	129	0
BCAN	1	154878363	154895944	n	0	1	12	138		HTR1A	5	63292033	63293302	n	133	0
NES	1	154905179	154913813	n	0	1	12	138		RNF180	5	63497426	63704452	n	133	0
CRABP2	1	154936029	154941999	n	0	1	12	137		RGS7BP	5	63838207	63943877	n	135	0
ISG20L2	1	154959036	154964329	n	0	1	12	137		FAM159B	5	64021890	64049773	n	135	0
C1orf66	1	154964886	154973375	n	0	1	12	137		SFRS12IP1	5	64049733	64100252	n	135	0
MRPL24	1	154973717	154977547	n	0	1	12	137		SDCCAG10	5	64100510	64350346	n	135	0
HDGF	1	154978522	154988864	n	0	1	12	137		ADAMTS6	5	64480318	64813460	n	137	0
PRCC	1	155003897	155037233	n	0	2	12	136		CENPK	5	64849348	64894751	n	135	0
SH2D2A	1	155042659	155053264	n	0	2	12	135		PPWD1	5	64894886	64919126	n	135	0
NTRK1	1	155052165	155118266	n	0	2	13	135		TRIM23	5	64921262	64955943	n	135	0
INSRR	1	155077288	155095290	n	0	2	13	133		C5orf44	5	64956313	64997710	n	134	0
PEAR1	1	155130146	155152850	n	0	2	12	133		SGTB	5	64997510	65053697	n	134	0
C1orf92	1	155157047	155169504	n	0	2	12	133		NLN	5	65053840	65155145	n	134	0
ARHGEF11	1	155171255	155281786	n	0	2	12	134		ERBB2IP	5	65258139	65412606	n	135	0
hsa-mir-765	1	155172546	155172660	n	0	2	12	133		LOC100303749	5	65276390	65277157	n	135	0
ETV3L	1	155328459	155336224	n	0	2	11	130		SFRS12	5	65475840	65512470	n	135	0
ETV3	1	155361082	155375007	n	0	2	11	130		MAST4	5	65927931	66501178	n	137	0
CYCSP52	1	155364777	155365087	n	0	2	11	130		CD180	5	66513859	66528373	n	136	0
FCRL5	1	155749790	155788934	n	0	1	13	132		PIK3R1	5	67558217	67633405	n	142	2
FCRL4	1	155810163	155834494	n	0	1	13	131		SLC30A5	5	68425573	68461636	n	144	0
FCRL3	1	155914601	155937271	n	0	1	13	130		CCNB1	5	68498668	68509826	n	145	0
FCRL2	1	155982147	156013546	n	0	1	13	129		CENPH	5	68521130	68541940	n	145	0
FCRL1	1	156030819	156056564	n	0	1	13	128		MRPS36	5	68549328	68561741	n	144	0
CD5L	1	156067327	156078258	n	0	1	12	127		CDK7	5	68566377	68609013	n	144	0
KIRREL	1	156229686	156332468	n	0	1	12	129		CCDC125	5	68612274	68652166	n	145	0
CD1D	1	156416360	156422840	n	0	0	10	122		TAF9	5	68683308	68701596	n	145	0
NOS1AP	1	160306204	160606437	n	0	1	15	122		RAD17	5	68700879	68746387	n	145	0
hsa-mir-556	1	160578959	160579054	n	0	1	14	121		MARVELD2	5	68746698	68775592	n	145	0
C1orf111	1	160610138	160613268	n	0	1	14	122		OCLN	5	68823874	70424776	n	145	0
C1orf226	1	160615319	160623232	n	0	1	14	122		LOC647859	5	68866398	70424653	n	134	0
SH2D1B	1	160631679	160648552	n	0	2	15	122		GTF2H2C	5	68891806	70399256	n	134	0
UHMK1	1	160734278	160760468	n	0	2	15	121		GTF2H2	5	68891809	70399253	n	134	0
UAP1	1	160797919	160836257	n	0	1	14	121		GTF2H2B	5	68891824	70399238	n	134	0
DDR2	1	160868851	161016871	n	0	2	16	121		GTF2H2D	5	68891829	70399233	n	134	0
ACBD6	1	178523975	178738645	y	2	3	15	121		LOC100272216	5	68962735	68964784	n	132	0
LAMC2	1	181421796	181480885	n	2	4	17	123		LOC653188	5	68971045	69042028	n	132	0
NMNAT2	1	181484001	181654360	n	2	4	17	123		SERF1A	5	69356827	70250112	n	127	0
DNAH14	1	223183978	223653619	n	1	1	27	121		SERF1B	5	69356851	70250113	n	127	0
ENAH	1	223741156	223907468	n	1	1	26	121		SMN1	5	69381105	70284592	n	127	0
SRP9	1	224032137	224044791	n	1	1	26	121		SMN2	5	69381105	70284597	n	127	0
EPHX1	1	224064419	224099883	n	1	1	26	122		LOC100170939	5	69459044	69557378	n	127	0
TMEM63A	1	224099862	224136671	n	1	1	26	122		NAIP	5	70300065	70460339	n	134	0
LEFTY1	1	224140604	224143459	n	1	1	26	122		PMCHL2	5	70707367	70717576	n	140	0
PYCR2	1	224174202	224178588	n	1	1	26	122		BDP1	5	70787197	70899405	n	144	0
LEFTY2	1	224190925	224195543	n	1	1	26	122		MCCC2	5	70918870	70990286	n	144	0
C1orf55	1	224237025	224253689	n	1	1	26	123		CARTPT	5	71050749	71052628	n	143	0
H3F3A	1	224317043	224326326	n	1	1	26	123		MAP1B	5	71438873	71541153	n	142	0
LOC440926	1	224317050	224326326	n	1	1	26	123		MRPS27	5	71550991	71651840	n	140	0
ACBD3	1	224399002	224441046	n	1	1	26	123		PTCD2	5	71651955	71690936	n	140	0
MIXL1	1	224478005	224480136	n	1	1	26	122		ZNF366	5	71774989	71839005	n	140	0
LIN9	1	224485485	224563821	n	1	1	26	123		TNPO1	5	72148173	72245971	n	142	0
PARP1	1	224615014	224662424	n	1	1	26	122		FCHO2	5	72287563	72422104	n	142	0
C1orf95	1	224803123	224859926	n	1	1	26	122		TMEM171	5	72452143	72463400	n	142	0
ITPKB	1	224886013	224993499	n	1	1	26	122		TMEM174	5	72504778	72506724	n	142	0
PSEN2	1	225124895	225150427	n	1	1	26	122		FOXD1	5	72777840	72780108	n	141	0
CABC1	1	225194560	225241869	n	1	1	26	123		BTF3	5	72830005	72837204	n	141	0
CDC42BPA	1	225244188	225572449	n	1	3	27	123		ANKRA2	5	72883918	72897254	n	141	0
ZNF678	1	225817866	225910748	n	3	3	26	124		UTP15	5	72897353	72913550	n	141	0
LOC100130093	1	225982862	225988676	n	3	3	26	123		RGNEF	5	72957738	73243284	n	142	0
JMJD4	1	225985513	225989735	n	3	3	26	123		ENC1	5	73958989	73973005	n	140	0
SNAP47	1	225989319	226035555	n	3	3	26	123		HEXB	5	74016724	74052869	n	141	0
MPN2	1	226070040	226100794	n	3	3	26	123		GFM2	5	74052786	74098798	n	140	0
WNT9A	1	226175787	226202299	n	3	3	26	123		NSA2	5	74098858	74108490	n	140	0
WNT3A	1	226261374	226315584	n	3	3	26	124		FAM169A	5	74109154	74198371	n	140	0
ARF1	1	226336983	226353536	n	3	3	25	124		GCNT4	5	74359045	74362480	n	141	0
C1orf35	1	226355050	226357645	n	3	3	25	124		ANKRD31	5	74399878	74568459	n	141	1
MRPL55	1	226361002	226363636	n	3	3	25	124		HMGCR	5	74668748	74693680	n	141	0
GUK1	1	226394551	226403276	n	3	3	25	125		COL4A3BP	5	74702683	74843562	n	140	0
GJC2	1	226404175	226414150	n	3	3	25	125		POLK	5	74843412	74931400	n	140	0
C1orf69	1	226420051	226436581	n	3	3	25	125		C5orf37	5	75005779	75049069	n	141	0
OBSCN	1	226462483	226633198	n	3	4	26	125		SV2C	5	75415060	75657172	n	142	0
TRIM11	1	226647999	226661140	n	3	4	26	125		IQGAP2	5	75734904	76039713	n	142	0
TRIM17	1	226662260	226671206	n	3	4	26	125		F2RL2	5	75947062	75954996	n	142	0
HIST3H3	1	226679168	226679649	n	3	4	26	125		NCRUPAR	5	76043518	76044442	n	140	0
HIST3H2A	1	226711687	226712183	n	3	4	26	125		F2R	5	76047623	76067351	n	141	0
HIST3H2BB	1	226712430	226712882	n	3	4	26	125		F2RL1	5	76150588	76166895	n	142	0
RNF187	1	226741690	226750511	n	3	4	26	125		S100Z	5	76181581	76252812	n	142	0
DUSP5P	1	226847279	226854782	n	2	3	25	124		CRHBP	5	76284435	76301055	n	142	0
RHOU	1	226937491	226949034	n	3	4	26	127		AGGF1	5	76361987	76396793	n	142	0
RAB4A	1	227473501	227507141	n	3	5	28	129		ZBED3	5	76408287	76418786	n	142	0
SPHAR	1	227506751	227507873	n	3	4	28	128		SNORA47	5	76412014	76412152	n	142	0
C1orf96	1	227523374	227545311	n	3	4	28	127		HBI-115	5	76412014	76412152	n	142	0
ACTA1	1	227633615	227636466	n	3	4	27	127		LOC728723	5	76418378	76479931	n	142	0
NUP133	1	227643666	227710711	n	3	4	27	128		PDE8B	5	76542461	76758984	n	142	0
ABCB10	1	227718951	227761065	n	2	3	27	128		WDR41	5	76763824	76824088	n	141	3
TAF5L	1	227795486	227828417	n	2	3	27	128		OTP	5	76960292	76970278	n	142	0
URB2	1	227828603	227862569	n	2	3	27	129		TBCA	5	77022750	77107941	n	143	0
GALNT2	1	228269578	228484498	n	2	3	26	128		AP3B1	5	77333905	77626284	n	142	0
PGBD5	1	228524014	228579990	n	2	3	26	129		SCAMP1	5	77692094	77812318	n	142	0
COG2	1	228844824	228896353	n	2	3	26	130		LHFPL2	5	77816793	77980404	n	141	1
AGT	1	228904891	228916959	n	2	3	26	128		ARSB	5	78108792	78318113	n	140	0
CAPN9	1	228949752	229004372	n	2	3	27	131		DMGDH	5	78329184	78401205	n	140	0
C1orf198	1	229039487	229071958	n	2	3	27	130		BHMT2	5	78401338	78421031	n	140	0
TTC13	1	229108611	229181230	n	2	3	27	131		BHMT	5	78443359	78463869	n	140	0
ARV1	1	229181445	229203102	n	2	3	27	131		JMY	5	78567709	78658792	n	140	0
FAM89A	1	229221326	229242618	n	2	3	27	131		HOMER1	5	78705541	78845456	n	140	0
hsa-mir-1182	1	229222196	229222293	n	2	3	27	131		PAPD4	5	78943998	79018227	n	138	0
TRIM67	1	229365296	229423937	n	2	3	27	131		CMYA5	5	79021414	79131805	n	139	1
C1orf131	1	229426131	229443547	n	2	3	27	132		MTX3	5	79308294	79322844	n	138	0
GNPAT	1	229443541	229480342	n	2	3	27	132		THBS4	5	79366746	79414863	n	139	0
EXOC8	1	229535104	229540201	n	2	3	27	133		SERINC5	5	79443229	79587626	n	140	0
C1orf124	1	229540304	229556612	n	2	3	27	133		LOC644936	5	79630672	79632053	n	139	0
EGLN1	1	229566120	229627413	n	2	3	27	133		SPZ1	5	79651545	79653414	n	139	0
TSNAX	1	229731021	229768892	n	2	3	27	132		LOC441089	5	79682179	79683541	n	139	0
TSNAX-DISC1	1	229731021	230243639	n	2	3	27	132		ZFYVE16	5	79739593	79811254	n	139	0
DISC1	1	229829183	230243641	n	2	3	27	132		FAM151B	5	79819555	79873962	n	139	0
DISC2	1	230016995	230020886	n	2	3	27	131		ANKRD34B	5	79888330	79902060	n	138	0
SIPA1L2	1	230600334	230717866	n	2	4	29	131		DHFR	5	79957800	79986556	n	138	0
KIAA1383	1	231007260	231012715	n	2	4	28	129		MSH3	5	79986049	80208390	n	138	0
C1orf57	1	231152992	231180842	n	2	4	26	129		RASGRF2	5	80292313	80557709	n	138	0
PCNXL2	1	231186504	231498082	n	2	4	27	129		CKMT2	5	80564894	80597973	n	137	0
KIAA1804	1	231530136	231587517	n	2	4	27	129		ZCCHC9	5	80633157	80644719	n	136	0
KCNK1	1	231816372	231874881	n	2	5	28	130		ACOT12	5	80661702	80725744	n	136	0
SLC35F3	1	232107301	232526885	n	3	6	32	137		SSBP2	5	80751427	81082828	n	137	0
C1orf31	1	232576051	232586414	n	3	6	32	137		ATG10	5	81303599	81586967	n	137	0
TARBP1	1	232593681	232681472	n	3	7	33	138		RPS23	5	81604894	81609991	n	137	0
IRF2BP2	1	232806637	232811894	n	3	7	34	140		ATP6AP1L	5	81636921	81649903	n	137	0
TOMM20	1	233339282	233358879	n	3	5	29	140		TMEM167A	5	82384422	82409028	n	144	0
ACA14b	1	233357740	233357875	n	3	5	29	140		SCARNA18	5	82395778	82395912	n	142	0
SNORA14B	1	233357740	233357875	n	3	5	29	140		U109	5	82395778	82395912	n	142	0
RBM34	1	233361121	233391194	n	3	5	29	140		XRCC4	5	82409072	82685333	n	149	0
ARID4B	1	233396832	233558155	y	3	6	30	140		VCAN	5	82803248	82913878	n	149	0
GGPS1	1	233558375	233574467	y	3	5	26	136		HAPLN1	5	82969772	83052652	n	151	0
TBCE	1	233597350	233678903	n	4	6	27	136		EDIL3	5	83273881	83716367	n	154	0
B3GALNT2	1	233677155	233734404	n	4	6	27	136		NBPF22P	5	85614017	85629118	n	150	0
GNG4	1	233777607	233880677	n	4	6	27	136		COX7C	5	85949539	85952339	n	149	0
LYST	1	233890968	234096843	n	4	6	28	136		RASA1	5	86599906	86723489	n	150	0
hsa-mir-1537	1	234082922	234082983	n	4	5	27	135		CCNH	5	86725837	86744592	n	149	0
NID1	1	234205754	234295104	n	4	6	26	135		TMEM161B	5	87526778	87600421	n	146	0
GPR137B	1	234372454	234438831	n	4	6	25	134		LOC645323	5	87872352	88016376	n	146	0
ERO1LB	1	234445046	234511962	n	4	6	26	133		hsa-mir-9-2	5	87998426	87998513	n	146	0
EDARADD	1	234624302	234714631	n	4	6	26	131		MEF2C	5	88049814	88235625	n	145	0
LGALS8	1	234748187	234779619	n	4	6	27	132		CETN3	5	89725284	89741359	n	142	0
HEATR1	1	234780593	234834437	n	4	6	26	133		MBLAC2	5	89789775	89806341	n	142	0
ACTN2	1	234916392	234994181	n	4	6	25	132		POLR3G	5	89806436	89846125	n	142	0
MTR	1	235025203	235133904	n	3	5	24	130		LYSMD3	5	89847200	89861157	n	141	0
RYR2	1	235272324	236063911	n	4	6	26	132		GPR98	5	89890372	90495789	n	142	1
LOC100130331	1	236092097	236158240	n	2	5	25	132		ARRDC3	5	90700297	90714905	n	139	1
ZP4	1	236112332	236120558	n	2	5	25	132		LOC100129716	5	90711919	90752287	n	141	1
LOC339535	1	236710308	236715940	n	3	4	23	126		FLJ42709	5	92770820	92942759	n	133	1
CHRM3	1	237858995	238139340	n	3	4	23	123		NR2F1	5	92944798	92955542	n	133	1
FMN2	1	238321807	238705112	n	3	5	23	126		FAM172A	5	92979187	93473160	n	136	3
GREM2	1	238719495	238842085	n	3	5	23	126		POU5F2	5	93101770	93103065	n	134	1
RGS7	1	239005439	239587101	n	3	5	23	124		C5orf36	5	93512312	93980065	n	133	1
FH	1	239727526	239749677	n	3	5	22	123		hsa-mir-1974	5	93930927	93930997	n	132	1
KMO	1	239762302	239825567	n	3	5	22	125		ANKRD32	5	93980146	94057329	n	132	1
OPN3	1	239823074	239870324	n	3	5	23	125		MCTP1	5	94068046	94646035	n	130	2
CHML	1	239858789	239865855	n	3	5	23	125		FAM81B	5	94752803	94811900	n	120	1
WDR64	1	239913504	240031580	n	3	5	23	124		BTNL3	5	180348506	180366333	n	46	12
EXO1	1	240078157	240119671	n	4	6	23	125		C6orf123	6	771903	167940388	n	126	1
MAP1LC3C	1	240225414	240229008	n	5	7	24	126		C6orf124	6	811285	167970325	n	126	1
PLD5	1	240318894	240754621	n	5	7	24	125		HLA-DRB5	6	32593131	32605984	n	35	4
CEP170	1	241354352	241485331	n	4	7	25	127		ASCC3	6	101063328	101435945	n	123	1
SDCCAG8	1	241485942	241730016	n	4	7	25	126		GRIK2	6	101953625	102624651	y	127	1
AKT3	1	241718157	242073176	n	4	7	25	131		MARCKS	6	114285219	114291345	n	121	0
ZNF238	1	242281183	242287403	n	4	7	28	134		FLJ34503	6	114332243	114349499	n	121	0
C1orf100	1	242582559	242619016	n	4	7	30	136		HDAC2	6	114364019	114399047	n	122	0
ADSS	1	242638418	242682036	n	4	7	29	136		HS3ST5	6	114483442	114490734	n	122	0
C1orf101	1	242691295	242870283	n	4	7	30	136		FRK	6	116369385	116488614	n	123	0
PPPDE1	1	242882974	242938957	n	4	7	30	137		LOC728402	6	116466586	116467799	n	122	0
FAM36A	1	243065261	243074982	n	4	7	30	138		NT5DC1	6	116528691	116673546	n	122	0
NCRNA00201	1	243070563	243076866	n	4	7	30	138		COL10A1	6	116546777	116553989	n	121	0
HNRNPU	1	243080224	243094450	n	4	7	30	138		TSPYL4	6	116677823	116681954	n	122	0
EFCAB2	1	243199793	243355153	n	4	7	30	142		TSPYL1	6	116704438	116707973	n	121	0
KIF26B	1	243384909	243933051	n	4	8	30	142		DSE	6	116707975	116866135	n	121	0
SMYD3	1	243979266	244647334	n	5	7	30	142		FAM26F	6	116889248	116891627	n	121	0
TFB2M	1	244770490	244796188	n	5	8	31	140		BET3L	6	116924345	116973466	n	122	0
C1orf71	1	244796261	244898506	n	5	8	31	140		FAM26E	6	116939500	116946402	n	122	0
SCCPDH	1	244954000	244998062	n	5	8	31	139		FAM26D	6	116956887	116986724	n	121	0
LOC149134	1	245019541	245021411	n	5	8	31	137		RWDD1	6	116999275	117021129	n	121	0
AHCTF1	1	245069024	245148302	n	5	8	31	139		RSPH4A	6	117044334	117060841	n	121	0
ZNF695	1	245215248	245237978	n	5	8	31	139		ZUFSP	6	117063473	117096650	n	121	0
ZNF670	1	245266709	245308692	n	5	8	31	139		KPNA5	6	117109059	117169723	n	121	0
ZNF669	1	245329886	245334297	n	5	7	30	139		FAM162B	6	117180053	117193579	n	121	0
C1orf229	1	245340084	245342342	n	5	7	29	138		GPRC6A	6	117219940	117256891	n	121	0
ZNF124	1	245385825	245401941	n	6	8	30	138		RFX6	6	117305068	117360001	n	120	0
VN1R5	1	245485996	245487070	n	6	8	30	136		VGLL2	6	117693413	117701421	n	122	0
ZNF496	1	245530244	245561668	n	6	8	30	136		ROS1	6	117716222	117853711	n	122	0
NLRP3	1	245646080	245679027	n	6	8	30	136		DCBLD1	6	117910512	117997713	n	121	0
OR2B11	1	245680953	245681907	n	6	8	29	135		GOPC	6	117988125	118030374	n	121	0
OR2W5	1	245721052	245722015	n	6	8	29	135		NUS1	6	118103309	118138579	n	122	0
LOC148824	1	245754603	245760729	n	6	8	29	136		SLC35F1	6	118335381	118745532	n	122	1
OR2C3	1	245760056	245763764	n	6	8	29	135		C6orf204	6	118892931	119079713	n	121	0
C1orf150	1	245779073	245806471	n	6	8	29	135		BRD7P3	6	118929228	118931687	n	121	0
OR2G2	1	245818284	245819238	n	6	8	30	136		PLN	6	118976134	118988280	n	121	0
OR2G3	1	245835510	245836440	n	6	8	30	136		ASF1A	6	119263627	119272034	n	122	0
OR13G1	1	245902042	245902966	n	6	8	29	135		MCM9	6	119273460	119298002	n	122	0
OR6F1	1	245941753	245942680	n	6	8	28	134		FAM184A	6	119322694	119512057	n	121	0
OR1C1	1	245987386	245988331	n	6	8	28	132		hsa-mir-548b	6	119431910	119432007	n	121	0
OR14A16	1	246044724	246045654	n	7	9	29	132		MAN1A1	6	119540965	119712625	n	123	1
OR11L1	1	246070852	246071821	n	7	9	29	132		C6orf170	6	121442325	121697343	n	125	1
TRIM58	1	246087123	246110061	n	7	9	29	132		GJA1	6	121798443	121812572	n	123	0
OR2W3	1	246125511	246126456	n	7	9	29	132		HSF2	6	122762394	122795963	n	122	0
OR2T8	1	246150942	246151881	n	7	9	29	132		SERINC1	6	122806191	122834651	n	122	0
OR2L13	1	246167115	246330847	n	7	9	29	133		PKIB	6	122834760	123089217	n	124	0
OR2L8	1	246178782	246179721	n	7	9	29	133		FABP7	6	123142344	123146917	n	124	0
OR2AK2	1	246195256	246196264	n	7	9	29	133		SMPDL3A	6	123151669	123172563	n	124	0
OR2L1P	1	246220191	246221116	n	7	9	29	132		RLBP1L2	6	123359280	123426762	n	125	0
OR2L2	1	246268096	246269230	n	7	9	29	132		TRDN	6	123579181	123999641	n	125	0
OR2L3	1	246290606	246291545	n	7	9	29	132		NKAIN2	6	124166767	125188485	n	123	1
OR2M1P	1	246352060	246352705	n	7	9	29	132		PTPRK	6	128331617	128883563	n	121	0
OR2M5	1	246375072	246376011	n	7	9	29	132		LAMA2	6	129245978	129879403	n	121	0
OR2M2	1	246409910	246410954	n	7	9	29	132		SGK1	6	134532076	134680889	n	120	0
OR2M3	1	246432992	246433931	n	7	9	29	133		NMBR	6	142438437	142451629	n	121	0
OR2M4	1	246468853	246469789	n	7	9	29	133		VTA1	6	142510102	142583778	n	121	0
OR2T33	1	246502776	246503739	n	7	9	29	133		LOC153910	6	142889284	143000719	n	121	0
OR2T12	1	246524540	246525503	n	7	9	29	133		HIVEP2	6	143114296	143308031	n	122	0
OR2M7	1	246553554	246554493	n	7	9	29	133		AIG1	6	143423715	143703134	n	123	0
OR14C36	1	246578699	246579638	n	7	9	29	132		ADAT2	6	143785661	143813534	n	123	0
OR2T4	1	246591505	246592552	n	7	9	30	133		PEX3	6	143813610	143853442	n	123	0
OR2T6	1	246617532	246618459	n	7	9	30	134		FUCA2	6	143857936	143874556	n	123	0
OR2T1	1	246635918	246637028	n	7	9	30	134		LOC285740	6	143917159	143932169	n	123	0
OR2T2	1	246682721	246683696	n	7	9	31	135		PHACTR2	6	143971009	144194015	n	123	0
OR2T3	1	246703274	246704231	n	7	9	31	134		LTV1	6	144206200	144226636	n	124	0
OR2T5	1	246718512	246719460	n	7	9	31	134		C6orf94	6	144227265	144301176	n	124	0
OR2G6	1	246751570	246752521	n	7	9	31	133		PLAGL1	6	144303129	144427428	n	124	1
OR2T29	1	246788467	246789397	n	8	10	32	133		HYMAI	6	144365727	144371560	n	124	1
OR2T34	1	246803724	246804681	n	8	11	33	134		SF3B5	6	144457710	144458447	n	124	0
OR2T10	1	246822753	246823692	n	9	13	35	136		STX11	6	144513346	144554769	n	126	0
OR2T11	1	246856101	246857052	n	9	13	35	136		UTRN	6	144654565	145215863	n	128	0
OR2T35	1	246868210	246869182	n	8	11	33	136		EPM2A	6	145988132	146098684	n	126	0
OR2T27	1	246879854	246880808	n	7	9	31	137		FBXO30	6	146160964	146177614	n	126	0
PSD4	2	113648030	113677148	y	4	7	12	72		SHPRH	6	146247636	146326926	n	127	0
PAX8	2	113690044	113752968	y	4	7	12	71		GRM1	6	146390474	146800424	n	130	0
LOC654433	2	113710316	113741050	y	4	7	12	70		RAB32	6	146906520	146917779	n	129	0
TTC30A	2	178187271	178191940	y	1	2	11	94		C6orf103	6	146961828	147178290	n	129	0
PDE11A	2	178196222	178681312	y	1	2	11	95		LOC729176	6	147164497	147166653	n	129	0
LOC151658	3	109043200	109079605	n	2	3	24	121		STXBP5	6	147567200	147750400	n	131	0
LOC285205	3	109084741	109130441	n	2	4	25	121		SAMD5	6	147871755	147932850	n	131	0
CD47	3	109244630	109292625	n	2	3	25	122		SASH1	6	148705421	148914877	n	135	0
IFT57	3	109362348	109424107	n	2	2	23	121		UST	6	149109963	149439819	n	134	0
BTLA	3	113665502	113701098	n	3	5	20	125		MAP3K7IP2	6	149680755	149774442	n	135	0
ATG3	3	113734048	113763175	n	3	6	22	123		SUMO4	6	149763187	149763875	n	135	0
SLC35A5	3	113763584	113785693	n	3	6	22	123		ZC3H12D	6	149812570	149847723	n	136	0
CCDC80	3	113806098	113842667	n	3	5	20	122		PPIL4	6	149867323	149908864	n	135	0
CD200R1L	3	114017245	114047487	n	3	5	20	122		C6orf72	6	149929220	149953760	n	135	0
CD200R1	3	114124221	114176627	n	3	5	20	121		KATNA1	6	149957864	150001421	n	136	0
C3orf17	3	114203981	114221245	n	3	5	20	121		LATS1	6	150023743	150081085	n	136	0
BOC	3	114414064	114488995	n	5	7	22	125		NUP43	6	150087149	150109381	n	136	0
WDR52	3	114488466	114643051	n	5	7	22	125		PCMT1	6	150112523	150174249	n	136	0
CCDC52	3	114644254	114716724	n	5	7	22	125		LRP11	6	150181586	150227173	n	136	0
SIDT1	3	114733907	114831112	n	5	7	22	126		RAET1E	6	150251293	150253790	n	136	0
KIAA2018	3	114849922	114898183	n	4	6	22	127		RAET1G	6	150279706	150285907	n	136	0
NAT13	3	114920530	114947786	n	4	6	21	125		ULBP2	6	150304828	150312061	n	135	0
ATP6V1A	3	114948597	115013593	n	4	6	21	124		ULBP1	6	150326835	150336539	n	135	0
GRAMD1C	3	115040370	115148711	n	4	6	22	123		RAET1K	6	150360847	150367973	n	135	0
ZDHHC23	3	115149437	115164517	n	4	6	22	123		RAET1L	6	150382958	150388361	n	135	0
KIAA1407	3	115165673	115258150	n	4	6	22	123		ULBP3	6	150427435	150431895	n	135	0
QTRTD1	3	115258300	115289958	n	5	7	23	124		PPP1R14C	6	150505880	150613221	n	135	0
DRD3	3	115330246	115380589	n	5	9	24	126		IYD	6	150731720	150767457	n	132	0
ZNF80	3	115436170	115439115	n	5	9	24	127		PLEKHG1	6	150962691	151206492	n	135	2
TIGIT	3	115495522	115511824	n	5	9	24	126		MTHFD1L	6	151228383	151464716	n	134	2
hsa-mir-568	3	115518011	115518106	n	5	9	24	126		AKAP12	6	151602826	151721385	n	130	0
ZBTB20	3	115539636	116348817	n	5	9	24	126		ZBTB2	6	151726942	151754370	n	129	0
GSK3B	3	121023493	121295954	n	3	5	19	121		RMND1	6	151767681	151815009	n	128	0
GPR156	3	121368568	121445635	n	3	5	18	121		C6orf211	6	151815114	151832925	n	127	0
CASR	3	123385219	123488034	n	1	3	17	121		C6orf97	6	151856867	151984020	n	127	0
CSTA	3	123526700	123543505	n	1	3	16	121		ESR1	6	152053323	152466101	n	123	1
CCDC58	3	123561125	123584764	n	1	3	16	121		SYNE1	6	152484514	153000227	n	130	1
FAM162A	3	123585712	123611651	n	1	3	16	121		MYCT1	6	153060722	153087408	n	130	0
WDR5B	3	123613389	123617572	n	1	3	16	121		VIP	6	153113625	153122593	n	130	0
KPNA1	3	123623437	123716476	n	1	3	17	121		FBXO5	6	153333352	153346433	n	130	0
PARP9	3	123729451	123766213	n	1	3	17	121		MTRF1L	6	153350092	153365618	n	130	0
DTX3L	3	123765874	123776739	n	1	3	17	121		RGS17	6	153373724	153494082	n	130	0
PARP15	3	123779138	123838226	n	1	3	17	121		OPRM1	6	154373328	154609693	n	125	0
PARP14	3	123882361	123932377	n	1	3	17	122		IPCEF1	6	154517309	154719592	n	128	0
HSPBAP1	3	123941535	123995340	n	1	3	17	122		CNKSR3	6	154768124	154873445	n	127	0
DIRC2	3	123996590	124082676	n	1	3	17	123		RBM16	6	155096203	155196886	n	127	0
LOC100129550	3	124088049	124093952	n	1	3	17	124		TIAM2	6	155453114	155620549	n	131	1
SEMA5B	3	124110732	124229266	n	1	3	17	121		TFB1M	6	155620481	155677318	n	131	0
SEC22A	3	124403463	124475670	n	1	3	19	121		CLDN20	6	155626838	155639371	n	131	0
ADCY5	3	124486088	124650082	n	1	3	18	121		NOX3	6	155758195	155818729	n	130	0
PTPLB	3	124696052	124786614	n	1	3	18	121		hsa-mir-1202	6	156309622	156309705	n	130	0
ITGB5	3	125964484	126088834	n	0	3	19	121		ARID1B	6	157140777	157572094	n	134	0
HEG1	3	126167243	126257492	n	0	4	20	121		ZDHHC14	6	157722544	158014965	n	129	0
SLC12A8	3	126284169	126414299	n	1	5	21	122		SNX9	6	158164281	158286097	n	130	0
ZNF148	3	126427202	126576888	n	0	3	21	121		SYNJ2	6	158322906	158439556	n	131	0
SNX4	3	126648183	126721748	n	0	3	21	121		SERAC1	6	158450523	158509300	n	131	0
KLHDC6	3	129124591	129189204	n	0	4	21	123		GTF2H5	6	158509366	158540354	n	130	0
SEC61A1	3	129253901	129273216	n	0	3	20	123		TULP4	6	158653679	158852844	n	130	1
RUVBL1	3	129282490	129325361	n	0	3	20	122		TMEM181	6	158877455	158976455	n	129	0
EEFSEC	3	129355002	129610179	n	0	3	21	124		DYNLT1	6	158977493	158985728	n	129	0
hsa-mir-1280	3	129563697	129563791	n	0	3	21	124		SYTL3	6	158991033	159105889	n	130	0
DNAJB8	3	129663971	129668781	n	0	4	22	125		EZR	6	159106760	159160444	n	130	0
GATA2	3	129680954	129694720	n	0	5	22	127		OSTCL	6	159182147	159198652	n	130	0
LOC90246	3	129709367	129712117	n	0	5	22	127		RSPH3	6	159318254	159341186	n	130	0
C3orf27	3	129773532	129777619	n	0	3	21	125		TAGAP	6	159376014	159386172	n	130	0
RPN1	3	129821502	129852409	n	0	3	21	126		FNDC1	6	159510416	159613130	n	130	1
RAB7A	3	129927668	130016331	n	0	3	22	125		SOD2	6	160020138	160034343	n	132	0
ACAD9	3	130081022	130114647	n	0	3	20	124		WTAP	6	160068141	160097341	n	132	0
KIAA1257	3	130172471	130195676	n	0	3	20	124		ACAT2	6	160102978	160120077	n	132	0
CCDC48	3	130203161	130242273	n	0	3	20	124		TCP1	6	160119519	160130725	n	132	0
GP9	3	130262334	130263943	n	0	2	19	123		SNORA20	6	160121271	160121403	n	132	0
RAB43	3	130289107	130323309	n	0	3	21	123		ACA20	6	160121271	160121403	n	132	0
ISY1	3	130330924	130362719	n	0	3	21	123		SNORA29	6	160126615	160126755	n	132	0
CNBP	3	130369347	130385500	n	0	3	21	123		ACA29	6	160126615	160126755	n	132	0
COPG	3	130451142	130479306	n	0	3	21	121		MRPL18	6	160131481	160139451	n	132	0
C3orf37	3	130480373	130506825	n	0	3	21	121		PNLDC1	6	160141290	160161725	n	132	0
H1FX	3	130516304	130517810	n	0	3	21	121		MAS1	6	160247963	160249097	n	132	0
C3orf47	3	130517803	130526102	n	0	3	21	121		IGF2R	6	160310120	160447573	n	132	0
RPL32P3	3	130584366	130600972	n	0	3	20	122		LOC729603	6	160434103	160437234	n	130	0
ACA7B	3	130598742	130598881	n	0	3	20	122		SLC22A1	6	160462852	160499740	n	129	0
SNORA7B	3	130598742	130598881	n	0	3	20	122		SLC22A2	6	160557781	160599949	n	130	0
C3orf25	3	130602853	130630184	n	0	3	20	123		SLC22A3	6	160689414	160796004	n	131	0
MBD4	3	130632482	130641542	n	0	3	20	122		LPAL2	6	160807576	160852146	n	131	0
IFT122	3	130641657	130721881	n	0	3	20	123		LPA	6	160872504	161007397	n	132	0
RHO	3	130730171	130736877	n	0	3	20	122		PLG	6	161043263	161094337	n	136	0
TMCC1	3	130849324	131095093	n	0	3	22	123		MAP3K4	6	161332811	161458407	n	137	0
TRH	3	131175803	131179466	n	0	2	18	121		AGPAT4	6	161471046	161615097	n	136	0
LOC644974	3	131283363	131299922	n	0	3	19	123		C6orf59	6	161501163	161503004	n	136	0
LOC729375	3	131299314	131312966	n	0	3	19	123		PARK2	6	161688579	163068824	y	140	3
COL6A4P2	3	131414352	131475338	n	0	3	20	126		PACRG	6	163068153	163656514	n	137	1
COL29A1	3	131547048	131686378	n	0	3	22	128		LOC285796	6	163651006	163665495	n	134	0
COL6A6	3	131761867	131878578	n	0	3	22	131		QKI	6	163755664	163914884	n	133	0
PIK3R4	3	131880467	131948386	n	0	3	22	132		C6orf118	6	165613142	165643101	n	134	0
ATP2C1	3	132096123	132218245	n	0	3	23	132		PDE10A	6	165660767	165995574	n	135	0
ASTE1	3	132215410	132228336	n	0	3	23	132		C6orf176	6	166257525	166321517	n	130	0
NEK11	3	132228383	132551998	n	0	3	23	132		LOC441177	6	166321028	166323093	n	130	0
NUDT16P	3	132563378	132566655	n	0	3	22	131		T	6	166491075	166502121	n	128	0
NUDT16	3	132583396	132587619	n	0	3	22	131		PRR18	6	166639157	166641861	n	127	0
MRPL3	3	132663734	132704519	n	0	3	22	131		SFT2D1	6	166653505	166675981	n	127	0
ACA58	3	132680630	132680767	n	0	3	22	131		BRP44L	6	166698399	166716476	n	127	0
SNORA58	3	132680630	132680767	n	0	3	22	131		RPS6KA2	6	166742843	167195761	n	129	1
CPNE4	3	132736266	133236534	n	0	4	24	134		hsa-mir-1913	6	166842831	166842911	n	129	1
ACPP	3	133518900	133569834	n	0	4	22	136		RNASET2	6	167262993	167290067	n	127	0
DNAJC13	3	133619242	133740566	n	0	3	22	137		FGFR1OP	6	167332805	167374056	n	127	0
ACAD11	3	133759671	133861665	n	0	3	22	136		CCR6	6	167445284	167472619	n	125	0
CCRL1	3	133798783	133804072	n	0	3	22	136		GPR31	6	167490349	167491309	n	124	0
UBA5	3	133855979	133879634	n	0	3	22	136		TCP10L2	6	167504070	167516385	n	124	0
NPHP3	3	133882143	133923966	n	0	3	22	137		UNC93A	6	167624792	167649491	n	125	1
NCRNA00119	3	133923875	134075740	n	0	3	22	137		TTLL2	6	167658563	167676167	n	124	1
TMEM108	3	134239860	134599308	n	0	3	21	140		TCP10	6	167706566	167717988	n	124	1
BFSP2	3	134601479	134676746	n	0	3	21	140		MLLT4	6	167970519	168115552	n	127	2
CDV3	3	134775123	134791806	n	0	3	21	141		HGC6.3	6	168119452	168120468	n	126	1
TOPBP1	3	134802138	134863427	n	0	3	21	141		KIF25	6	168161401	168188618	n	125	1
TF	3	134947666	134980539	n	0	3	22	141		FRMD1	6	168199312	168222688	n	125	1
SRPRB	3	135007366	135022213	n	0	3	22	142		DACT2	6	168450432	168463251	n	124	1
RAB6B	3	135025769	135097381	n	0	3	22	142		SMOC2	6	168584879	168810596	n	124	1
C3orf36	3	135129679	135131346	n	0	3	22	140		THBS2	6	169357799	169396062	n	124	0
SLCO2A1	3	135134229	135231610	n	0	4	22	140		WDR27	6	169599231	169844084	n	124	0
RYK	3	135358667	135452276	n	1	4	22	141		C6orf120	6	169844181	169848327	n	123	0
AMOTL2	3	135556879	135576096	n	1	4	22	141		PHF10	6	169845925	169866031	n	123	0
ANAPC13	3	135679236	135687555	n	1	4	22	140		TCTE3	6	169882139	169893563	n	123	0
CEP63	3	135687264	135776545	n	2	5	23	141		C6orf70	6	169893645	169923542	n	123	0
KY	3	135801454	135852554	n	2	5	23	143		C6orf122	6	169930810	169940846	n	123	0
EPHB1	3	135996949	136461997	n	2	5	22	148		C6orf208	6	169932093	169944894	n	123	0
PPP2R3A	3	137167256	137349423	n	1	5	24	147		LOC154449	6	170405346	170413582	n	123	0
MSL2	3	137350449	137397378	n	1	6	25	146		DLL1	6	170433218	170441622	n	123	0
PCCB	3	137451856	137531701	n	3	7	26	147		FAM120B	6	170457768	170556162	n	123	0
STAG1	3	137538688	137953935	n	3	7	26	150		PSMB1	6	170686129	170704342	n	125	0
TMEM22	3	138020550	138057424	n	0	4	25	150		FSCN1	7	5598979	5612812	y	73	1
NCK1	3	138063762	138150658	n	0	4	26	151		RNF216	7	5626203	5787818	y	73	2
IL20RB	3	138159396	138212610	n	0	3	26	152		MGAM	7	141342147	141453015	n	26	7
SOX14	3	138966268	138967086	n	0	3	21	149		TRY6	7	142158331	142161973	n	28	9
CLDN18	3	139200347	139235184	n	1	4	26	156		OR4F21	8	106085	107024	n	98	5
DZIP1L	3	139263521	139317141	n	1	5	27	157		RPL23AP53	8	148346	172318	n	101	5
A4GNT	3	139325249	139333919	n	1	5	27	157		ZNF596	8	172199	187339	n	151	10
DBR1	3	139362541	139376463	n	1	6	28	158		FBXO25	8	346807	409875	n	154	10
ARMC8	3	139388837	139498909	n	1	6	28	159		SCRT1	8	399386	145530751	n	153	10
TXNDC6	3	139462968	139531418	n	1	6	27	159		DGAT1	8	408762	145521375	n	154	10
MRAS	3	139549314	139607067	n	2	8	28	158		C8orf42	8	431645	485331	n	154	10
ESYT3	3	139636104	139679946	n	2	8	28	158		ERICH1	8	604199	671226	n	153	9
CEP70	3	139695876	139795819	n	2	7	27	156		DLGAP2	8	1436975	1644049	n	159	9
FAIM	3	139810231	139834903	n	2	6	26	157		CLN8	8	1699276	1722143	n	160	10
PIK3CB	3	139856920	139960875	n	2	6	29	158		hsa-mir-596	8	1752803	1752880	n	160	10
FOXL2	3	140145756	140148672	n	2	7	30	159		ARHGEF10	8	1759555	1894214	n	160	10
C3orf72	3	140148765	140155520	n	2	7	30	159		KBTBD11	8	1909450	1942516	n	160	10
PRR23A	3	140205494	140207800	n	2	7	31	159		MYOM2	8	1980564	2080787	n	159	10
PRR23B	3	140220562	140222458	n	2	7	31	159		CSMD1	8	2780281	4839736	y	178	16
PRR23C	3	140243633	140246424	n	2	7	31	159		MCPH1	8	6251528	6493434	n	154	5
BPESC1	3	140305716	140326693	n	1	5	31	158		ANGPT2	8	6344580	6408192	n	153	4
PISRT1	3	140434524	140435054	n	1	5	29	157		AGPAT5	8	6553285	6606429	n	151	5
MRPS22	3	140545550	140558577	n	1	5	27	158		XKR5	8	6653449	6680447	n	151	3
COPB2	3	140559122	140591212	n	1	5	27	158		DEFB1	8	6715508	6722939	n	151	3
RBP2	3	140654415	140678042	n	2	6	26	157		DEFA6	8	6769628	6771008	n	150	3
RBP1	3	140718965	140741361	n	2	5	26	157		DEFA4	8	6780754	6783196	n	151	4
NMNAT3	3	140761722	140879530	n	2	5	27	159		DEFA1	8	6822580	6863221	n	145	4
CLSTN2	3	141136716	141769607	n	5	9	28	162		DEFA1B	8	6822580	6863233	n	145	4
TRIM42	3	141879570	141902681	n	1	4	24	160		DEFA3	8	6860804	6863226	n	145	4
SLC25A36	3	142143351	142181475	n	0	3	25	158		DEFA5	8	6900238	6901669	n	143	4
SPSB4	3	142253432	142350143	n	0	3	26	159		FAM90A13	8	7101835	7613384	n	127	4
ACPL2	3	142433371	142496176	n	0	3	27	159		FAM90A14	8	7101835	7613384	n	127	4
ZBTB38	3	142525744	142651322	n	0	3	29	161		LOC349196	8	7105551	7131290	n	125	4
RASA2	3	142688615	142813887	n	0	3	28	163		FAM90A5	8	7132323	7135333	n	125	4
RNF7	3	142939740	142947933	n	0	3	26	160		FAM90A20	8	7139945	7142955	n	126	4
GRK7	3	142979732	143018582	n	0	3	26	161		DEFB109P1B	8	7157777	7892453	n	126	4
ATP1B3	3	143078159	143128072	n	0	4	26	161		ZNF705G	8	7202908	7207900	n	121	4
TFDP2	3	143154017	143207067	n	0	4	26	159		DEFB103A	8	7273825	7777590	n	128	4
GK5	3	143359058	143427118	n	0	4	27	161		DEFB103B	8	7273900	7777515	n	128	4
XRN1	3	143508138	143649543	n	0	3	29	161		SPAG11B	8	7292685	7745096	n	128	4
ATR	3	143650766	143780358	n	0	3	29	161		DEFB104A	8	7315239	7736174	n	128	4
PLS1	3	143797918	143915193	n	0	3	29	162		DEFB104B	8	7315239	7736174	n	128	4
TRPC1	3	143925955	144009419	n	0	3	29	162		DEFB106A	8	7327435	7723985	n	128	4
PCOLCE2	3	144019400	144090624	n	0	3	29	162		DEFB106B	8	7327435	7723985	n	128	4
PAQR9	3	144162763	144164868	n	0	3	28	162		DEFB105A	8	7332652	7718770	n	128	4
SR140	3	144203061	144262257	n	0	4	29	162		DEFB105B	8	7332652	7718770	n	128	4
CHST2	3	144321357	144324502	n	0	4	28	162		DEFB107A	8	7340777	7710648	n	128	4
SLC9A9	3	144466754	145050036	n	0	4	29	161		DEFB107B	8	7340777	7710648	n	128	4
C3orf58	3	145173329	145193899	n	0	2	27	156		FAM90A7	8	7401070	7427585	n	127	4
PLOD2	3	147269917	147361972	n	0	4	29	163		FAM90A18	8	7618022	7651623	n	127	4
PLSCR4	3	147392813	147451656	n	0	4	29	164		FAM90A19	8	7618022	7651623	n	127	4
PLSCR2	3	147633771	147696412	n	1	4	29	164		FAM90A8	8	7633318	7636327	n	127	4
PLSCR1	3	147715656	147745318	n	1	4	30	165		FAM90A9	8	7656261	7659271	n	127	4
PLSCR5	3	147786314	147806693	n	1	4	30	165		FAM90A10	8	7663908	7666919	n	128	4
ZIC4	3	148586526	148607097	n	1	4	29	164		SPAG11A	8	7742811	7758729	n	128	4
ZIC1	3	148609870	148617196	n	1	3	29	164		DEFB4	8	7789608	7791647	n	128	5
AGTR1	3	149898347	149943480	n	1	6	37	166		FAM66E	8	7849944	7903687	n	125	4
CPB1	3	150028277	150060662	n	1	8	37	169		hsa-mir-548i-3	8	7983872	7984021	n	120	4
CPA3	3	150065732	150097560	n	1	8	37	169		FLJ10661	8	8123501	8139796	n	141	4
GYG1	3	150192064	150228109	n	1	8	38	171		PRAGMIN	8	8212667	8276667	n	153	4
HLTF	3	150230593	150287031	n	1	9	38	171		CLDN23	8	8597075	8599027	n	153	4
HPS3	3	150330060	150373995	n	1	9	38	170		MFHAS1	8	8679408	8788541	n	153	4
CP	3	150372979	150422522	n	1	9	39	170		ERI1	8	8897723	8928259	n	153	4
TM4SF18	3	150521544	150534109	n	2	9	39	171		PPP1R3B	8	9031176	9045630	n	153	4
TM4SF1	3	150569494	150578258	n	2	9	39	171		TNKS	8	9450854	9677266	n	151	4
TM4SF4	3	150675123	150703758	n	2	9	39	174		hsa-mir-597	8	9636591	9636688	n	150	4
WWTR1	3	150720721	150858472	n	2	10	39	174		LOC157627	8	9794983	9798249	n	151	4
COMMD2	3	150941220	150952968	n	2	8	38	171		hsa-mir-124-1	8	9798307	9798392	n	151	4
C3orf16	3	150961581	150993300	n	2	8	38	172		MSRA	8	9949239	10323809	n	153	4
RNF13	3	151013164	151162615	n	2	7	37	172		UNQ9391	8	10420490	10433738	n	150	4
PFN2	3	151165380	151171431	n	2	7	37	171		RP1L1	8	10501269	10550027	n	150	4
TSC22D2	3	151609477	151660305	n	2	9	37	172		C8orf74	8	10567556	10595513	n	150	4
SERP1	3	151742469	151747118	n	2	9	37	172		SOX7	8	10618687	10625432	n	149	4
EIF2A	3	151747263	151786493	n	2	9	37	172		PINX1	8	10660293	10734709	n	148	4
SELT	3	151803755	151830924	n	2	8	36	172		hsa-mir-1322	8	10720292	10720363	n	148	4
FAM194A	3	151860364	151904432	n	2	8	36	171		XKR6	8	10791066	11096285	n	148	5
SIAH2	3	151941599	151963953	n	1	8	36	172		hsa-mir-598	8	10930125	10930222	n	148	4
CLRN1	3	152126639	152173476	n	1	7	35	173		MTMR9	8	11179409	11223064	n	149	4
CLRN1OS	3	152173154	152280307	n	1	7	35	173		AMAC1L2	8	11225904	11227105	n	148	4
MED12L	3	152287365	152634500	n	2	9	36	173		TDH	8	11234555	11263371	n	148	4
GPR171	3	152398308	152403678	n	1	8	35	173		C8orf12	8	11263320	11333576	n	149	3
P2RY14	3	152412594	152478920	n	1	8	35	173		FAM167A	8	11316382	11361686	n	149	3
GPR87	3	152494565	152517326	n	2	8	35	173		BLK	8	11388929	11459517	n	149	3
P2RY13	3	152526785	152530027	n	2	9	36	173		GATA4	8	11599125	11654918	n	148	3
P2RY12	3	152538065	152585234	n	2	8	36	171		NEIL2	8	11664580	11682263	n	148	3
IGSF10	3	152637166	152659187	n	1	7	36	171		FDFT1	8	11697598	11734227	n	150	3
AADACL2	3	152934393	152958244	n	0	7	37	170		CTSB	8	11737442	11763055	n	149	3
LOC201651	3	152970933	152985372	n	1	8	37	170		DEFB136	8	11868854	11869517	n	149	3
AADAC	3	153014550	153028966	n	0	7	36	169		DEFB135	8	11877238	11879508	n	146	3
SUCNR1	3	153074126	153082340	n	0	7	36	169		DEFB134	8	11888897	11891169	n	140	3
LOC401093	3	153463102	153470105	n	0	6	38	169		DEFB130	8	11959306	12220196	n	134	2
MBNL1	3	153468518	153666259	n	0	6	38	170		ZNF705D	8	11984255	12010434	n	131	2
TMEM14E	3	153540176	153541469	n	0	6	38	170		FAM66D	8	12010699	12046107	n	131	2
P2RY1	3	154035425	154038533	n	0	5	33	170		LOC392196	8	12022775	12024213	n	131	2
RAP2B	3	154362718	154368953	n	0	5	33	172		USP17L2	8	12032085	12033678	n	131	2
LOC152118	3	154684973	154703176	n	1	6	35	172		FAM86B1	8	12077021	12089033	n	131	2
SGEF	3	155321838	155458310	n	0	5	37	173		FAM66A	8	12263898	12312881	n	130	2
DHX36	3	155476150	155524980	n	0	5	38	173		DEFB109P1	8	12295163	12302245	n	130	2
GPR149	3	155538154	155630198	n	1	5	38	175		FAM86B2	8	12327496	12338223	n	130	2
MME	3	156280129	156384212	n	1	5	36	174		LONRF1	8	12623776	12657363	n	147	3
PLCH1	3	156680364	156904691	n	1	5	36	179		LOC340357	8	12667941	12713281	n	148	3
C3orf33	3	156963094	157006749	n	1	5	36	179		C8orf79	8	12847553	12931655	n	157	4
SLC33A1	3	157028064	157054861	n	1	5	36	179		DLC1	8	12985242	13416800	n	173	5
GMPS	3	157071018	157138214	n	1	5	36	179		C8orf48	8	13468722	13470167	n	170	5
KCNAB1	3	157321030	157739621	n	1	5	36	181		SGCZ	8	13991743	15140163	n	178	6
SSR3	3	157741236	157755629	n	1	5	35	181		hsa-mir-383	8	14755317	14755390	n	176	4
LOC100287227	3	157873660	157876196	n	1	5	35	179		TUSC3	8	15442100	15666366	n	180	3
TIPARP	3	157875072	157907228	n	1	6	36	180		MSR1	8	16009757	16094671	n	178	3
PA2G4P4	3	158009753	158012504	n	1	6	37	180		FGF20	8	16894704	16904045	n	172	3
LEKR1	3	158026789	158246612	n	1	6	37	180		EFHA2	8	16929117	17024519	n	172	3
CCNL1	3	158348279	158361176	n	1	6	37	181		ZDHHC2	8	17058206	17124611	n	169	3
VEPH1	3	158461391	158700037	n	1	6	37	182		CNOT7	8	17131110	17148758	n	168	3
PTX3	3	158637273	158644111	n	1	5	36	179		VPS37A	8	17148771	17199903	n	167	3
C3orf55	3	158743852	158801715	n	1	5	36	180		MTMR7	8	17198676	17315411	n	167	3
SHOX2	3	159296494	159306646	n	1	5	34	179		SLC7A2	8	17398974	17472348	n	167	3
RSRC1	3	159310585	159745270	n	1	5	34	180		PDGFRL	8	17478985	17544903	n	166	3
MLF1	3	159771646	159806946	n	0	4	34	182		MTUS1	8	17545583	17702706	n	166	3
GFM1	3	159845010	159893054	n	0	4	34	182		FGL1	8	17766179	17797327	n	165	2
LXN	3	159866896	159873176	n	0	4	34	182		PCM1	8	17824645	17931737	n	165	2
RARRES1	3	159897590	159932969	n	0	4	34	182		ASAH1	8	17958204	17986787	n	163	2
MFSD1	3	160002605	160030198	n	0	4	34	184		NAT1	8	18072250	18125477	n	163	2
IQCJ	3	160269810	160466186	n	1	5	37	185		NAT2	8	18293034	18303003	n	161	2
SCHIP1	3	160474237	161097833	n	1	5	37	186		PSD3	8	18429092	18915476	n	162	2
IL12A	3	161189322	161196500	n	0	4	37	187		SH2D4A	8	19215486	19297596	n	156	2
IFT80	3	161457481	161600014	n	0	4	37	187		CSGALNACT1	8	19305951	19584541	n	157	3
SMC4	3	161600123	161635435	n	0	4	37	188		INTS10	8	19719197	19753866	n	154	2
hsa-mir-15b	3	161605069	161605167	n	0	4	37	186		LPL	8	19840861	19869050	n	156	3
hsa-mir-16-2	3	161605226	161605307	n	0	4	37	186		SLC18A1	8	20046646	20084997	n	154	2
TRIM59	3	161635984	161650320	n	0	4	37	188		ATP6V1B2	8	20098983	20123487	n	154	2
KPNA4	3	161700655	161766070	n	0	4	38	190		LZTS1	8	20147956	20157083	n	155	3
SCARNA7	3	161715388	161715718	n	0	4	37	190		GFRA2	8	21593809	21702292	n	153	3
U90	3	161715388	161715718	n	0	4	37	190		DOK2	8	21822329	21827151	n	154	3
ARL14	3	161877641	161878927	n	0	4	38	189		XPO7	8	21833125	21920042	n	154	4
PPM1L	3	161956689	162271511	n	1	5	40	192		NPM2	8	21938299	21950354	n	152	3
B3GALNT1	3	162284364	162305854	n	1	5	40	192		FGF17	8	21956373	21962265	n	152	3
NMD3	3	162421792	162452489	n	1	5	41	193		EPB49	8	21967026	21995982	n	152	3
C3orf57	3	162545273	162572565	n	1	6	40	193		FAM160B2	8	22002659	22017836	n	152	3
OTOL1	3	162697289	162704424	n	1	6	40	190		NUDT18	8	22020327	22022877	n	152	3
hsa-mir-1263	3	165371952	165372038	n	0	9	41	177		HR	8	22027878	22044510	n	152	3
hsa-mir-720	3	165541822	165541932	n	0	9	41	174		REEP4	8	22051477	22055393	n	152	3
SI	3	166179379	166278976	n	1	12	47	183		LGI3	8	22060287	22070289	n	152	3
SLITRK3	3	166387201	166397163	n	1	11	46	184		SFTPC	8	22075128	22077936	n	153	3
BCHE	3	166973385	167037947	n	1	11	47	188		BMP1	8	22078619	22125782	n	154	3
ZBBX	3	168440770	168580765	n	6	22	69	217		PHYHIP	8	22133160	22145796	n	154	3
SERPINI2	3	168642416	168674512	n	6	23	71	218		hsa-mir-320a	8	22158419	22158501	n	154	3
WDR49	3	168679166	168853983	n	7	24	75	220		POLR3D	8	22158563	22164625	n	155	3
PDCD10	3	168884388	168935345	n	8	24	76	221		PIWIL2	8	22188754	22269529	n	156	3
SERPINI1	3	168936125	169026051	n	8	26	76	221		SLC39A14	8	22280706	22347583	n	156	4
GOLIM4	3	169210347	169296111	n	8	26	78	226		PPP3CC	8	22354540	22454582	n	156	3
hsa-mir-551b	3	169752335	169752431	n	13	35	89	234		SORBS3	8	22465195	22488953	n	156	3
C3orf50	3	170010277	170031068	n	15	44	98	243		PDLIM2	8	22492587	22511483	n	156	3
MECOM	3	170283980	170864257	n	19	50	105	251		C8orf58	8	22513066	22517607	n	156	3
TERC	3	170965091	170965542	n	15	44	104	250		KIAA1967	8	22518201	22533928	n	156	3
hTR	3	170965091	170965639	n	15	44	104	250		BIN3	8	22533891	22582606	n	155	3
ARPM1	3	170967406	170970377	n	15	44	104	250		FLJ14107	8	22553828	22555667	n	155	3
MYNN	3	170973546	170988031	n	15	44	104	250		EGR3	8	22601118	22606760	n	155	3
LRRC34	3	170993957	171013006	n	14	42	101	250		PEBP4	8	22626709	22841366	n	156	3
LRRIQ4	3	171022403	171038254	n	14	42	101	250		RHOBTB2	8	22900874	22933655	n	157	3
LRRC31	3	171039722	171070354	n	14	42	101	250		TNFRSF10B	8	22933592	22982645	n	157	3
SAMD7	3	171112175	171139642	n	14	40	100	250		TNFRSF10C	8	23016378	23030895	n	157	3
LOC100128164	3	171144467	171167216	n	13	39	99	249		TNFRSF10D	8	23049048	23077485	n	157	3
SEC62	3	171167273	171198855	n	12	39	99	249		TNFRSF10A	8	23104914	23138584	n	156	3
GPR160	3	171238428	171285875	n	12	39	99	249		CHMP7	8	23157094	23175457	n	156	3
PHC3	3	171288061	171382231	n	12	38	99	250		R3HCC1	8	23201556	23209736	n	156	3
PRKCI	3	171422913	171506464	n	11	36	94	248		LOXL2	8	23210354	23317667	n	156	3
SKIL	3	171558166	171593642	n	11	36	92	245		ENTPD4	8	23345516	23371189	n	156	3
CLDN11	3	171619346	171635172	n	11	36	90	244		SLC25A37	8	23442307	23486008	n	155	3
SLC7A14	3	171660035	171786557	n	11	35	90	244		NKX3-1	8	23592151	23596395	n	156	3
RPL22L1	3	172065358	172070739	n	8	31	88	242		NKX2-6	8	23615909	23619867	n	157	3
EIF5A2	3	172088897	172109120	n	8	31	88	242		STC1	8	23755378	23768265	n	155	3
SLC2A2	3	172196830	172227462	n	8	32	88	245		ADAM28	8	24207524	24268671	n	157	3
TNIK	3	172262985	172660891	n	8	32	88	245		ADAMDEC1	8	24297742	24319471	n	157	5
hsa-mir-569	3	172307146	172307242	n	8	32	88	245		ADAM7	8	24354453	24422165	n	157	5
PLD1	3	172801311	173010967	n	7	27	84	242		NEFM	8	24827178	24832511	n	156	4
TMEM212	3	173043832	173059802	n	7	28	83	242		NEFL	8	24864387	24870048	n	156	4
FNDC3B	3	173240111	173601184	n	7	29	85	243		DOCK5	8	25098203	25326536	n	155	4
GHSR	3	173645644	173648897	n	7	30	85	240		GNRH1	8	25332690	25338473	n	155	4
TNFSF10	3	173706157	173723963	n	7	32	85	239		KCTD9	8	25341280	25371837	n	155	4
NCEH1	3	173831129	173911702	n	7	32	84	241		CDCA2	8	25372429	25421342	n	155	4
ECT2	3	173954991	174021957	n	7	30	84	237		EBF2	8	25757489	25958309	n	156	4
SPATA16	3	174089840	174341726	n	7	29	84	237		PPP2R2A	8	26204950	26284563	n	154	4
NLGN1	3	174598937	175483810	n	3	25	76	228		BNIP3L	8	26296439	26326561	n	153	3
NAALADL2	3	176059804	177006122	n	5	22	69	221		PNMA2	8	26418112	26427400	n	152	3
TBL1XR1	3	178221235	178397742	n	9	28	82	228		DPYSL2	8	26491337	26571610	n	152	3
KCNMB2	3	179736917	180044911	n	6	20	68	224		ADRA1A	8	26661583	26778839	n	151	4
ZMAT3	3	180224218	180272278	n	7	21	67	221		hsa-mir-548h-4	8	26962286	26962397	n	150	3
PIK3CA	3	180349004	180435191	n	6	20	65	221		STMN4	8	27149730	27171820	n	145	3
KCNMB3	3	180440230	180467532	n	6	19	64	219		TRIM35	8	27198320	27224751	n	143	3
ZNF639	3	180524244	180536014	n	5	18	64	219		PTK2B	8	27224915	27372820	n	144	3
MFN1	3	180548173	180593702	n	5	18	63	219		CHRNA2	8	27373194	27392730	n	144	3
GNB4	3	180596569	180652065	n	4	17	62	218		EPHX2	8	27404561	27458403	n	142	3
ACTL6A	3	180763401	180788887	n	3	15	60	218		CLU	8	27510367	27528244	n	139	3
MRPL47	3	180788948	180805128	n	3	15	60	218		SCARA3	8	27547495	27590205	n	139	3
NDUFB5	3	180805268	180824982	n	3	15	60	217		CCDC25	8	27646751	27686089	n	140	3
USP13	3	180853626	180989881	n	3	15	60	217		ESCO2	8	27687976	27718343	n	139	3
PEX5L	3	181000743	181237211	n	3	15	60	216		PBK	8	27723056	27751268	n	140	3
TTC14	3	181802611	181811611	n	2	13	55	205		SCARA5	8	27783668	27906117	n	139	3
CCDC39	3	181814489	181879977	n	2	13	55	206		C8orf80	8	27935399	27997307	n	138	3
FXR1	3	182113145	182177647	n	3	13	57	207		ELP3	8	28006502	28104588	n	138	3
DNAJC19	3	182184197	182190224	n	3	13	57	207		PNOC	8	28230567	28256787	n	137	3
SOX2OT	3	182810844	182941699	n	4	15	58	210		ZNF395	8	28259020	28299896	n	137	3
SOX2	3	182912415	182914917	n	4	15	58	210		FBXO16	8	28341847	28403703	n	136	3
ATP11B	3	183993984	184122115	n	5	16	62	215		FZD3	8	28407691	28477880	n	134	3
DCUN1D1	3	184143252	184181020	n	5	16	59	214		EXTL3	8	28615071	28667121	n	134	3
MCCC1	3	184215699	184300059	n	6	17	61	215		INTS9	8	28681098	28803617	n	135	3
LAMP3	3	184322696	184363361	n	6	17	60	215		HMBOX1	8	28803829	28966159	n	133	3
MCF2L2	3	184378524	184628549	n	6	16	59	213		KIF13B	8	28980713	29176529	n	132	3
B3GNT5	3	184453725	184473873	n	6	16	58	210		DUSP4	8	29249536	29264104	n	131	3
KLHL6	3	184688012	184756193	n	7	17	56	209		C8orf75	8	29634693	29661544	n	129	3
KLHL24	3	184836104	184884998	n	7	17	57	210		LOC286135	8	29898570	29930663	n	129	3
YEATS2	3	184898299	185013107	n	7	17	57	210		TMEM66	8	30040172	30060191	n	129	3
MAP6D1	3	185016357	185026087	n	6	17	56	209		LEPROTL1	8	30072463	30114764	n	129	3
PARL	3	185029866	185085387	n	6	17	56	209		MBOAT4	8	30108728	30121742	n	128	2
ABCC5	3	185120417	185218421	n	6	17	56	210		DCTN6	8	30133354	30160602	n	129	2
HTR3D	3	185232025	185239851	n	6	17	56	210		RBPMS	8	30361485	30549276	n	130	2
HTR3C	3	185253528	185261155	n	6	17	55	210		GTF2E2	8	30555572	30635280	n	132	2
HTR3E	3	185300660	185307477	n	6	17	55	210		GSR	8	30655976	30704985	n	132	3
EIF2B5	3	185335503	185345793	n	6	17	55	210		UBXN8	8	30721231	30744062	n	131	3
DVL3	3	185355977	185374008	n	6	17	56	210		PPP2CB	8	30762667	30789894	n	130	3
AP2M1	3	185375327	185384573	n	6	17	56	210		TEX15	8	30808601	30826075	n	132	2
ABCF3	3	185386556	185394489	n	6	17	56	210		PURG	8	30972862	31010773	n	133	2
VWA5B2	3	185431010	185442810	n	6	17	57	209		WRN	8	31010319	31150819	n	136	2
hsa-mir-1224	3	185441886	185441971	n	6	17	57	208		NRG1	8	31616809	32742100	n	138	4
ALG3	3	185442810	185450007	n	6	17	57	208		FUT10	8	33347885	33450206	n	126	2
ECE2	3	185450138	185493513	n	6	17	57	209		MAK16	8	33462226	33478319	n	126	1
CAMK2N2	3	185459696	185461945	n	6	17	57	209		C8orf41	8	33475777	33490245	n	126	1
PSMD2	3	185499715	185509534	n	6	17	57	210		U13	8	33490533	33490638	n	126	1
EIF4G1	3	185515049	185535840	n	6	17	57	210		RNF122	8	33524814	33544185	n	126	1
HBII-142	3	185526177	185526253	n	6	17	57	210		DUSP26	8	33568392	33576981	n	125	1
SNORD66	3	185526177	185526253	n	6	17	57	210		UNC5D	8	35212516	35771722	n	115	4
FAM131A	3	185540951	185546757	n	6	17	57	210		C9orf68	9	4588315	4656464	y	73	2
CLCN2	3	185547033	185562085	n	6	17	57	210		PPAPDC2	9	4652297	4655258	y	73	2
POLR2H	3	185563887	185569057	n	6	17	57	210		CDC37L1	9	4669565	4696594	y	74	2
THPO	3	185572466	185578626	n	6	17	57	210		AK3	9	4701157	4731227	y	74	1
CHRD	3	185580554	185590311	n	6	17	57	210		hsa-mir-491	9	20706103	20706187	n	64	3
EPHB3	3	185762280	185782890	n	6	17	56	210		hsa-mir-31	9	21502113	21502184	n	65	3
MAGEF1	3	185910848	185912530	n	6	16	55	209		C9orf53	9	21957137	21957752	n	66	4
VPS8	3	186012624	186253096	n	6	16	59	212		CDKN2A	9	21957750	21984490	n	66	4
C3orf70	3	186278531	186353496	n	6	16	59	210		CDKN2BAS	9	21984789	22111091	n	66	4
EHHADH	3	186391105	186454531	n	6	17	59	210		CDKN2B	9	21992901	21999312	n	66	4
MAP3K13	3	186563663	186683322	y	7	16	60	210		DMRTA1	9	22436839	22442472	n	67	4
TMEM41A	3	186690082	186699539	n	7	16	60	208		ELAVL2	9	23680102	23816063	n	66	4
LIPH	3	186708263	186753063	n	7	16	59	208		PCDH15	10	55232540	56231057	n	38	6
SENP2	3	186786724	186831579	n	7	16	59	206		ATAD1	10	89502854	89567897	n	41	4
IGF2BP2	3	186844220	187025521	n	7	16	60	206		KILLIN	10	89608897	89613174	n	40	4
C3orf65	3	186913733	186918649	n	7	16	59	203		PTEN	10	89613174	89718512	n	46	8
TRA2B	3	187115052	187138618	n	7	17	57	204		RNLS	10	90023600	90333062	n	42	5
ETV5	3	187246799	187309595	n	7	17	57	207		LIPJ	10	90336498	90356712	n	41	4
DGKG	3	187347683	187562717	n	5	16	58	204		LIPF	10	90414073	90428552	n	40	4
CRYGS	3	187738925	187744861	n	5	17	59	201		LIPK	10	90474280	90502493	n	41	4
TBCCD1	3	187746551	187771026	n	5	17	59	200		LIPN	10	90511142	90527979	n	41	4
DNAJB11	3	187771160	187786283	n	6	18	59	201		LIPM	10	90552466	90570283	n	40	4
AHSG	3	187813543	187821802	n	5	17	59	201		ANKRD22	10	90569638	90601712	n	40	4
FETUB	3	187840842	187853491	n	5	17	59	201		STAMBPL1	10	90630005	90673224	n	41	5
HRG	3	187866491	187878717	n	5	17	58	200		ACTA2	10	90684812	90741127	n	41	5
KNG1	3	187917813	187944437	n	6	18	58	197		FAS	10	90740267	90765522	n	42	6
EIF4A2	3	187984054	187990379	n	6	18	58	197		IFIT1L	10	91127792	91134942	n	39	4
SNORD2	3	187985278	187985348	n	6	18	58	197		OR51A2	11	4932577	4933519	n	88	11
snR39B	3	187985278	187985348	n	6	18	58	197		UBQLN3	11	5485105	5487729	y	89	0
hsa-mir-1248	3	187987154	187987260	n	6	18	58	197		UBQLNL	11	5492198	5494532	y	89	0
HBI-61	3	187987157	187987335	n	6	18	58	197		OR52H1	11	5522366	5523329	y	88	0
SNORA81	3	187987157	187987335	n	6	18	58	197		OR52B6	11	5558682	5559690	y	87	0
E3	3	187987781	187987916	n	6	18	58	197		TRIM6	11	5573922	5590764	y	88	0
SNORA63	3	187987781	187987916	n	6	18	58	197		TRIM6-TRIM34	11	5574459	5622199	y	88	0
ACA4	3	187988095	187988232	n	6	18	58	197		TRIM34	11	5597749	5622201	y	88	0
SNORA4	3	187988095	187988232	n	6	18	58	197		TRIMP1	11	5620987	5644186	y	88	0
RFC4	3	187990375	188007178	n	6	18	59	199		TRIM5	11	5641363	5662869	y	88	0
ADIPOQ	3	188043156	188058946	n	6	18	60	199		TRIM22	11	5667494	5688669	y	88	0
ST6GAL1	3	188131209	188279035	n	7	18	60	197		OR52N5	11	5755465	5756440	n	88	18
RPL39L	3	188321434	188339957	n	7	18	58	194		OR52N1	11	5765659	5766622	n	88	15
RTP1	3	188397967	188401947	n	7	17	57	196		LOC440040	11	49536655	49788543	n	25	6
MASP1	3	188418631	188492446	n	7	17	61	197		OR4P4	11	55162409	55163348	n	29	6
RTP4	3	188568861	188572063	n	6	15	60	196		OR4S2	11	55174955	55175891	n	30	6
SST	3	188869387	188870895	n	6	16	61	197		OR4C6	11	55189218	55190148	n	30	6
RTP2	3	188898740	188903039	n	5	16	62	197		ANKS1B	12	97653201	98902563	n	52	4
BCL6	3	188921858	188946169	n	5	16	63	197		FGF9	13	21143214	21176640	y	106	1
FLJ42393	3	189379024	189381290	n	5	16	62	195		EEF1DP3	13	31318919	31431720	n	111	6
LPP	3	189413414	190080135	n	5	17	64	195		POSTN	13	37034719	37070981	n	120	1
hsa-mir-28	3	189889262	189889348	n	4	16	62	187		TRPC4	13	37108774	37341939	n	120	1
TPRG1	3	190372456	190523964	n	4	19	62	187		ITM2B	13	47705274	47734233	n	118	4
TP63	3	190831909	191097762	n	4	17	58	183		RB1	13	47775883	47954027	y	122	7
hsa-mir-944	3	191030404	191030492	n	4	15	57	181		LPAR6	13	47883184	47916841	y	122	7
LEPREL1	3	191157211	191322920	n	4	16	59	182		RCBTB2	13	47961099	48005317	y	122	6
CLDN1	3	191506186	191522909	n	5	17	60	182		CYSLTR2	13	48178951	48181499	n	121	3
CLDN16	3	191588534	191611027	n	4	16	58	181		FNDC3A	13	48448048	48681916	n	120	2
TMEM207	3	191629139	191650359	n	4	16	58	181		MLNR	13	48692474	48694514	n	120	0
IL1RAP	3	191714584	191851995	n	7	18	60	181		CDADC1	13	48720103	48765619	n	120	0
LOC647309	3	192053219	192063159	n	6	16	57	181		CAB39L	13	48780786	48916222	n	121	0
SNAR-I	3	192078412	192078533	n	6	17	58	181		SETDB2	13	48916429	48967139	n	121	0
OSTN	3	192413015	192450604	n	5	16	57	180		PHF11	13	48967801	49001118	n	121	0
UTS2D	3	192467638	192531019	n	5	16	57	180		RCBTB1	13	49004082	49057720	n	122	0
CCDC50	3	192529567	192599152	n	5	16	57	181		ARL11	13	49100624	49105732	n	122	0
PYDC2	3	192661645	192661939	n	5	16	57	182		EBPL	13	49132810	49163624	n	122	0
FGF12	3	193342377	193928082	n	5	18	61	192		KPNA3	13	49171444	49265058	n	122	0
C3orf59	3	193997300	194118644	n	5	18	61	193		FAM10A4	13	49644154	49645752	n	120	0
HRASLS	3	194441611	194471338	n	5	19	60	191		hsa-mir-1297	13	53784107	53784184	n	133	0
MGC2889	3	194442261	194444454	n	5	19	60	191		LOC729233	13	56613052	56642353	n	131	0
ATP13A5	3	194475524	194579208	n	6	20	61	191		LOC729240	13	56613052	56642353	n	131	0
ATP13A4	3	194602559	194755390	n	5	19	61	192		LOC729246	13	56613052	56642353	n	131	0
OPA1	3	194793626	194898293	n	5	21	62	193		LOC729250	13	56613052	56642353	n	131	0
LOC100128023	3	195193578	195194721	n	4	19	63	197		PRR20	13	56613052	56642353	n	131	0
HES1	3	195336627	195339090	n	4	21	63	200		PCDH17	13	57103789	57201066	n	132	0
LOC100131551	3	195501683	195513287	n	4	21	63	197		DIAPH3	13	59137723	59636120	n	124	1
CPN2	3	195542189	195553350	n	4	21	63	197		TDRD3	13	59868591	60046013	n	122	1
LRRC15	3	195557271	195571761	n	5	21	63	197		PCDH20	13	60881819	60887656	n	128	1
GP5	3	195596838	195601284	n	5	21	63	197		OR7E156P	13	63209568	63214702	n	125	2
ATP13A3	3	195604691	195670257	n	5	21	64	198		PCDH9	13	65774967	66702469	n	123	3
TMEM44	3	195789690	195835402	n	5	21	63	196		SLITRK1	13	83349343	83354529	y	114	3
LSG1	3	195842806	195874495	n	5	21	63	196		KCNH5	14	62243697	62638337	y	75	1
FAM43A	3	195887910	195891055	n	5	21	62	195		ETFA	15	74295683	74390865	y	65	0
C3orf21	3	196270301	196473184	n	4	21	63	196		ISL2	15	74416201	74421871	y	65	0
ACAP2	3	196476762	196645106	n	4	21	62	196		SCAPER	15	74427583	74963272	n	72	19
PPP1R2	3	196722511	196751513	n	3	20	59	192		CLUAP1	16	3490963	3527670	y	66	2
APOD	3	196776861	196792365	n	3	20	57	192		NLRC3	16	3529036	3567393	y	66	2
SDHALP2	3	196870090	196900914	n	3	19	56	191		BTBD12	16	3571183	3601586	y	65	2
hsa-mir-570	3	196911451	196911548	n	3	19	56	191		DNASE1	16	3642940	3648097	y	65	2
MUC20	3	196933423	196950211	n	3	19	56	192		TRAP1	16	3648038	3707599	y	65	2
MUC4	3	196959308	197023545	n	3	19	56	194		CREBBP	16	3715056	3870122	y	64	3
TNK2	3	197074632	197120277	n	3	19	57	193		CES4	16	54352011	54366325	n	119	14
SDHALP1	3	197171189	197201547	n	3	19	55	189		CNGB1	16	56473744	56562521	n	120	0
TFRC	3	197260551	197293429	n	3	20	56	190		CSNK2A2	16	56749312	56789283	n	128	1
ZDHHC19	3	197408719	197422697	n	3	20	56	190		CCDC113	16	56841340	56875233	n	128	0
OSTalpha	3	197427779	197444696	n	3	20	55	189		KLKBL4	16	56871401	56886452	n	128	0
PCYT1A	3	197449649	197498981	n	3	20	57	189		GINS3	16	56983798	56997549	n	127	0
TCTEX1D2	3	197502488	197529556	n	3	20	57	189		NDRG4	16	57055049	57105024	n	129	1
TM4SF19	3	197534815	197549655	n	3	20	57	189		SETD6	16	57106883	57111931	n	129	1
UBXN7	3	197564765	197643742	n	3	20	57	189		CNOT1	16	57111355	57221251	n	129	1
RNF168	3	197683024	197714979	n	3	20	56	189		SNORA46	16	57139903	57140038	n	129	1
C3orf43	3	197718146	197726634	n	3	20	56	189		ACA46	16	57139903	57140038	n	129	1
WDR53	3	197765455	197779810	n	3	20	57	188		SNORA50	16	57151200	57151336	n	129	1
FBXO45	3	197780121	197800327	n	3	20	57	188		ACA50	16	57151200	57151336	n	129	1
LRRC33	3	197851052	197873271	n	3	21	60	189		SLC38A7	16	57257798	57276175	n	130	1
C3orf34	3	197917544	197923520	n	3	20	59	189		GOT2	16	57298535	57325747	n	131	1
PIGX	3	197923642	197947273	n	3	20	59	189		CDH8	16	60244735	60627537	n	176	4
PAK2	3	197951124	198043915	n	3	20	60	189		CDH11	16	63538183	63713420	n	168	0
SENP5	3	198079123	198145981	n	3	21	60	190		LOC283867	16	63875902	64167704	n	163	0
NCBP2	3	198146669	198153861	n	3	20	60	190		CDH5	16	64958025	64996190	n	139	0
LOC152217	3	198153890	198155281	n	3	20	60	190		BEAN	16	65018740	65074245	n	139	0
PIGZ	3	198157610	198180101	n	3	20	60	191		TK2	16	65100845	65141816	n	140	0
MFI2	3	198214552	198241083	n	3	20	60	191		CKLF	16	65143966	65157655	n	139	0
DLG1	3	198253827	198509844	n	5	22	62	192		CMTM1	16	65157794	65170539	n	140	0
BDH1	3	198721050	198784591	n	0	9	36	139		CMTM2	16	65170851	65179678	n	140	0
LOC220729	3	198825295	198839149	n	0	9	36	139		CMTM3	16	65195702	65205296	n	140	0
KIAA0226	3	198882655	198960965	y	0	10	39	140		CMTM4	16	65206153	65288111	n	140	0
hsa-mir-922	3	198885763	198885844	n	0	9	36	139		DYNC1LI2	16	65312299	65343026	n	139	0
FYTTD1	3	198960820	198995714	y	0	10	39	140		CCDC79	16	65346380	65393024	n	139	0
LRCH3	3	199002541	199082853	n	0	10	38	139		NAE1	16	65394281	65422380	n	138	0
IQCG	3	199100343	199171283	n	0	10	38	139		CA7	16	65435782	65445550	n	138	0
RPL35A	3	199161448	199167118	n	0	10	38	139		PDP2	16	65471936	65479356	n	138	0
LMLN	3	199171467	199254986	n	0	10	38	139		CDH16	16	65499525	65510267	n	138	0
LOC348840	3	199268798	199291939	n	0	9	38	138		RRAD	16	65513082	65516940	n	137	0
FGFR3	4	1764836	1780397	y	3	5	21	74		FAM96B	16	65523459	65525821	n	136	0
LETM1	4	1783003	1827772	y	3	5	21	73		CES2	16	65525847	65536495	n	136	0
CCDC127	5	257874	271297	n	3	10	31	124		CES3	16	65552638	65566553	n	136	0
SDHA	5	271355	309814	n	4	11	32	126		CES8	16	65580133	65601160	n	136	0
PDCD6	5	324735	368089	n	4	11	32	127		CBFB	16	65620550	65692459	n	137	2
AHRR	5	357290	491405	n	4	11	33	128		C16orf70	16	65701415	65739943	n	136	2
C5orf55	5	494644	496258	n	4	11	33	127		B3GNT9	16	65739505	65742403	n	134	1
EXOC3	5	496333	520409	n	4	11	34	128		TRADD	16	65745589	65751313	n	134	1
LOC25845	5	523625	526080	n	4	11	33	126		FBXL8	16	65751391	65755578	n	134	1
SLC9A3	5	526333	577549	n	4	11	33	126		HSF4	16	65754788	65761349	n	134	1
CEP72	5	665404	706666	y	4	11	34	127		NOL3	16	65765370	65767127	n	134	1
TPPP	5	712976	746510	n	4	10	33	126		KIAA0895L	16	65767005	65775384	n	134	1
ZDHHC11	5	848719	904101	n	4	10	33	126		EXOC3L	16	65775782	65781608	n	133	0
BRD9	5	916850	945939	n	4	10	33	126		E2F4	16	65783568	65790322	n	133	0
TRIP13	5	946003	971160	n	4	10	33	126		ELMO3	16	65790528	65795428	n	133	0
NKD2	5	1062167	1091925	n	4	11	33	126		hsa-mir-328	16	65793724	65793799	n	133	0
SLC12A7	5	1103488	1165172	n	4	11	33	126		LRRC29	16	65798542	65818402	n	133	0
SLC6A19	5	1254709	1278230	n	4	11	33	126		TMEM208	16	65818516	65820683	n	133	0
SLC6A18	5	1278469	1299304	n	4	11	33	126		FHOD1	16	65820792	65838926	n	133	0
TERT	5	1306286	1348162	n	5	12	34	125		SLC9A5	16	65840355	65863595	n	134	0
CLPTM1L	5	1370999	1398002	n	4	11	33	124		PLEKHG4	16	65868913	65880904	n	134	0
SLC6A3	5	1445909	1498538	n	4	11	33	123		KCTD19	16	65880893	65918162	n	134	0
LPCAT1	5	1514541	1577076	n	4	11	33	123		LRRC36	16	65918247	65976609	n	133	0
SDHAP3	5	1625074	1647646	n	3	10	31	121		TPPP3	16	65981212	65984922	n	133	0
LOC728613	5	1650671	1687120	n	3	10	31	121		ZDHHC1	16	65985823	66007840	n	133	0
ADAMTS12	5	33563043	33927881	y	4	5	30	103		HSD11B2	16	66022536	66028955	n	133	0
PHACTR1	6	12825818	13395507	n	6	13	37	128		ATP6V0D1	16	66029417	66072590	n	133	0
TBC1D7	6	13413164	13436749	n	6	13	36	127		AGRP	16	66073974	66075217	n	133	0
GFOD1	6	13471797	13595766	n	6	13	35	124		FAM65A	16	66120254	66138190	n	134	0
C6orf114	6	13577487	13594394	n	6	13	35	124		CTCF	16	66153964	66230589	n	134	0
SIRT5	6	13682770	13722764	n	6	13	35	123		RLTPR	16	66236530	66248973	n	133	0
NOL7	6	13723537	13729106	n	6	13	35	123		ACD	16	66248915	66252219	n	133	0
RANBP9	6	13729708	13819775	n	6	13	35	125		PARD6A	16	66252351	66254182	n	133	0
CCDC90A	6	13898998	13922768	n	6	13	35	125		C16orf48	16	66254350	66258129	n	133	0
RNF182	6	14033181	14088214	n	5	12	35	124		C16orf86	16	66258217	66260162	n	133	0
CD83	6	14225843	14245127	n	5	11	33	124		GFOD2	16	66265937	66310774	n	133	0
ATXN1	6	16407321	16869700	n	9	13	35	121		RANBP10	16	66314505	66398056	n	135	0
CAP2	6	17501714	17666002	n	8	13	34	121		TSNAXIP1	16	66398510	66419472	n	135	0
FAM8A1	6	17708496	17719928	n	7	11	32	121		CENPT	16	66419560	66438862	n	135	0
NUP153	6	17723247	17814797	n	7	11	32	123		THAP11	16	66433713	66435599	n	135	0
KIF13A	6	17868563	18095778	n	8	12	33	126		NUTF2	16	66438319	66462720	n	135	0
NHLRC1	6	18228696	18230830	n	8	12	32	125		EDC4	16	66464499	66475907	n	135	0
TPMT	6	18236523	18263353	n	8	12	32	125		NRN1L	16	66476281	66477772	n	135	0
AOF1	6	18263597	18332063	n	8	12	32	124		PSKH1	16	66484675	66521082	n	136	0
DEK	6	18332378	18372778	n	8	12	32	125		CTRL	16	66520973	66523266	n	136	0
RNF144B	6	18495572	18576829	n	8	15	35	128		PSMB10	16	66525907	66528254	n	136	0
hsa-mir-548a-1	6	18679993	18680090	n	7	11	34	128		LCAT	16	66531287	66535516	n	136	0
ID4	6	19945595	19948894	n	6	12	38	129		SLC12A4	16	66534877	66560098	n	136	0
MBOAT1	6	20208913	20320649	y	6	12	39	129		DPEP3	16	66567066	66571953	n	136	0
E2F3	6	20510115	20601924	n	6	12	38	127		DPEP2	16	66578795	66590865	n	136	0
CDKAL1	6	20642666	21339743	n	6	12	37	126		DDX28	16	66612679	66615271	n	136	0
SOX4	6	21701950	21706828	n	4	10	33	121		DUS2L	16	66614704	66670685	n	136	0
FLJ22536	6	21774653	22302593	n	4	10	34	122		NFATC3	16	66676875	66818338	n	136	0
TFEB	6	41759693	41810776	y	9	11	25	85		ESRP2	16	66819950	66827637	n	136	0
PGC	6	41812429	41823099	y	9	11	25	84		PLA2G15	16	66836747	66852462	n	136	0
CCND3	6	42010649	42124588	n	10	12	27	83		SLC7A6	16	66855923	66893223	n	136	0
FAM126A	7	22947402	23020295	y	5	7	8	60		SLC7A6OS	16	66892020	66902349	n	135	0
FBXL13	7	102240543	102502524	y	2	2	12	88		PRMT7	16	66902445	66948663	n	136	0
LRRC17	7	102340579	102372790	y	2	2	11	87		SMPD3	16	66949732	67039910	n	138	0
ARMC10	7	102502563	102527441	y	2	2	12	88		ZFP90	16	67131161	67158540	n	142	2
NAPEPLD	7	102527258	102576805	y	2	2	12	88		CDH3	16	67235651	67290458	n	142	2
RPL19P12	7	102568952	102570086	y	2	2	12	88		CDH1	16	67328695	67426945	n	143	2
DPY19L2P2	7	102602699	102708149	y	2	2	12	88		TMCO7	16	67435009	67676586	n	142	0
PMPCB	7	102725108	102742369	y	2	2	12	87		HAS3	16	67697660	67710120	n	139	0
DNAJC2	7	102740156	102772556	y	2	2	12	87		CHTF8	16	67709413	67723985	n	139	0
PSMC2	7	102775324	102795892	y	2	2	12	87		CIRH1A	16	67723999	67760438	n	139	0
SLC26A5	7	102780412	102873834	y	2	2	12	87		SNTB2	16	67778550	67900456	n	139	0
PRSS1	7	142136892	142140501	y	0	5	24	117		VPS4A	16	67902787	67916447	n	137	0
NCAPG2	7	158116763	158190281	y	2	6	26	123		COG8	16	67920024	67931027	n	137	0
SCRT1	8	399386	145530751	n	8	28	69	146		PDF	16	67920024	67921999	n	137	0
DGAT1	8	408762	145521375	n	8	28	69	146		NIP7	16	67931046	67934510	n	137	0
TOX	8	59880530	60194321	n	2	9	35	122		TMED6	16	67934660	67943190	n	137	0
CA8	8	61263976	61356508	n	4	14	42	128		TERF2	16	67947033	67977374	n	137	0
RAB2A	8	61592112	61696183	n	6	17	44	129		CYB5B	16	68015998	68057668	n	136	0
CHD7	8	61753892	61942021	n	8	18	45	134		NFAT5	16	68156497	68296054	n	136	0
RLBP1L1	8	62363078	62576756	n	6	15	43	134		hsa-mir-1538	16	68157211	68157272	n	135	0
ASPH	8	62575669	62789753	n	6	15	43	132		NQO1	16	68300804	68318034	n	134	0
NKAIN3	8	63324054	64066182	n	4	11	33	128		NOB1	16	68333274	68346330	n	133	0
LOC643763	8	64052973	64060013	n	4	11	33	127		WWP2	16	68353774	68533144	n	135	0
GGH	8	64090196	64114164	n	4	11	32	127		hsa-mir-140	16	68524484	68524584	n	132	0
TTPA	8	64135984	64161166	n	4	11	32	127		CLEC18A	16	68542126	68555388	n	128	0
YTHDF3	8	64243674	64287900	n	4	11	32	126		PDXDC2	16	68567702	68657352	n	128	0
hsa-mir-124-2	8	65454259	65454368	n	2	9	31	126		hsa-mir-1972	16	68621749	68621826	n	128	0
LOC401463	8	65649419	65652374	n	2	9	31	126		PDPR	16	68705029	68752685	n	127	0
BHLHE22	8	65655367	65658740	n	2	9	31	126		CLEC18C	16	68765428	68778299	n	126	0
CYP7B1	8	65671082	65873902	n	2	9	31	126		EXOSC6	16	68841634	68843334	n	128	0
ARMC1	8	66677627	66708986	n	4	11	40	130		AARS	16	68843797	68880913	n	128	0
MTFR1	8	66719441	66785352	n	4	11	40	131		DDX19B	16	68890572	68925232	n	130	0
PDE7A	8	66792459	66916309	n	4	13	43	136		DDX19A	16	68938324	68964782	n	130	0
DNAJC5B	8	67096344	67175309	n	4	12	44	138		ST3GAL2	16	68970838	69030492	n	130	0
TRIM55	8	67201831	67250272	n	4	12	45	138		FUK	16	69045998	69071678	n	130	0
CRH	8	67251172	67253252	n	4	12	45	138		COG4	16	69071972	69114958	n	130	0
RRS1	8	67503816	67505522	n	3	11	43	139		SF3B3	16	69115191	69169071	n	125	0
ADHFE1	8	67507271	67543598	n	3	11	43	139		SNORD111B	16	69120905	69120999	n	125	0
C8orf46	8	67568044	67593311	n	3	11	43	139		HBII-82B	16	69120912	69120999	n	125	0
MYBL1	8	67636963	67688034	n	5	13	43	138		SNORD111	16	69129408	69129502	n	125	0
VCPIP1	8	67705041	67742006	n	5	14	43	138		HBII-82	16	69129408	69129502	n	125	0
C8orf44	8	67751007	67755789	n	5	14	42	137		IL34	16	69237968	69252085	n	125	0
SGK3	8	67787444	67936811	n	6	15	43	139		MTSS1L	16	69252607	69277455	n	125	0
PTTG3P	8	67842185	67842794	n	6	15	43	138		VAC14	16	69278842	69392562	n	125	0
C8orf45	8	67945537	67996836	n	6	15	43	139		HYDIN	16	69398789	69822070	n	144	0
SNHG6	8	67996718	68000331	n	6	15	43	139		FTSJD1	16	69873703	69881010	n	145	0
HBII-276	8	67997262	67997338	n	6	15	43	139		CALB2	16	69950126	69981843	n	146	0
SNORD87	8	67997262	67997338	n	6	15	43	139		ZNF23	16	70039003	70053618	n	147	0
LRRC67	8	68062920	68103340	n	6	15	43	138		ZNF19	16	70065476	70080755	n	147	0
COPS5	8	68117868	68137116	n	6	15	41	138		CHST4	16	70117561	70129917	n	148	0
CSPP1	8	68139156	68271050	n	7	15	41	141		TAT	16	70158254	70168499	n	148	0
ARFGEF1	8	68272450	68418466	n	7	15	42	141		MARVELD3	16	70217570	70233369	n	148	0
CPA6	8	68496958	68821174	n	6	15	42	140		PHLPP2	16	70236352	70306205	n	148	0
PREX2	8	69027156	69306451	n	6	14	42	140		U70D	16	70289970	70290105	n	147	0
C8orf34	8	69512701	69893811	y	5	12	40	141		AP1G1	16	70320405	70400477	n	147	0
SULF1	8	70541412	70735701	n	4	11	38	137		SNORD71	16	70349805	70349891	n	146	0
SLCO5A1	8	70747123	70909853	n	5	11	37	133		HBII-239	16	70349805	70349891	n	146	0
PRDM14	8	71126576	71146116	n	4	11	37	132		ATXN1L	16	70437399	70476675	n	147	0
NCOA2	8	71186820	71478574	n	4	13	39	134		ZNF821	16	70451088	70474913	n	147	0
TRAM1	8	71648226	71683158	n	4	12	36	133		KIAA0174	16	70486946	70520407	n	147	0
LACTB2	8	71712055	71744001	n	4	12	36	133		PKD1L3	16	70520942	70591378	n	150	0
XKR9	8	71744153	71810731	n	4	12	36	133		DHODH	16	70600143	70616456	n	149	0
EYA1	8	72272221	72437021	n	3	12	36	132		HP	16	70646008	70652456	n	149	0
MSC	8	72916330	72919285	n	3	10	33	128		HPR	16	70654625	70668646	n	149	0
TRPA1	8	73096039	73150373	n	2	10	33	126		TXNL4B	16	70676258	70685716	n	151	0
KCNB2	8	73612179	74013138	n	3	10	35	129		DHX38	16	70685115	70704312	n	151	0
TERF1	8	74083650	74122541	n	2	9	35	129		PMFBP1	16	70710497	70763850	n	153	0
C8orf84	8	74139333	74168061	n	2	9	35	129		ZFHX3	16	71374286	71650035	n	155	2
RPL7	8	74365427	74368423	n	2	9	36	130		HTA	16	71683748	71685171	n	151	1
RDH10	8	74369818	74400068	n	2	9	36	130		PSMD7	16	72888181	72897687	n	146	0
STAU2	8	74495159	74822497	n	3	10	37	131		LOC283922	16	72923804	72959654	n	146	1
UBE2W	8	74865393	74953664	n	1	10	34	129		CLEC18B	16	73000029	73012869	n	145	1
TCEB1	8	75021187	75046900	n	1	10	34	129		GLG1	16	73038828	73198543	n	144	0
TMEM70	8	75050983	75057567	n	1	10	34	129		RFWD3	16	73212797	73258280	n	142	0
LY96	8	75066140	75103859	n	1	10	35	129		MLKL	16	73263253	73292290	n	142	0
JPH1	8	75309492	75396117	n	1	8	35	127		FA2H	16	73304358	73366222	n	140	0
GDAP1	8	75425172	75441890	n	1	8	35	126		WDR59	16	73464971	73576518	n	142	0
hsa-mir-2052	8	75780482	75780537	n	1	8	33	124		ZNRF1	16	73590415	73702393	n	143	0
PI15	8	75899326	75929819	n	1	8	33	125		LDHD	16	73703258	73708166	n	142	0
CRISPLD1	8	76059397	76109346	n	1	8	33	126		ZFP1	16	73739921	73763633	n	142	0
STMN2	8	80685934	80739781	n	1	9	33	125		CTRB2	16	73795494	73798573	n	142	0
HEY1	8	80838799	80842653	n	1	10	34	124		CTRB1	16	73810384	73816323	n	142	0
MRPS28	8	80993649	81105061	n	1	10	33	125		BCAR1	16	73820428	73843004	n	142	0
TPD52	8	81109659	81246391	n	1	10	34	127		CFDP1	16	73885108	74024888	n	143	0
ZBTB10	8	81561002	81597165	n	1	10	37	128		TMEM170A	16	74038423	74056085	n	143	0
ZNF704	8	81713323	81949571	n	1	10	39	129		CHST6	16	74064522	74086427	n	143	0
PAG1	8	82042600	82186858	n	2	11	39	130		CHST5	16	74119928	74126569	n	145	0
FABP5	8	82355339	82359563	n	2	11	37	128		FLJ22167	16	74129515	74147671	n	145	0
PMP2	8	82515118	82522274	n	2	10	35	127		GABARAPL2	16	74157749	74169280	n	145	0
FABP9	8	82533172	82536313	n	2	10	35	127		ADAT1	16	74190498	74214655	n	145	0
FABP4	8	82553286	82558028	n	2	9	34	127		KARS	16	74219122	74239086	n	145	0
FABP12	8	82599835	82606105	n	2	9	34	127		TERF2IP	16	74239184	74248829	n	144	0
IMPA1	8	82731705	82761144	n	1	9	32	125		CNTNAP4	16	74868676	75150636	n	151	1
SLC10A5	8	82768445	82769762	n	1	9	32	125		MON1B	16	75782336	75791044	n	150	0
ZFAND1	8	82776512	82796085	n	1	9	32	125		LOC100130958	16	75790849	75804477	n	150	0
CHMP4C	8	82807242	82834303	n	1	9	32	124		ADAMTS18	16	75873525	76026512	n	150	0
SNX16	8	82874372	82917076	n	1	9	32	124		NUDT7	16	76313911	76333655	n	149	0
RALYL	8	85258007	85996633	n	2	9	33	123		VAT1L	16	76379983	76571502	n	148	0
LRRCC1	8	86206628	86245566	n	2	8	33	123		CLEC3A	16	76613943	76623499	n	148	0
E2F5	8	86276870	86314006	n	2	9	33	126		WWOX	16	76691051	77804065	y	153	20
C8orf59	8	86313539	86319895	n	2	9	33	126		MAF	16	78185246	78192123	n	146	0
CA13	8	86344967	86383554	n	2	9	33	126		DYNLRB2	16	79132354	79142042	n	139	0
CA1	8	86427709	86477648	n	2	9	33	127		CDYL2	16	79195176	79395676	n	140	0
CA3	8	86538307	86548517	n	1	9	32	126		C16orf61	16	79567201	79598003	n	135	0
CA2	8	86563382	86580973	n	1	9	32	126		CENPN	16	79597603	79624210	n	136	0
REXO1L2P	8	86754079	86885361	n	1	9	31	124		ATMIN	16	79626958	79638452	n	136	0
REXO1L1	8	86755815	86762520	n	1	9	30	123		C16orf46	16	79644602	79668373	n	135	0
PSKH2	8	87129806	87150967	n	1	8	34	127		GCSH	16	79673429	79687481	n	135	0
ATP6V0D2	8	87180254	87235570	n	1	9	35	128		PKD1L2	16	79691984	79811476	n	135	0
SLC7A13	8	87295403	87311720	n	1	8	36	129		BCMO1	16	79829796	79882248	n	133	0
WWP1	8	87424109	87549294	n	1	7	36	130		GAN	16	79906071	79971302	n	133	0
FAM82B	8	87553693	87590125	n	1	7	35	129		CMIP	16	80036275	80302868	n	129	0
CPNE3	8	87595771	87642842	n	1	7	33	129		PLCG2	16	80370430	80549400	n	137	0
CNGB3	8	87655276	87825017	n	2	8	34	129		SDR42E1	16	80588751	80602594	n	136	0
CNBD1	8	87947791	88464071	n	2	8	36	128		HSD17B2	16	80626358	80689639	n	142	0
DCAF4L2	8	88952088	88955412	n	1	9	37	128		MPHOSPH6	16	80739267	80761330	n	142	0
MMP16	8	89118575	89408833	n	1	9	37	128		CDH13	16	81218078	82387700	n	145	1
RIPK2	8	90839109	90872433	n	1	11	36	130		HSBP1	16	82399093	82404095	n	122	0
OSGIN2	8	90983268	91009270	n	1	12	37	132		MLYCD	16	82490230	82507288	n	120	0
NBN	8	91014739	91066075	n	1	12	38	134		NECAB2	16	82559737	82593880	n	120	0
DECR1	8	91082755	91133403	n	1	12	38	134		KIAA0513	16	83618910	83685329	n	120	0
CALB1	8	91140013	91164283	n	1	11	37	134		C16orf74	16	84298624	84342190	n	120	1
TMEM64	8	91703398	91727309	n	1	11	40	137		hsa-mir-1910	16	84332727	84332807	n	120	1
NECAB1	8	91873096	92040805	n	1	12	41	138		COX4NB	16	84369733	84390649	n	120	0
TMEM55A	8	92075674	92122379	n	1	12	41	137		COX4I1	16	84390696	84398108	n	120	0
OTUD6B	8	92151599	92168499	n	1	12	41	137		IRF8	16	84490274	84513712	n	121	0
LRRC69	8	92184022	92300640	n	1	12	42	137		LOC732275	16	84922956	84936786	n	124	0
SLC26A7	8	92330691	92479554	n	1	12	43	138		FOXF1	16	85101633	85105571	n	124	0
RUNX1T1	8	93040327	93176619	n	1	11	43	139		MTHFSD	16	85121282	85146342	n	124	0
C8orf83	8	93965038	94047515	n	2	11	43	145		FLJ30679	16	85146426	85148406	n	124	0
FAM92A1	8	94781948	94809847	n	2	12	47	154		FOXC2	16	85158357	85160036	n	124	0
RBM12B	8	94812903	94822400	n	2	12	47	154		FOXL1	16	85169615	85172805	n	124	0
C8orf39	8	94821514	94822223	n	2	12	47	154		FBXO31	16	85920444	85983209	n	121	0
TMEM67	8	94836247	94900634	n	2	12	47	154		MAP1LC3B	16	85983301	85995880	n	120	0
PDP1	8	94998258	95007470	n	2	11	47	154		ANKRD11	16	87861535	88084470	n	122	1
CDH17	8	95208569	95298707	n	2	10	48	156		SPG7	16	88102305	88151675	n	122	0
GEM	8	95330660	95343733	n	2	10	48	156		RPL13	16	88154590	88157349	n	120	0
RAD54B	8	95453363	95556486	n	1	11	51	157		SNORD68	16	88155338	88155410	n	120	0
KIAA1429	8	95569775	95634864	n	1	12	51	157		HBII-202	16	88155338	88155410	n	120	0
ESRP1	8	95722539	95788870	n	2	12	50	156		CPNE7	16	88169676	88191154	n	121	0
DPY19L4	8	95801278	95875252	n	2	12	50	156		DPEP1	16	88207216	88232340	n	120	0
INTS8	8	95904709	95961897	n	1	11	49	156		CHMP1A	16	88238344	88251630	n	120	0
CCNE2	8	95961628	95976658	n	1	11	49	155		C16orf55	16	88251710	88265176	n	121	0
TP53INP1	8	96007376	96030791	n	1	12	50	157		CDK10	16	88280576	88290272	n	121	0
C8orf38	8	96106396	96140114	n	2	12	49	157		SPATA2L	16	88290265	88295600	n	121	0
PLEKHF2	8	96215213	96238087	n	2	12	51	158		C16orf7	16	88301041	88314895	n	121	0
C8orf37	8	96327410	96350613	n	2	11	49	159		ZNF276	16	88314893	88334833	n	122	0
GDF6	8	97223733	97242196	n	2	15	54	164		FANCA	16	88331459	88410566	n	122	1
UQCRB	8	97308479	97317038	n	2	15	55	165		KRTAP4-12	17	228816	36533945	n	124	1
MTERFD1	8	97320820	97342972	n	2	15	55	165		KRTAP4-11	17	234615	36528132	n	124	1
PTDSS1	8	97343342	97415950	n	2	15	55	165		KRTAP2-4	17	287342	36475657	n	124	1
SDC2	8	97575057	97693213	n	2	15	55	166		KRTAP2-1	17	306010	36457094	n	124	1
PGCP	8	97726674	98224898	n	3	18	60	166		KRTAP1-1	17	311865	36451239	n	124	1
TSPYL5	8	98354889	98359352	n	3	18	59	168		KRTAP1-3	17	318469	36444633	n	124	1
MTDH	8	98725582	98811663	n	3	18	60	171		KRTAP1-5	17	326122	36436980	n	124	1
LAPTM4B	8	98856984	98934006	n	4	18	60	174		KRTAP3-1	17	344210	36418892	n	124	1
MATN2	8	98950486	99118122	n	3	14	57	174		KRTAP3-2	17	353438	36409664	n	125	1
RPL30	8	99123117	99126949	n	2	13	57	173		KRTAP3-3	17	359191	36403911	n	126	1
SNORA72	8	99123489	99123621	n	2	13	57	173		KRT40	17	366189	36396913	n	126	1
U72	8	99123489	99123621	n	2	13	57	173		KRT39	17	386432	36376670	n	126	1
C8orf47	8	99145925	99175014	n	2	13	57	173		TBC1D3	17	993764	33552247	n	127	1
HRSP12	8	99183742	99198594	n	2	13	58	173		TBC1D3C	17	993947	31882204	n	129	1
POP1	8	99198696	99241244	n	3	14	58	173		TBC1D3F	17	993948	33602455	n	129	1
NIPAL2	8	99273562	99375797	n	3	15	57	173		CCL3L1	17	1225928	31649843	n	129	1
KCNS2	8	99508425	99512199	n	3	15	57	173		CCL3L3	17	1225928	31649834	n	129	1
STK3	8	99536036	99907085	n	3	16	57	176		CCL4L1	17	1242109	31665953	n	129	1
OSR2	8	100025806	100033500	n	2	14	57	176		CCL4L2	17	1242109	31665953	n	129	1
VPS13B	8	100094669	100958984	n	3	18	67	180		TBC1D3B	17	1292788	31528101	n	129	1
hsa-mir-599	8	100618039	100618134	n	2	17	64	178		OR1E1	17	3247509	3248454	n	120	1
hsa-mir-875	8	100618189	100618265	n	2	17	64	178		C17orf87	17	5054624	5078807	n	120	0
COX6C	8	100959547	100975071	n	3	18	67	180		RABEP1	17	5126281	5229856	n	122	0
RGS22	8	101042451	101187520	n	3	19	67	181		NUP88	17	5230143	5263720	n	124	0
hsa-mir-1273	8	101105385	101105488	n	3	19	67	180		RPAIN	17	5263684	5277064	n	124	0
FBXO43	8	101214834	101227252	n	3	18	67	181		C1QBP	17	5276822	5283195	n	123	0
POLR2K	8	101232014	101235406	n	3	18	67	181		DHX33	17	5286314	5312905	n	123	0
SPAG1	8	101239438	101323306	n	3	18	68	181		DERL2	17	5318336	5330218	n	123	0
RNF19A	8	101338463	101391503	n	4	20	71	181		MIS12	17	5330970	5334854	n	122	0
ANKRD46	8	101602175	101641188	n	4	21	70	181		LOC728392	17	5343470	5345266	n	122	0
SNX31	8	101654287	101731069	n	4	21	70	181		NLRP1	17	5345442	5428556	n	122	0
PABPC1	8	101784319	101803491	n	4	20	67	182		WSCD1	17	5914657	5968471	n	126	1
YWHAZ	8	101999980	102034799	n	4	19	66	180		TP53	17	7512444	7531588	n	121	1
ZNF706	8	102278441	102287136	n	4	19	66	180		WRAP53	17	7530113	7547544	n	121	1
NACAP1	8	102450296	102450999	y	4	21	69	180		EFNB3	17	7549244	7555418	n	121	1
GRHL2	8	102573843	102751128	n	4	22	70	178		DNAH2	17	7563763	7677783	n	121	1
NCALD	8	102767945	103206311	n	4	21	71	179		RPL29P2	17	7598362	7599011	n	121	1
RRM2B	8	103285906	103320522	n	4	19	71	177		KDM6B	17	7683959	7698843	n	121	1
UBR5	8	103334744	103493671	n	4	19	70	176		TMEM88	17	7699108	7700142	n	121	1
ODF1	8	103633023	103642421	n	4	19	67	177		LSMD1	17	7700727	7701897	n	121	1
KLF10	8	103730182	103737159	n	4	20	68	176		CYB5D1	17	7701788	7706325	n	121	1
AZIN1	8	103907711	103945573	n	5	20	66	179		CHD3	17	7728847	7756800	n	122	1
ATP6V1C1	8	104102423	104154461	n	6	23	70	183		SCARNA21	17	7750165	7750303	n	122	1
C8orf56	8	104214367	104222746	n	6	24	71	183		ACA68	17	7750165	7750303	n	122	1
BAALC	8	104222096	104311709	n	6	24	71	184		LOC284023	17	7757365	7759990	n	122	1
FZD6	8	104379836	104414268	n	5	24	71	184		KCNAB3	17	7766751	7773478	n	122	1
CTHRC1	8	104452961	104464393	n	5	24	69	184		TRAPPC1	17	7774391	7775983	n	122	1
SLC25A32	8	104480042	104496644	n	5	24	68	184		CNTROB	17	7776197	7793621	n	122	1
DCAF13	8	104496117	104524854	n	5	24	68	184		GUCY2D	17	7846712	7864383	n	122	1
RIMS2	8	104582151	105334627	n	7	24	68	184		ALOX15B	17	7883082	7893176	n	122	1
TM7SF4	8	105421229	105438092	n	7	23	66	181		ALOX12B	17	7916678	7931746	n	122	1
DPYS	8	105460827	105548453	n	7	23	66	181		ALOXE3	17	7939942	7962585	n	122	1
hsa-mir-548a-3	8	105565772	105565869	n	7	23	66	181		HES7	17	7965023	7968127	n	122	1
LRP12	8	105570642	105670396	n	7	23	66	181		PER1	17	7984512	7996478	n	122	1
ZFPM2	8	106400322	106885941	n	9	27	71	188		VAMP2	17	8003189	8007018	n	122	1
OXR1	8	107351648	107834097	n	10	28	73	189		TMEM107	17	8017020	8020439	n	122	1
ABRA	8	107840886	107851648	n	9	28	73	189		U8	17	8017495	8017631	n	122	1
ANGPT1	8	108330885	108579430	n	10	29	72	189		C17orf59	17	8032375	8034289	n	123	1
RSPO2	8	108980720	109165089	n	7	30	66	187		AURKB	17	8048773	8054608	n	123	1
EIF3E	8	109283147	109330135	n	8	31	67	189		C17orf44	17	8064672	8068086	n	123	1
TTC35	8	109525028	109568312	n	8	30	65	184		C17orf68	17	8068863	8092138	n	123	1
TMEM74	8	109864521	109868946	n	7	30	65	185		PFAS	17	8093320	8114533	n	121	1
TRHR	8	110168901	110200986	n	7	30	65	182		SLC25A35	17	8131806	8138895	n	121	1
NUDCD1	8	110322323	110415526	n	7	30	65	186		RANGRF	17	8132713	8134130	n	121	1
ENY2	8	110415811	110425087	n	7	30	65	186		ARHGEF15	17	8154314	8166554	n	121	1
PKHD1L1	8	110443881	110612676	n	8	31	68	186		ODF4	17	8183912	8190088	n	121	1
EBAG9	8	110621104	110646567	n	7	29	66	183		LOC100128288	17	8202455	8204584	n	121	1
GOLSYN	8	110655580	110773196	n	7	29	67	181		KRBA2	17	8212697	8215583	n	121	1
KCNV1	8	111048408	111056135	n	7	29	64	173		RPL26	17	8221558	8227290	n	121	1
CSMD3	8	113304332	114518418	n	10	39	67	174		RNF222	17	8234749	8241869	n	121	1
hsa-mir-2053	8	113724897	113724988	n	9	39	67	170		NDEL1	17	8279903	8312206	n	121	1
TRPS1	8	116489899	116750402	n	12	40	79	194		MYH10	17	8318254	8474761	n	124	1
EIF3H	8	117726235	117837243	n	13	41	88	204		CCDC42	17	8573971	8588879	n	127	1
UTP23	8	117847922	117856100	n	13	41	87	204		SPDYE4	17	8597148	8602602	n	127	1
RAD21	8	117927354	117956286	n	13	42	87	204		MFSD6L	17	8641205	8643308	n	127	1
C8orf85	8	118019644	118025418	n	13	42	87	204		PIK3R6	17	8646779	8711719	n	127	1
SLC30A8	8	118216517	118258134	n	12	44	89	206		PIK3R5	17	8722958	8809749	n	128	1
MED30	8	118602145	118621680	n	13	41	90	206		NTN1	17	8865583	9088042	n	134	2
EXT1	8	118880782	119193239	n	13	40	90	205		STX8	17	9094512	9420000	n	139	2
SAMD12	8	119270875	119703365	n	15	42	89	204		WDR16	17	9420668	9487501	n	139	2
TNFRSF11B	8	120004976	120033564	n	15	42	88	206		USP43	17	9489674	9573728	n	141	2
COLEC10	8	120148604	120188376	n	14	40	89	204		DHRS7C	17	9615479	9635326	n	141	2
MAL2	8	120289790	120327095	n	15	41	90	205		GLP2R	17	9670105	9733747	n	141	2
NOV	8	120497732	120505859	n	14	43	91	204		RCVRN	17	9741751	9749409	n	141	2
ENPP2	8	120638499	120720287	n	14	42	92	206		GAS7	17	9754650	10042593	n	145	2
TAF2	8	120812194	120914255	n	13	44	95	210		MYH13	17	10144907	10217047	n	148	2
DSCC1	8	120915362	120937351	n	13	44	95	210		MYH8	17	10234366	10265992	n	149	2
DEPDC6	8	120955080	121132338	n	14	49	104	216		MYH4	17	10287332	10313601	n	148	2
COL14A1	8	121206532	121453454	n	15	50	105	218		MYH1	17	10336348	10362584	n	147	2
MRPL13	8	121477263	121526828	n	15	47	98	217		MYH2	17	10365189	10393742	n	149	2
MTBP	8	121526846	121605056	n	15	46	95	215		MYH3	17	10472567	10500190	n	149	2
SNTB1	8	121617166	121893490	n	14	46	96	215		SCO1	17	10524373	10541610	n	149	2
HAS2	8	122694451	122722811	n	13	47	97	215		C17orf48	17	10541651	10555600	n	149	2
HAS2AS	8	122720766	122726114	n	13	47	97	215		TMEM220	17	10557363	10574371	n	150	2
ZHX2	8	123863081	124055936	n	17	50	103	218		PIRT	17	10666516	10682143	n	150	2
DERL1	8	124094748	124123829	n	17	52	104	216		SHISA6	17	11085464	11402921	n	160	3
WDR67	8	124154100	124233571	n	19	55	110	220		DNAH9	17	11442472	11813790	n	162	4
FAM83A	8	124263932	124291499	n	17	54	109	219		ZNF18	17	11821486	11841414	n	162	4
LOC100131726	8	124282592	124284164	n	17	54	109	219		MAP2K4	17	11864859	11987776	y	164	6
C8orf76	8	124301411	124322798	n	17	54	110	219		hsa-mir-744	17	11925940	11926038	y	164	6
ZHX1	8	124329876	124355728	n	17	54	111	219		MYOCD	17	12509931	12611376	n	156	4
ATAD2	8	124401271	124477886	n	17	54	111	219		RICH2	17	12633553	12835685	n	156	3
hsa-mir-548d-1	8	124429454	124429551	n	17	54	111	218		ELAC2	17	12836426	12862084	n	156	2
WDYHV1	8	124498145	124523441	n	17	54	111	220		HS3ST3A1	17	13339730	13445969	n	159	1
FBXO32	8	124584538	124622627	n	18	56	112	221		hsa-mir-548h-3	17	13387570	13387688	n	159	1
KLHL38	8	124727095	124734371	n	16	54	110	220		CDRT15P	17	13868539	13869640	n	160	1
ANXA13	8	124762214	124818828	n	16	56	111	222		COX10	17	13913443	14052721	n	159	1
FAM91A1	8	124850062	124896871	n	16	57	111	223		CDRT15	17	14079897	14080875	n	159	1
FER1L6	8	124933407	125201483	n	18	57	111	223		HS3ST3B1	17	14145230	14190217	n	159	1
TMEM65	8	125392339	125454121	n	20	58	113	225		MGC12916	17	14147781	14149786	n	159	1
TRMT12	8	125532228	125534447	n	20	58	112	224		PMP22	17	15073820	15109369	n	152	1
RNF139	8	125556188	125570040	n	20	59	113	226		TEKT3	17	15147855	15185683	n	152	1
TATDN1	8	125569915	125620510	n	20	59	113	227		CDRT4	17	15280062	15311650	n	147	1
NDUFB9	8	125620523	125631408	n	20	59	113	227		FAM18B2	17	15346302	15407670	n	146	1
MTSS1	8	125632208	125809911	n	20	61	115	228		CDRT1	17	15432701	15463743	n	143	1
LOC157381	8	126023430	126032518	n	20	63	118	229		TRIM16	17	15472004	15526918	n	144	1
ZNF572	8	126054719	126060809	n	22	63	118	228		ZNF286A	17	15543615	15564823	n	142	1
SQLE	8	126079900	126103707	n	22	63	118	228		TBC1D26	17	15576315	15588823	n	141	1
KIAA0196	8	126105684	126173243	n	21	63	118	228		MEIS3P1	17	15630888	15633744	n	141	1
NSMCE2	8	126173264	126448549	n	21	63	120	228		ADORA2B	17	15788955	15819935	n	142	1
TRIB1	8	126511744	126519826	n	20	59	115	229		ZSWIM7	17	15820599	15843731	n	142	1
FAM84B	8	127633868	127639648	n	25	63	121	235		TTC19	17	15843506	15872821	n	142	1
POU5F1B	8	128497038	128498621	n	27	70	126	244		NCOR1	17	15875982	16059570	n	142	1
LOC727677	8	128524776	128563566	n	27	70	126	245		PIGL	17	16061233	16170298	n	143	1
MYC	8	128817496	128822860	n	28	72	127	244		hsa-mir-1288	17	16126052	16126127	n	143	1
PVT1	8	128875960	129182681	n	30	73	127	244		CENPV	17	16186572	16197537	n	143	1
hsa-mir-1204	8	128877389	128877456	n	28	71	126	244		UBB	17	16225091	16226779	n	142	1
hsa-mir-1205	8	129042060	129042123	n	29	71	126	242		TRPV2	17	16259612	16281042	n	142	1
hsa-mir-1206	8	129090325	129090384	n	29	71	126	242		NCRNA00188	17	16283025	16314687	n	141	1
hsa-mir-1207	8	129130579	129130666	n	28	70	125	241		SNORD49B	17	16283547	16283595	n	141	1
hsa-mir-1208	8	129231543	129231616	n	30	71	128	244		U49B	17	16283547	16283595	n	141	1
GSDMC	8	130829623	130868316	n	26	65	121	235		SNORD49A	17	16284074	16284145	n	141	1
FAM49B	8	130922897	131021182	n	26	65	121	235		U49A	17	16284074	16284145	n	141	1
ASAP1	8	131133534	131483399	n	27	66	123	237		SNORD65	17	16285264	16285337	n	141	1
DDEF1IT1	8	131376782	131377961	n	24	64	122	237		HBII-135	17	16285264	16285337	n	141	1
ADCY8	8	131861728	132122017	n	27	63	124	237		C17orf76	17	16286052	16336205	n	141	1
EFR3A	8	132985540	133094953	n	25	61	118	234		ZNF287	17	16394355	16413245	n	141	1
OC90	8	133105648	133140809	n	25	60	117	231		ZNF624	17	16464772	16497883	n	142	1
HHLA1	8	133142914	133186694	n	26	60	118	232		CCDC144A	17	16534363	16619036	n	142	1
KCNQ3	8	133210437	133562186	n	25	61	117	231		LOC162632	17	16630930	16648544	n	140	1
HPYR1	8	133641926	133642908	n	24	62	118	231		LOC100129396	17	16632781	16634540	n	140	1
LRRC6	8	133653628	133756995	n	24	62	118	231		TNFRSF13B	17	16783122	16816127	n	141	1
TMEM71	8	133791375	133842096	n	24	61	117	232		MPRIP	17	16886831	17029598	n	142	1
PHF20L1	8	133856785	133930234	n	24	61	117	232		PLD6	17	17045033	17050357	n	143	1
TG	8	133948386	134216325	n	22	58	114	230		FLCN	17	17056251	17081227	n	143	1
SLA	8	134118154	134184492	n	22	56	112	227		COPS3	17	17090863	17125316	n	144	1
WISP1	8	134272493	134310753	n	21	55	111	225		NT5M	17	17147404	17191702	n	144	1
NDRG1	8	134318595	134378729	n	20	54	111	227		MED9	17	17321024	17337259	n	145	1
ST3GAL1	8	134536272	134653365	n	20	54	111	226		RASD1	17	17338477	17340432	n	145	1
ZFAT	8	135559212	135794463	n	19	53	111	222		PEMT	17	17349601	17435719	n	145	1
ZFATAS	8	135679495	135682114	n	19	53	111	222		RAI1	17	17525511	17655490	n	142	0
hsa-mir-30b	8	135881944	135882032	n	19	52	111	220		SMCR5	17	17620724	17623568	n	141	0
hsa-mir-30d	8	135886300	135886370	n	19	52	111	221		SREBF1	17	17655392	17681050	n	141	0
LOC286094	8	136315555	136381141	n	19	53	110	218		hsa-mir-33b	17	17657874	17657970	n	141	0
KHDRBS3	8	136538897	136729030	n	20	56	110	217		TOM1L2	17	17687546	17816509	n	141	1
FAM135B	8	139211447	139578247	n	17	53	106	214		LRRC48	17	17816851	17860914	n	141	1
COL22A1	8	139669659	139995418	n	17	51	105	215		ATPAF2	17	17862058	17883205	n	141	1
KCNK9	8	140693985	140784481	n	14	51	108	218		C17orf39	17	17883335	17912443	n	141	1
TRAPPC9	8	140811767	141537860	n	16	57	113	218		DRG2	17	17932007	17952017	n	141	0
CHRAC1	8	141590582	141596434	n	16	57	114	216		MYO15A	17	17952744	18023841	n	141	0
EIF2C2	8	141610445	141714828	n	16	57	115	216		ALKBH5	17	18027591	18053992	n	141	0
PTK2	8	141737682	142080514	n	19	60	119	218		LLGL1	17	18069660	18088913	n	140	0
hsa-mir-151	8	141811844	141811934	n	18	58	117	217		FLII	17	18088877	18102780	n	140	0
DENND3	8	142207901	142275082	n	17	58	114	213		SMCR7	17	18104572	18109820	n	140	0
SLC45A4	8	142290051	142307855	n	16	57	110	213		TOP3A	17	18117959	18159046	n	140	0
LOC731779	8	142419829	142423901	n	16	53	106	209		SMCR8	17	18159318	18172095	n	140	0
GPR20	8	142435768	142446547	n	16	53	108	210		SHMT1	17	18171911	18207581	n	140	0
PTP4A3	8	142501188	142510802	n	16	52	108	210		EVPLL	17	18221803	18233683	n	137	0
FLJ43860	8	142513110	142586512	n	16	52	108	211		LOC339240	17	18266219	18269372	n	132	0
hsa-mir-1302-7	8	142865509	142865581	n	15	51	106	210		LGALS9C	17	18320823	18338984	n	146	16
NCRNA00051	8	143277623	143288269	n	16	50	104	210		LOC220594	17	18355300	18365291	n	140	9
TSNARE1	8	143291348	143482448	n	16	51	104	210		FAM106A	17	18368604	18370885	n	145	9
BAI1	8	143542378	143623370	n	16	50	102	208		CCDC144B	17	18427446	18469570	n	138	0
ARC	8	143689411	143692835	n	16	50	102	208		TBC1D28	17	18479566	18488465	n	138	0
JRK	8	143735875	143748403	n	16	50	102	208		ZNF286B	17	18502469	18526297	n	137	0
PSCA	8	143758876	143761145	n	16	50	102	208		FOXO3B	17	18509960	18517219	n	137	0
LY6K	8	143778530	143782584	n	16	50	102	208		TRIM16L	17	18566126	18580156	n	137	1
C8orf55	8	143805622	143815352	n	16	50	102	208		FBXW10	17	18588050	18623387	n	137	1
SLURP1	8	143819363	143820831	n	16	50	102	208		FAM18B	17	18625306	18650751	n	139	1
LYPD2	8	143828629	143830954	n	16	50	102	208		PRPSAP2	17	18702216	18775305	n	141	0
LYNX1	8	143842757	143856642	n	16	50	101	207		SLC5A10	17	18796202	18864728	n	141	0
LY6D	8	143863299	143865010	n	16	50	101	207		FAM83G	17	18815105	18848785	n	140	0
GML	8	143913218	143925264	n	9	30	63	144		GRAP	17	18864714	18891061	n	141	0
CYP11B1	8	143950774	143958238	n	9	31	64	144		U3-2	17	18905949	18906166	n	139	0
CYP11B2	8	143988976	143996261	n	8	31	64	144		U3-2B	17	18907957	18908174	n	142	2
LOC100133669	8	144134822	144171182	n	8	32	64	145		U3-4	17	18956457	18956674	n	142	2
LY6E	8	144171276	144175202	n	8	32	64	145		LOC400581	17	18971506	19002873	n	143	2
C8orf31	8	144192053	144207095	n	8	32	64	145		U3	17	19031921	19032138	n	143	2
LY6H	8	144310705	144313428	n	8	31	63	145		U3-3	17	19033934	19034151	n	143	2
GPIHBP1	8	144366442	144370418	n	7	30	62	141		EPN2	17	19081282	19180621	n	141	0
ZFP41	8	144400483	144416250	n	9	31	66	144		B9D1	17	19187075	19206639	n	141	0
GLI4	8	144420981	144430476	n	9	31	66	144		hsa-mir-1180	17	19188411	19188480	n	141	0
ZNF696	8	144444933	144453495	n	9	31	65	145		MAPK7	17	19221626	19227449	n	141	0
TOP1MT	8	144462902	144488425	n	9	31	65	145		MFAP4	17	19227347	19231086	n	141	0
C8orf51	8	144520168	144522180	n	9	31	65	144		RNF112	17	19255115	19261181	n	141	0
RHPN1	8	144522399	144537533	n	9	31	65	144		SLC47A1	17	19377758	19422938	n	141	1
MAFA	8	144582657	144583719	n	8	30	64	144		SNORA59A	17	19401464	19401616	n	141	1
ZC3H3	8	144590967	144694763	n	9	32	66	146		SNORA59B	17	19401464	19401616	n	141	1
GSDMD	8	144711634	144716374	n	9	32	65	145		ACA59B	17	19401464	19401616	n	141	1
C8orf73	8	144719505	144726071	n	9	32	65	145		ALDH3A2	17	19492655	19521500	n	141	1
NAPRT1	8	144728097	144731656	n	9	32	65	145		SLC47A2	17	19522219	19560635	n	141	1
EEF1D	8	144733040	144750988	n	9	32	65	145		ALDH3A1	17	19581891	19592338	n	141	1
TIGD5	8	144751363	144753627	n	9	31	64	145		ULK2	17	19614735	19711831	n	143	1
PYCRL	8	144757225	144762907	n	9	31	64	145		AKAP10	17	19749341	19821721	n	144	1
TSTA3	8	144765930	144770875	n	9	31	64	145		CYTSB	17	19930926	20158659	n	141	1
ZNF623	8	144789515	144807043	n	8	29	66	144		CCDC144C	17	20165078	20246096	n	138	1
ZNF707	8	144838609	144849543	n	9	29	66	144		LGALS9B	17	20293767	20311440	n	137	1
BREA2	8	144851272	144852570	n	8	28	66	144		CCDC144NL	17	20707299	20740045	n	140	1
LOC100130274	8	144860852	144862267	n	7	27	66	144		USP22	17	20843497	20886944	n	140	1
MAPK15	8	144870494	144876621	n	7	27	66	144		DHRS7B	17	20970849	21035428	n	135	0
FAM83H	8	144878090	144887902	n	7	27	66	144		TMEM11	17	21041854	21058500	n	134	0
SCRIB	8	144945077	144969537	n	7	27	66	144		C17orf103	17	21082775	21097171	n	133	0
hsa-mir-937	8	144967114	144967200	n	7	27	66	144		MAP2K3	17	21128560	21159144	n	134	0
PUF60	8	144970534	144983525	n	7	27	66	144		KCNJ12	17	21220291	21263772	n	134	0
NRBP2	8	144987903	144996188	n	7	27	66	144		C17orf51	17	21372164	21395534	n	132	0
EPPK1	8	145011899	145019422	n	7	27	66	144		FAM27L	17	21749496	21750625	n	132	0
PLEC1	8	145061308	145122901	n	7	27	66	144		FLJ36000	17	21828188	21837197	n	132	0
hsa-mir-661	8	145091346	145091435	n	7	27	66	144		TAOK1	17	24742068	24895628	n	120	0
PARP10	8	145123307	145132623	n	7	27	66	144		GIT1	17	24924612	24940736	n	120	0
GRINA	8	145136213	145139571	n	7	27	66	144		ANKRD13B	17	24944652	24965905	n	120	0
SPATC1	8	145158569	145174002	n	7	27	68	145		SSH2	17	24977090	25281144	n	125	0
OPLAH	8	145178154	145187572	n	7	27	68	145		EFCAB5	17	25280999	25459595	n	125	0
EXOSC4	8	145205509	145207539	n	7	27	69	146		CCDC55	17	25467959	25537612	n	125	0
GPAA1	8	145209511	145213107	n	7	27	69	146		hsa-mir-423	17	25468222	25468316	n	125	0
CYC1	8	145221947	145224416	n	7	27	69	147		SLC6A4	17	25547505	25587080	n	126	0
SHARPIN	8	145225523	145231128	n	7	27	69	147		BLMH	17	25599348	25643200	n	127	0
MAF1	8	145231292	145234503	n	7	27	69	147		TMIGD1	17	25667491	25685191	n	127	0
KIAA1875	8	145234616	145245206	n	7	27	69	147		CPD	17	25730109	25819825	n	126	0
C8orf30A	8	145264659	145411636	n	7	27	69	147		GOSR1	17	25828551	25877958	n	126	0
HEATR7A	8	145274906	145388831	n	7	27	70	147		TBC1D29	17	25910709	25914635	n	125	0
SCXA	8	145393504	145462939	n	7	27	69	146		LRRC37B2	17	25927608	25988611	n	126	0
SCXB	8	145393504	145462939	n	7	27	69	146		SUZ12P	17	26082849	26109477	n	130	0
BOP1	8	145456863	145485928	n	8	28	69	146		CRLF3	17	26133827	26175904	n	132	0
HSF1	8	145486077	145509193	n	8	28	69	146		ATAD5	17	26183148	26246421	n	132	0
C8ORFK29	8	145547694	145549313	n	8	28	69	146		C17orf42	17	26250126	26257412	n	130	0
FBXL6	8	145549898	145552940	n	8	28	69	146		ADAP2	17	26272879	26310337	n	130	0
GPR172A	8	145553032	145555754	n	8	28	69	146		RNF135	17	26322081	26351053	n	131	1
ADCK5	8	145568538	145589261	n	8	28	69	146		DPRXP4	17	26326478	26327143	n	131	1
CPSF1	8	145589253	145605541	n	8	27	68	146		NF1	17	26446120	26728821	n	137	5
hsa-mir-939	8	145590171	145590253	n	8	27	68	145		OMG	17	26645794	26648506	n	136	5
hsa-mir-1234	8	145596283	145596367	n	8	27	68	145		EVI2B	17	26654913	26665256	n	136	5
SLC39A4	8	145608605	145613081	n	8	26	67	144		EVI2A	17	26668800	26672843	n	136	5
VPS28	8	145619807	145624735	n	8	26	68	145		RAB11FIP4	17	26742767	26889352	n	134	4
NFKBIL2	8	145624970	145640620	n	8	26	67	144		hsa-mir-193a	17	26911127	26911215	n	134	1
CYHR1	8	145646122	145661839	n	8	26	67	143		hsa-mir-365-2	17	26926542	26926653	n	134	1
KIFC2	8	145662545	145670307	n	8	26	65	143		C17orf79	17	27202997	27210439	n	132	0
FOXH1	8	145669924	145672526	n	8	26	65	143		UTP6	17	27214302	27252842	n	132	0
PPP1R16A	8	145692916	145698312	n	7	25	66	143		SUZ12	17	27288156	27352170	n	133	0
GPT	8	145700272	145703363	n	7	25	66	143		LRRC37B	17	27372267	27404632	n	131	0
MFSD3	8	145705359	145707397	n	7	25	66	143		RHOT1	17	27493585	27576859	n	131	0
RECQL4	8	145707478	145714008	n	7	25	66	143		ARGFXP2	17	27501499	27502703	n	131	0
LRRC14	8	145714198	145721365	n	7	25	66	143		RHBDL3	17	27617307	27675793	n	132	0
LRRC24	8	145718569	145723224	n	7	25	65	142		C17orf75	17	27682501	27693302	n	132	0
MGC70857	8	145722410	145725266	n	7	25	65	142		hsa-mir-632	17	27701240	27701334	n	132	0
KIAA1688	8	145725370	145809696	n	7	26	67	143		ZNF207	17	27701269	27721581	n	132	0
ZNF251	8	145917102	145951775	n	8	26	66	142		PSMD11	17	27795614	27832155	n	133	0
ZNF34	8	145969304	145983529	n	8	26	66	142		CDK5R1	17	27838217	27842384	n	133	0
RPL8	8	145985957	145988609	n	8	26	66	142		MYO1D	17	27843740	28228015	n	138	0
ZNF517	8	145995064	146005333	n	8	26	66	142		TMEM98	17	28279040	28292780	n	137	0
ZNF7	8	146023706	146039410	n	8	26	66	143		SPACA3	17	28342994	28349005	n	138	1
COMMD5	8	146046354	146049736	n	8	26	67	143		ACCN1	17	28364218	29507938	y	140	2
ZNF250	8	146073139	146097650	n	8	26	66	142		CCL2	17	29606408	29608333	n	137	1
ZNF16	8	146126547	146147078	n	8	24	66	142		CCL7	17	29621352	29623369	n	137	1
ZNF252	8	146169778	146199089	n	9	24	67	143		CCL11	17	29636799	29639312	n	137	1
TMED10P	8	146191054	146195086	n	8	24	67	143		CCL8	17	29670178	29672534	n	138	1
C8orf77	8	146199000	146202235	y	9	24	67	143		CCL13	17	29707583	29709742	n	138	1
C8orf33	8	146248627	146252220	y	9	25	67	144		CCL1	17	29711511	29714365	n	139	2
GLIS3	9	3814127	4290035	y	3	8	16	64		C17orf102	17	29925254	29930501	n	139	1
C9orf70	9	3888645	3891247	y	3	6	15	63		TMEM132E	17	29931880	29990450	n	139	1
ZNF503	10	76827610	76831519	y	2	3	13	73		CCT6B	17	30279050	30312619	n	136	1
C10orf41	10	76831291	76838745	y	2	3	13	73		ZNF830	17	30312661	30314318	n	135	1
UVRAG	11	75203859	75532930	n	10	12	30	102		LIG3	17	30331650	30356201	n	134	1
WNT11	11	75575017	75595222	n	10	12	30	102		RFFL	17	30360243	30440407	n	134	1
PRKRIR	11	75738651	75769528	n	11	13	31	106		RAD51L3	17	30450926	30471001	n	134	1
C11orf30	11	75833716	75940237	n	13	15	33	108		FNDC8	17	30472743	30481864	n	134	1
LRRC32	11	76046215	76059439	n	12	14	33	109		NLE1	17	30482480	30493435	n	134	1
GUCY2E	11	76068857	76110481	n	12	14	34	109		UNC45B	17	30498948	30540477	n	133	1
TSKU	11	76171932	76186846	n	12	14	34	108		AMAC1	17	30543651	30545525	n	132	1
ACER3	11	76249564	76412498	n	12	14	34	109		SLFN5	17	30594198	30618874	n	132	1
B3GNT6	11	76423082	76430653	n	12	14	34	109		SLFN11	17	30701440	30724833	n	132	2
CAPN5	11	76455639	76514846	n	12	14	33	110		SLFN12	17	30762193	30783656	n	132	2
OMP	11	76491533	76492025	n	12	14	33	109		SLFN13	17	30786227	30799969	n	133	1
MYO7A	11	76516957	76603934	n	12	15	34	110		SLFN12L	17	30826038	30888993	n	133	1
GDPD4	11	76605250	76676111	n	11	16	35	111		SLFN14	17	30899256	30909223	n	133	1
PAK1	11	76710707	76862756	n	12	18	39	115		SNORD7	17	30924788	30924885	n	133	1
AQP11	11	76978327	76998341	n	12	18	39	114		mgU6-47	17	30924788	30924885	n	133	1
CLNS1A	11	77004844	77026499	n	11	18	39	114		PEX12	17	30925927	30929769	n	133	1
RSF1	11	77054921	77209528	n	12	20	39	115		AP2B1	17	30938394	31077549	n	133	1
C11orf67	11	77209855	77261046	n	12	19	39	115		RASL10B	17	31082791	31094652	n	132	1
INTS4	11	77267413	77383365	n	12	20	40	116		GAS2L2	17	31095649	31104010	n	132	1
KCTD14	11	77404408	77411968	n	12	19	39	115		C17orf50	17	31112028	31116211	n	132	1
THRSP	11	77452554	77457045	y	12	20	40	117		MMP28	17	31116988	31146753	n	132	1
NDUFC2	11	77457043	77468913	y	12	20	40	117		TAF15	17	31160600	31198351	n	132	1
ALG8	11	77489635	77528347	y	12	20	39	117		C17orf66	17	31206072	31220008	n	132	1
KCTD21	11	77559945	77577312	y	12	20	40	117		CCL5	17	31222608	31231490	n	132	1
USP35	11	77577605	77603401	n	12	19	39	118		RDM1	17	31269197	31281893	n	133	1
GAB2	11	77603989	77806414	n	13	20	39	120		LYZL6	17	31285637	31290623	n	133	1
NARS2	11	77824664	77963557	n	13	20	39	119		CCL16	17	31327647	31332636	n	133	1
ODZ4	11	78041975	78829343	n	12	16	36	118		CCL14	17	31334804	31337877	n	133	1
ME3	11	85829797	86061326	n	10	14	30	89		CCL14-CCL15	17	31334804	31353213	n	133	1
IQSEC3	12	56802	150755	n	7	16	43	143		CCL15	17	31348776	31353213	n	133	1
SLC6A12	12	169510	193632	n	7	16	42	143		CCL23	17	31364209	31369118	n	133	1
SLC6A13	12	200051	242263	n	7	18	45	144		CCL18	17	31415755	31422954	n	133	1
KDM5A	12	259483	368881	n	7	18	44	144		CCL3	17	31439715	31441619	n	133	1
CCDC77	12	368776	422067	n	7	18	44	144		CCL4	17	31455332	31457127	n	133	1
B4GALNT3	12	439803	541319	n	9	21	48	146		TBC1D3H	17	31820048	31831163	n	129	1
NINJ2	12	543722	643016	n	9	21	48	149		TBC1D3G	17	31871287	31882216	n	129	1
WNK1	12	732485	890879	n	11	24	53	151		ZNHIT3	17	31916585	31925775	n	130	1
HSN2	12	847130	849060	n	9	21	49	146		MYO19	17	31925711	31965418	n	131	1
RAD52	12	891515	929124	n	10	21	47	147		PIGW	17	31965515	31969263	n	130	1
ERC1	12	970664	1475360	y	11	24	47	148		GGNBP2	17	31974916	32020389	n	130	1
LOC100292680	12	1479917	1483851	n	11	24	46	148		DHRS11	17	32022338	32031346	n	129	1
FBXL14	12	1545420	1573592	n	11	24	46	148		MRM1	17	32032137	32039520	n	129	1
WNT5B	12	1596482	1626639	n	11	24	46	149		LHX1	17	32368611	32374607	n	129	1
ADIPOR2	12	1670507	1768106	n	11	25	47	151		AATF	17	32380287	32488284	n	130	1
CACNA2D4	12	1771383	1898131	n	12	25	48	154		ACACA	17	32516039	32841015	n	132	1
LRTM2	12	1799693	1816179	n	12	25	48	154		C17orf78	17	32807097	32823775	n	130	1
DCP1B	12	1925474	1983938	n	12	25	48	154		TADA2L	17	32841424	32911339	n	130	1
CACNA1C	12	2032676	2677376	n	14	25	51	156		DUSP14	17	32924063	32947701	n	129	1
FKBP4	12	2774368	2784846	n	11	24	50	156		SYNRG	17	32949013	33043599	n	130	2
ITFG2	12	2792123	2804367	n	11	24	50	156		DDX52	17	33046525	33077600	n	130	2
NRIP2	12	2804775	2814482	n	11	24	50	155		HNF1B	17	33120546	33179209	n	130	2
FOXM1	12	2837109	2856564	n	11	24	49	154		LOC284100	17	33276685	33318476	n	129	1
C12orf32	12	2856625	2868885	n	11	24	49	153		MRPL45	17	33706516	33732628	n	126	1
TULP3	12	2870293	2920567	n	11	24	49	154		GPR179	17	33735018	33753219	n	126	1
TEAD4	12	2938756	3020103	n	11	24	49	155		SOCS7	17	33761530	33809545	n	126	1
TSPAN9	12	3056817	3265991	n	12	25	51	156		ARHGAP23	17	33867169	33922153	n	126	1
PRMT8	12	3470685	3573399	n	10	24	47	156		SNIP	17	33939784	34015709	n	127	1
EFCAB4B	12	3594754	3732627	n	10	24	47	157		C17orf96	17	34081484	34084713	n	126	1
PARP11	12	3788287	3852869	n	11	23	46	152		MLLT6	17	34115398	34139582	n	126	1
CCND2	12	4253162	4284782	n	8	21	46	153		CISD3	17	34140035	34145384	n	126	1
C12orf5	12	4300619	4339451	n	9	21	46	153		PCGF2	17	34143675	34158084	n	126	1
FGF23	12	4347653	4359155	n	9	21	46	153		PSMB3	17	34162527	34174004	n	126	1
FGF6	12	4413568	4425041	n	9	22	46	154		PIP4K2B	17	34175469	34209684	n	126	1
C12orf4	12	4467161	4517898	n	9	22	47	156		CCDC49	17	34210971	34235115	n	126	1
RAD51AP1	12	4518210	4539473	n	9	22	47	156		C17orf98	17	34244866	34251168	n	126	1
DYRK4	12	4569504	4593302	n	9	22	47	156		RPL23	17	34259846	34263579	n	125	1
AKAP3	12	4594936	4624604	n	9	22	47	156		SNORA21	17	34262641	34262774	n	125	1
NDUFA9	12	4628543	4666660	n	9	22	47	156		ACA21	17	34262641	34262774	n	125	1
GALNT8	12	4700012	4752153	n	9	22	47	157		LASP1	17	34279637	34331548	n	128	1
KCNA6	12	4788602	4830538	n	9	22	46	154		FBXO47	17	34346210	34377181	n	128	1
KCNA1	12	4889333	4897683	n	9	23	45	152		PLXDC1	17	34473082	34561428	n	125	1
KCNA5	12	5023345	5026210	n	9	23	44	151		ARL5C	17	34566673	34575940	n	125	1
NTF3	12	5411540	5474726	n	9	22	44	150		CACNB1	17	34583234	34607427	n	125	1
ANO2	12	5542077	5925659	n	9	22	44	150		RPL19	17	34610061	34614506	n	124	1
VWF	12	5928300	6104097	n	9	22	44	149		STAC2	17	34620314	34635500	n	124	1
CD9	12	6179815	6217688	n	8	19	43	150		LOC90110	17	34662422	34664674	n	124	1
PLEKHG6	12	6289862	6307925	n	8	19	43	147		FBXL20	17	34670365	34811402	n	124	1
TNFRSF1A	12	6308183	6321522	n	8	19	43	147		MED1	17	34814063	34861053	n	120	1
SCNN1A	12	6326271	6356784	n	8	19	43	147		CRKRS	17	34871264	34944326	n	120	1
LTBR	12	6363617	6370993	n	8	19	43	147		IKZF3	17	35174724	35273967	n	120	1
SRP14P1	12	6417927	6418259	n	8	19	43	148		WIPF2	17	35629099	35691965	n	120	1
LOC678655	12	6418427	6430944	n	8	19	43	148		CDC6	17	35697671	35712939	n	120	1
CD27	12	6424311	6431145	n	8	19	43	148		RARA	17	35718971	35767420	n	120	1
TAPBPL	12	6431437	6441749	n	8	19	43	149		GJD3	17	35770430	35774471	n	120	1
VAMP1	12	6441664	6450104	n	8	19	43	149		TOP2A	17	35798321	35827695	n	120	1
MRPL51	12	6471576	6472732	n	8	19	43	148		IGFBP4	17	35853201	35867508	n	120	1
NCAPD2	12	6473558	6511393	n	8	19	43	148		TNS4	17	35885605	35911380	n	122	1
SCARNA10	12	6489648	6489978	n	8	19	43	148		CCR7	17	35963547	35975250	n	122	1
U85	12	6489648	6489978	n	8	19	43	148		SMARCE1	17	36037505	36057629	n	126	1
GAPDH	12	6513917	6517797	n	8	19	43	147		KRT222	17	36065397	36074942	n	127	1
IFFO1	12	6518954	6535490	n	7	19	43	147		KRT24	17	36107768	36113528	n	127	1
NOP2	12	6536297	6547741	n	7	19	43	147		KRT25	17	36157799	36165110	n	127	1
CHD4	12	6549508	6586812	n	7	19	43	147		KRT26	17	36176017	36181937	n	126	1
ACA57	12	6560899	6561036	n	7	19	43	147		KRT27	17	36186585	36192312	n	126	1
SCARNA11	12	6560899	6561036	n	7	19	43	147		KRT28	17	36201973	36209737	n	126	1
LPAR5	12	6598261	6615558	n	7	19	43	146		KRT10	17	36227895	36232389	n	126	1
ACRBP	12	6617502	6626841	n	7	19	43	146		TMEM99	17	36228899	36246052	n	127	1
ING4	12	6629964	6642569	n	7	19	43	145		KRT12	17	36270955	36276988	n	125	1
ZNF384	12	6645903	6668937	n	7	19	43	145		KRT20	17	36285718	36295005	n	125	1
C12orf53	12	6673217	6680073	n	7	19	43	145		KRT23	17	36332477	36347362	n	125	1
COPS7A	12	6703410	6711300	n	7	20	45	146		KRTAP4-7	17	36493984	36494920	n	124	1
MLF2	12	6727419	6732897	n	7	20	45	146		KRTAP4-8	17	36506761	36507901	n	124	1
PTMS	12	6745801	6750379	n	7	20	45	145		KRTAP4-9	17	36515166	36516264	n	124	1
LAG3	12	6751930	6757882	n	7	20	45	145		KRTAP4-5	17	36558701	36559580	n	124	1
CD4	12	6768911	6800237	n	7	20	45	146		KRTAP4-4	17	36569431	36570509	n	122	1
GPR162	12	6801223	6806844	n	7	19	45	145		KRTAP4-3	17	36577008	36577950	n	122	1
LEPREL2	12	6807832	6819279	n	7	19	45	145		KRTAP4-2	17	36587223	36587986	n	121	1
GNB3	12	6819635	6826818	n	7	19	45	145		KRTAP4-1	17	36593877	36594673	n	121	1
CDCA3	12	6828232	6830717	n	7	19	45	145		KIAA1267	17	41463128	41605371	y	98	3
USP5	12	6831545	6846056	n	7	19	45	146		LRRC37A	17	41728273	41770918	y	92	2
TPI1	12	6846844	6850369	n	7	19	45	146		ARL17	17	41732689	42012375	y	92	2
SPSB2	12	6850362	6852762	n	7	19	45	146		LRRC37A2	17	41945391	41988330	y	92	2
RPL13P5	12	6863405	6864027	n	7	19	45	147		ARL17P1	17	41949383	42012404	y	92	2
LRRC23	12	6884157	6893666	n	7	19	45	147		NSF	17	42023353	42190000	y	92	2
ENO2	12	6893874	6903120	n	7	19	45	147		DCC	18	48120568	49311780	n	122	1
ATN1	12	6903886	6921745	n	7	19	45	147		MBD2	18	49934572	50005156	n	121	0
C12orf57	12	6923463	6925426	n	7	19	45	147		SNORA37	18	50002651	50002780	n	120	0
PTPN6	12	6926000	6940740	n	7	19	45	147		ACA37	18	50002651	50002780	n	120	0
hsa-mir-200c	12	6943122	6943190	n	7	19	45	147		POLI	18	50049846	50078602	n	120	0
hsa-mir-141	12	6943520	6943615	n	7	19	45	147		STARD6	18	50105059	50134941	n	120	0
PHB2	12	6944777	6950177	n	7	19	45	147		C18orf54	18	50139168	50162402	n	120	0
SCARNA12	12	6946760	6947030	n	7	19	45	147		C18orf26	18	50409387	50417722	n	121	0
U89	12	6946760	6947030	n	7	19	45	147		RAB27B	18	50646837	50708209	n	123	0
EMG1	12	6950204	6955404	n	7	19	45	147		CCDC68	18	50719739	50777737	n	123	0
LPCAT3	12	6955607	6996103	n	7	19	45	147		TCF4	18	51040559	51406858	n	124	0
C1S	12	7038240	7048594	n	7	19	44	145		TXNL1	18	52421050	52456918	n	124	0
C1R	12	7057769	7136184	n	7	19	44	145		WDR7	18	52469613	52848034	n	124	0
C1RL	12	7138290	7153069	n	7	19	44	145		ATP8B1	18	53464656	53550037	n	120	0
LOC283314	12	7152179	7165722	n	7	19	44	144		MC4R	18	56189543	56190981	n	124	1
RBP5	12	7167553	7172733	n	7	19	44	143		CDH20	18	57308754	57373345	n	128	2
CLSTN3	12	7174233	7202797	n	7	19	45	144		RNF152	18	57633283	57711284	n	124	3
PEX5	12	7233025	7262434	n	8	19	45	144		PIGN	18	57862437	58005269	n	124	2
ACSM4	12	7348194	7372236	n	8	20	44	144		KIAA1468	18	58005503	58125335	n	125	2
CD163L1	12	7398823	7488016	n	8	20	45	144		TNFRSF11A	18	58143527	58204484	n	123	2
CD163	12	7514676	7547681	n	8	20	45	141		ZCCHC2	18	58341637	58396798	n	123	2
APOBEC1	12	7693262	7709769	n	5	19	43	140		PHLPP1	18	58533713	58798646	n	122	2
GDF3	12	7733647	7739627	n	5	19	43	140		BCL2	18	58941558	59137593	n	126	2
DPPA3	12	7755355	7761419	n	5	19	43	140		KDSR	18	59145950	59185486	n	125	2
CLEC4C	12	7773277	7793336	n	5	18	43	140		VPS4B	18	59207404	59240732	n	125	2
LOC360030	12	7809078	7817984	n	5	18	43	140		SERPINB5	18	59295123	59323298	n	130	2
NANOG	12	7833261	7839922	n	5	18	43	139		SERPINB12	18	59374372	59385224	n	129	2
SLC2A14	12	7857663	7916762	n	5	19	44	141		SERPINB13	18	59405513	59417412	n	129	2
SLC2A3	12	7963091	7980159	n	5	18	43	140		SERPINB4	18	59455472	59462482	n	130	2
FOXJ2	12	8076625	8099385	n	6	18	42	139		SERPINB3	18	59473410	59480177	n	130	2
C3AR1	12	8102185	8110222	n	6	18	42	139		SERPINB11	18	59521173	59542102	n	130	2
NECAP1	12	8126073	8141640	n	6	18	42	139		SERPINB7	18	59571256	59623584	n	130	2
CLEC4A	12	8167494	8182470	n	6	18	42	138		SERPINB2	18	59705918	59722100	n	132	2
ZNF705A	12	8216416	8223909	n	6	18	42	137		SERPINB10	18	59733724	59753456	n	132	2
FAM66C	12	8224071	8244862	n	6	18	41	135		HMSD	18	59767567	59778625	n	131	2
FAM90A1	12	8265122	8271481	n	6	17	39	132		SERPINB8	18	59788242	59807588	n	131	2
LOC653113	12	8274912	8286809	n	6	16	38	133		C18orf20	18	59898222	59967240	n	138	2
LOC389634	12	8400827	8434615	n	6	17	39	133		CDH7	18	61568467	61699155	n	156	3
CLEC6A	12	8499857	8522193	n	7	18	44	137		CDH19	18	62322300	62422196	n	155	3
CLEC4D	12	8557402	8566227	n	8	18	44	138		DSEL	18	63324798	63334947	n	155	3
CLEC4E	12	8577167	8584825	n	7	18	44	138		TMX3	18	64491904	64533333	n	154	4
AICDA	12	8646028	8656709	n	6	18	43	137		CCDC102B	18	64533470	64873406	n	154	4
MFAP5	12	8689806	8706700	n	6	18	43	138		DOK6	18	65219270	65666805	n	156	4
RIMKLB	12	8741784	8821054	n	6	18	43	138		CD226	18	65681172	65775212	n	155	3
A2ML1	12	8866416	8920644	n	6	19	43	137		RTTN	18	65822020	66023942	n	154	3
PHC1	12	8958582	8985327	n	6	19	43	140		SOCS6	18	66107116	66148414	n	153	2
M6PR	12	8984230	8993519	n	6	19	43	140		CBLN2	18	68354894	68362703	n	158	3
KLRG1	12	9033487	9054607	n	7	18	44	141		NETO1	18	68565766	68685790	n	159	3
LOC144571	12	9109039	9111918	n	7	18	44	141		FBXO15	18	69891567	69966080	n	137	0
A2M	12	9111570	9159825	n	8	19	44	142		C18orf55	18	69966725	69977184	n	137	0
PZP	12	9192702	9252233	n	9	19	44	142		CYB5A	18	70071506	70110201	n	138	0
hsa-mir-1244	12	9283329	9283414	n	8	18	44	138		FAM69C	18	70253942	70275483	n	137	0
LOC642846	12	9327519	9357951	n	8	18	44	137		CNDP2	18	70314576	70339336	n	137	0
DDX12	12	9461554	9492035	n	8	18	43	135		CNDP1	18	70352671	70403241	n	137	0
KLRB1	12	9639136	9651764	n	9	18	46	136		LOC400657	18	70409991	70416051	n	137	0
LOC374443	12	9691909	9702275	n	9	17	47	137		ZNF407	18	70471906	70906616	n	138	0
CLEC2D	12	9713575	9743306	n	9	17	46	136		ZADH2	18	71038266	71050269	n	135	0
CLECL1	12	9766357	9777127	n	9	17	46	137		TSHZ1	18	71051718	71130889	n	135	0
CD69	12	9796350	9804764	n	9	17	46	137		C18orf62	18	71250814	71268577	n	136	0
KLRF1	12	9871343	9888870	n	9	17	44	135		ZNF516	18	72200606	72304043	n	133	0
CLEC2B	12	9896234	9913725	n	9	17	44	135		LOC284276	18	72369599	72400771	n	133	0
CLEC2A	12	9957092	9976247	n	9	18	46	137		ZNF236	18	72665103	72811670	n	136	0
CLEC12A	12	10015274	10029461	n	9	19	48	137		MBP	18	72819776	72973762	n	133	0
CLEC1B	12	10036928	10043166	n	9	19	48	137		GALR1	18	73090995	73111084	n	134	1
CLEC12B	12	10054497	10062666	n	9	19	48	137		SALL3	18	74841262	74859181	n	132	0
CLEC9A	12	10074542	10109832	n	9	19	48	137		ATP9B	18	74930384	75239270	n	133	0
CLEC1A	12	10114346	10142872	n	9	19	47	137		NFATC1	18	75256759	75390311	n	134	0
CLEC7A	12	10160646	10174135	n	9	19	47	138		CTDP1	18	75540788	75615495	n	134	0
OLR1	12	10202165	10216057	n	9	19	47	138		KCNG2	18	75724655	75760804	n	134	0
C12orf59	12	10222823	10235670	n	9	19	47	138		PQLC1	18	75763408	75812641	n	134	0
GABARAPL1	12	10256755	10266991	n	9	19	47	138		LOC440498	18	75825569	75831808	n	134	0
KLRD1	12	10348316	10361117	n	9	19	47	139		TXNL4A	18	75833854	75849520	n	134	0
KLRK1	12	10416218	10433907	n	9	19	46	140		C18orf22	18	75895345	75907377	n	135	0
KLRC4	12	10451249	10453623	n	9	19	46	140		hsa-mir-1302-2	19	22972	23110	y	94	1
KLRC3	12	10456180	10464461	n	9	19	46	140		OR4F17	19	61678	62596	y	94	1
KLRC2	12	10474470	10479859	n	9	19	46	140		FLJ45445	19	148015	153209	y	94	1
KLRC1	12	10489903	10498251	n	9	19	46	140		KIR2DL2	19	164599	179138	y	94	1
KLRA1	12	10632345	10643701	n	9	18	45	139		KIR3DP1	19	181167	60001550	y	94	1
MAGOHB	12	10648060	10657450	n	9	18	45	139		KIR2DL4	19	199897	60017784	y	94	1
STYK1	12	10662804	10718158	n	9	18	45	139		KIR3DS1	19	212785	227347	y	106	1
CSDA	12	10742944	10767220	n	9	18	45	139		KIR2DL5A	19	229379	238844	y	108	1
TAS2R7	12	10845397	10846493	n	9	18	44	138		KIR2DL5B	19	229434	238935	y	108	1
TAS2R8	12	10849916	10850846	n	9	18	44	137		PPAP2C	19	232043	242435	y	108	1
TAS2R9	12	10852959	10854034	n	9	18	44	138		KIR2DS5	19	240800	255821	y	108	1
TAS2R10	12	10869211	10870135	n	9	18	44	137		KIR2DS3	19	240823	255356	y	108	1
PRR4	12	10889714	11215480	n	9	18	45	137		FAM148C	19	356443	360170	n	140	2
PRH1	12	10924826	11215477	n	9	18	45	137		SHC2	19	367582	411996	n	141	2
TAS2R13	12	10951791	10953428	n	9	18	44	136		ODF3L2	19	414346	425983	n	141	1
PRH2	12	10973100	10978711	n	9	18	44	136		MADCAM1	19	447489	456343	n	138	1
TAS2R14	12	10982119	10983073	n	9	18	44	136		C19orf20	19	458496	470654	n	138	1
TAS2R50	12	11029778	11030778	n	9	17	43	136		CDC34	19	482732	493087	n	138	1
TAS2R20	12	11039827	11041741	n	9	17	43	136		GZMM	19	495026	500919	n	138	1
TAS2R19	12	11065537	11066437	n	9	17	43	136		BSG	19	522324	534493	n	139	1
TAS2R31	12	11074252	11075273	n	9	17	43	136		HCN2	19	540892	568159	n	138	1
TAS2R46	12	11105230	11106160	n	9	17	43	136		POLRMT	19	568222	584568	n	138	1
TAS2R43	12	11135152	11136179	n	7	14	36	122		FGF22	19	590925	594604	n	138	1
TAS2R30	12	11177150	11178110	n	8	17	43	135		RNF126	19	598525	614227	n	138	1
TAS2R42	12	11229865	11230810	n	8	17	43	135		FSTL3	19	627388	634392	n	138	1
PRB3	12	11310123	11313908	n	8	17	43	134		PRSSL1	19	636545	646461	n	138	1
PRB4	12	11351281	11354633	n	8	17	43	134		PALM	19	659952	699330	n	138	1
PRB1	12	11396023	11399791	n	8	15	40	130		C19orf21	19	702145	715318	n	139	1
PRB2	12	11435742	11439765	n	8	16	42	131		PTBP1	19	748391	763327	n	138	1
ETV6	12	11694054	11939592	n	8	18	44	140		PRG2	19	763517	772952	n	136	1
BCL2L14	12	12115144	12143894	n	8	16	40	135		AZU1	19	778830	783017	n	136	1
LRP6	12	12160227	12311078	n	8	16	40	136		PRTN3	19	791984	799175	n	136	1
MANSC1	12	12373484	12394436	n	8	16	40	135		ELANE	19	803290	807246	n	136	1
LOH12CR2	12	12399610	12401268	n	8	16	40	135		CFD	19	810664	814610	n	136	1
LOH12CR1	12	12401286	12511105	n	8	17	40	136		MED16	19	818961	844218	n	136	1
DUSP16	12	12520097	12606584	n	8	17	40	135		C19orf22	19	847502	864225	n	136	1
CREBL2	12	12656097	12689308	n	8	16	42	135		KISS1R	19	868341	872015	n	136	1
GPR19	12	12705262	12740388	n	8	16	42	135		ARID3A	19	877036	923803	n	136	1
CDKN1B	12	12761568	12766572	n	8	16	42	134		WDR18	19	935327	945569	n	136	1
APOLD1	12	12770117	12835666	n	8	16	42	134		GRIN3B	19	951436	960723	n	135	1
hsa-mir-613	12	12808849	12808944	n	8	16	42	134		C19orf6	19	960649	972141	n	135	1
DDX47	12	12857546	12874182	n	8	16	42	134		CNN2	19	977297	990064	n	135	1
RPL13AP20	12	12919677	12920336	n	8	16	42	134		ABCA7	19	991101	1016570	n	135	1
GPRC5A	12	12935222	12957867	n	8	16	42	134		HMHA1	19	1018173	1037627	n	135	1
hsa-mir-614	12	12960029	12960119	n	8	16	42	134		POLR2E	19	1037577	1046391	n	135	1
GPRC5D	12	12984975	12994585	n	8	16	42	134		GPX4	19	1054935	1057787	n	135	1
HEBP1	12	13019065	13044488	n	8	17	41	132		SBNO2	19	1058632	1125282	n	135	1
HTR7P	12	13044642	13049029	n	8	17	41	132		STK11	19	1156797	1179434	n	135	1
KIAA1467	12	13088581	13127650	n	8	17	42	133		C19orf26	19	1180946	1188990	n	135	1
GSG1	12	13128308	13147886	n	8	15	41	133		ATP5D	19	1192748	1195824	n	135	1
EMP1	12	13240868	13260974	n	8	15	40	132		MIDN	19	1199551	1210142	n	136	1
C12orf36	12	13415289	13420912	n	8	15	40	128		C19orf23	19	1218470	1221259	n	136	1
GRIN2B	12	13605676	14024289	n	9	16	40	129		CIRBP	19	1220266	1225809	n	136	1
ATF7IP	12	14409877	14542964	n	8	15	40	124		C19orf24	19	1226519	1230243	n	136	1
PLBD1	12	14547863	14612058	n	8	15	39	125		EFNA2	19	1237167	1250944	n	136	1
GUCY2C	12	14656835	14740786	n	9	15	40	125		MUM1	19	1305975	1329430	n	137	1
HIST4H4	12	14814920	14815332	n	8	15	38	125		NDUFS7	19	1334882	1346588	n	137	1
H2AFJ	12	14818536	14822203	n	8	15	38	125		GAMT	19	1348087	1352552	n	137	1
WBP11	12	14830678	14847668	n	8	16	39	126		DAZAP1	19	1358583	1386682	n	138	1
C12orf60	12	14847772	14868058	n	8	16	39	126		RPS15	19	1389362	1391492	n	138	1
C12orf69	12	14848850	14858383	n	8	16	39	126		APC2	19	1401147	1424243	n	137	1
ART4	12	14873511	14887680	n	8	16	40	127		C19orf25	19	1424199	1430228	n	137	1
MGP	12	14926093	14930095	n	9	17	40	128		PCSK4	19	1432426	1441407	n	137	1
ERP27	12	14958243	14982730	n	9	17	40	128		REEP6	19	1442164	1448924	n	137	1
ARHGDIB	12	14986216	15005829	n	9	17	41	128		ADAMTSL5	19	1456016	1464188	n	138	1
PDE6H	12	15017244	15026066	n	9	16	41	127		PLK5P	19	1475077	1486455	n	138	1
RERG	12	15151983	15265571	n	11	17	41	127		MEX3D	19	1505667	1519057	n	138	1
PTPRO	12	15366753	15641602	n	11	17	41	126		MBD3	19	1527677	1543652	n	138	1
EPS8	12	15664342	15833777	n	11	17	41	124		UQCR	19	1548170	1556431	n	138	1
STRAP	12	15926554	15947677	n	10	16	40	122		TCF3	19	1560292	1603326	n	138	1
DERA	12	15955452	16081582	n	10	16	40	123		ONECUT3	19	1704661	1726444	n	136	1
MGST1	12	16391342	16408611	n	10	16	40	120		ATP8B3	19	1733073	1763270	n	136	1
LMO3	12	16592573	16652291	n	10	16	39	117		REXO1	19	1766244	1799452	n	136	1
RERGL	12	18125069	18134381	n	12	18	38	121		hsa-mir-1909	19	1767157	1767237	n	136	1
PIK3C2G	12	18305740	18692619	n	13	19	42	124		KLF16	19	1803398	1814564	n	136	1
PLCZ1	12	18727382	18782185	n	12	17	36	122		FAM108A1	19	1827974	1836518	n	136	1
CAPZA3	12	18782311	18783389	n	12	17	36	122		SCAMP4	19	1856372	1877012	n	136	1
PLEKHA5	12	19173914	19420598	n	12	18	37	123		ADAT3	19	1856416	1864446	n	136	1
AEBP2	12	19483874	19566440	n	11	19	37	122		CSNK1G2	19	1892160	1932336	n	136	1
PDE3A	12	20413463	20725148	n	12	19	39	122		C19orf34	19	1903525	1905548	n	136	1
SLCO1C1	12	20739555	20797585	n	12	18	38	120		BTBD2	19	1936446	1966702	n	137	1
SLCO1B3	12	20854904	20960925	n	12	18	38	120		MKNK2	19	1988469	2002243	n	137	1
LST-3TM12	12	21059896	21134307	n	12	18	39	119		MOBKL2A	19	2022034	2047269	n	137	1
SLCO1B1	12	21175394	21283995	n	12	18	38	119		C19orf36	19	2047867	2050583	n	137	1
SLCO1A2	12	21308801	21439638	n	12	18	38	120		AP3D1	19	2051992	2102556	n	137	1
IAPP	12	21417068	21424180	n	12	18	38	120		DOT1L	19	2115147	2183577	n	137	1
PYROXD1	12	21481804	21515447	n	11	18	38	119		PLEKHJ1	19	2184154	2187328	n	136	1
RECQL	12	21513111	21545870	n	11	18	38	119		hsa-mir-1227	19	2185060	2185148	n	136	1
GOLT1B	12	21545965	21562604	n	11	18	38	119		SF3A2	19	2187815	2199678	n	136	1
C12orf39	12	21570522	21575477	n	11	18	38	118		AMH	19	2200112	2203072	n	136	1
GYS2	12	21580389	21649048	n	11	18	38	118		JSRP1	19	2203251	2206344	n	136	1
LDHB	12	21679542	21702043	n	11	18	38	119		OAZ1	19	2220519	2224487	n	136	1
KCNJ8	12	21809155	21819014	n	11	18	39	119		C19orf35	19	2225630	2233181	n	136	1
ABCC9	12	21841590	21980895	n	11	18	39	119		LINGO3	19	2240773	2259156	n	136	1
CMAS	12	22090425	22109869	n	11	19	39	120		LSM7	19	2272519	2279614	n	136	1
ST8SIA1	12	22237591	22378915	n	11	19	39	120		SPPL2B	19	2279628	2306100	n	136	1
KIAA0528	12	22492784	22588719	n	12	19	39	122		TMPRSS9	19	2340783	2377086	n	136	1
ETNK1	12	22669342	22734875	n	11	18	39	123		TIMM13	19	2376621	2378875	n	136	1
SOX5	12	23576497	24606647	n	15	23	46	127		LMNB2	19	2379163	2407958	n	136	1
hsa-mir-920	12	24256621	24256696	n	15	23	44	126		GADD45B	19	2427134	2429257	n	135	1
BCAT1	12	24855545	24993575	n	16	25	46	127		GNG7	19	2462217	2653746	n	135	1
DAD1L	12	24961902	24962533	n	16	25	45	125		DIRAS1	19	2665564	2672390	n	133	1
LOC196415	12	25037631	25041640	n	16	25	45	127		SLC39A3	19	2683522	2691074	n	133	1
LRMP	12	25096507	25152536	n	16	25	45	127		SGTA	19	2705711	2734354	n	133	1
CASC1	12	25152489	25239361	y	17	26	46	129		THOP1	19	2736505	2764599	n	133	1
LYRM5	12	25239416	25249216	y	17	26	46	129		ZNF554	19	2770871	2787733	n	133	1
KRAS	12	25249446	25295121	y	17	25	45	129		ZNF555	19	2792481	2805035	n	132	1
IFLTD1	12	25520282	25692755	n	16	24	45	127		ZNF556	19	2818332	2829501	n	131	1
RASSF8	12	26003230	26124091	n	16	23	45	126		ZNF57	19	2851895	2869467	n	131	1
BHLHE41	12	26164227	26169270	n	17	25	46	128		ZNF77	19	2884215	2895969	n	131	1
SSPN	12	26239535	26278973	n	17	25	46	127		TLE6	19	2928535	2946182	n	132	1
ITPR2	12	26379551	26877398	n	16	23	46	126		TLE2	19	2948636	2998633	n	132	1
C12orf11	12	26949378	26982521	n	12	18	41	120		AES	19	3003907	3013964	n	132	1
FGFR1OP2	12	26982582	27010126	n	12	18	41	120		GNA11	19	3045407	3072454	n	134	1
TM7SF3	12	27015774	27058606	n	12	18	41	121		GNA15	19	3087190	3114766	n	134	1
MED21	12	27066749	27073949	n	12	18	41	118		S1PR4	19	3129765	3131330	n	134	1
C12orf71	12	27125256	27126722	n	11	17	40	118		NCLN	19	3136874	3160573	n	134	1
STK38L	12	27288344	27370155	n	12	19	41	119		BRUNOL5	19	3175700	3248073	n	135	1
ARNTL2	12	27377254	27464733	n	12	19	41	118		NFIC	19	3310615	3414603	n	135	1
C12orf70	12	27511009	27546384	n	12	19	41	119		LOC284422	19	3425404	3431540	n	135	1
PPFIBP1	12	27568311	27739763	n	12	19	42	120		DOHH	19	3441819	3451938	n	135	1
REP15	12	27740694	27741833	n	12	18	40	119		FZR1	19	3457294	3487755	n	135	1
MRPS35	12	27754995	27800495	n	11	18	41	120		C19orf28	19	3489262	3508571	n	135	1
LOC100133893	12	27806865	27815476	n	11	18	39	119		C19orf71	19	3490154	3495027	n	135	1
KLHDC5	12	27824453	27847240	n	11	18	39	119		HMG20B	19	3523942	3530081	n	135	1
PTHLH	12	28002283	28016183	n	11	19	39	118		GIPC3	19	3536568	3544538	n	135	1
CCDC91	12	28301399	28594366	n	11	19	38	113		TBXA2R	19	3545503	3557658	n	135	1
FAR2	12	29267864	29378273	n	10	16	40	114		C19orf29	19	3561626	3577813	n	135	1
ERGIC2	12	29384845	29425410	n	10	16	40	113		PIP5K1C	19	3581181	3651445	n	135	1
IPO8	12	30673188	30740018	n	10	16	42	108		TJP3	19	3679373	3701682	n	134	1
CAPRIN2	12	30753752	30798715	n	10	16	41	106		APBA3	19	3701770	3712673	n	134	1
DENND5B	12	31426423	31635219	n	9	18	43	108		MRPL54	19	3713664	3718563	n	134	1
C12orf72	12	31691360	31713281	n	8	17	42	108		RAX2	19	3720088	3723219	n	134	1
AMN1	12	31715337	31773375	n	9	18	41	107		MATK	19	3728966	3752810	n	134	1
SLC38A1	12	44863107	44949475	y	7	9	19	65		ZFR2	19	3755021	3820027	n	134	1
SLC38A2	12	45038238	45052912	y	7	8	19	65		ATCAY	19	3831617	3879080	n	134	1
FRS2	12	68150395	68259829	y	8	9	15	66		ITGB1BP3	19	3884100	3893414	n	134	1
SCAPER	15	74427583	74963272	n	10	18	32	58		DAPK3	19	3909451	3920826	n	134	1
LRRK1	15	99276982	99427840	y	5	9	17	73		hsa-mir-637	19	3912411	3912510	n	134	1
ZNF521	18	20895885	21186212	y	9	13	16	40		EEF2	19	3927053	3936461	n	134	1
S1PR2	19	10193108	10202948	y	9	16	27	76		SNORD37	19	3933504	3933570	n	134	1
MRPL4	19	10223639	10231736	y	9	16	27	76		U37	19	3933504	3933570	n	134	1
ICAM1	19	10242516	10258291	y	9	16	27	76		PIAS4	19	3958748	3989067	n	133	1
ICAM4	19	10258649	10260198	y	9	16	27	76		ZBTB7A	19	3996215	4017816	n	133	1
ICAM5	19	10261654	10268454	y	9	16	27	76		MAP2K2	19	4041319	4075126	n	133	1
GLP-1	19	10276478	10281233	y	9	16	27	75		CREB3L3	19	4104628	4124048	n	132	1
FDX1L	19	10281890	10287691	y	9	16	27	74		SIRT6	19	4125105	4133596	n	132	1
RAVER1	19	10287888	10305314	y	9	16	27	74		ANKRD24	19	4134350	4175811	n	132	1
RNASEH2A	19	12778427	12785462	n	10	20	32	75		EBI3	19	4180539	4188524	n	132	1
RTBDN	19	12797295	12807230	n	10	20	33	77		CCDC94	19	4198110	4220085	n	130	1
MAST1	19	12810258	12846765	n	10	20	32	80		SHD	19	4229597	4241720	n	130	1
DNASE2	19	12847024	12853335	n	9	20	31	79		TMIGD2	19	4243228	4253428	n	130	1
KLF1	19	12856236	12859017	n	9	20	31	81		FSD1	19	4255590	4274843	n	130	1
GCDH	19	12862973	12871783	n	10	22	33	83		STAP2	19	4275039	4289847	n	129	1
SYCE2	19	12870893	12891086	n	10	22	34	85		MPND	19	4294523	4311082	n	129	1
FARSA	19	12894283	12905558	n	10	22	34	86		SH3GL1	19	4311366	4351471	n	129	1
CALR	19	12910413	12916304	n	10	22	34	86		CHAF1A	19	4353659	4394394	n	129	1
RAD23A	19	12917653	12925455	n	10	22	34	87		UBXN6	19	4396260	4408790	n	129	1
GADD45GIP1	19	12925971	12929050	n	10	22	34	87		HDGF2	19	4423254	4453222	n	129	1
DAND5	19	12941431	12946567	n	9	21	33	89		PLIN4	19	4453191	4468716	n	128	1
NFIX	19	12967583	13070610	n	12	25	38	95		PLIN5	19	4473543	4486208	n	127	1
LYL1	19	13070846	13074681	n	12	25	37	94		LRG1	19	4488226	4491036	n	127	1
TRMT1	19	13076713	13088563	n	12	25	37	95		SEMA6B	19	4493599	4509503	n	128	1
NACC1	19	13090108	13112959	n	12	25	37	94		TNFAIP8L1	19	4590529	4604953	n	127	1
STX10	19	13116223	13121987	n	13	26	38	94		C19orf10	19	4608556	4621415	n	127	1
IER2	19	13122281	13126718	n	13	26	38	94		DPP9	19	4626243	4674855	n	125	1
CACNA1A	19	13178256	13478274	n	14	27	43	98		C19orf30	19	4720116	4723567	n	123	1
CCDC130	19	13719752	13735106	n	13	25	44	100		hsa-mir-7-3	19	4721681	4721791	n	123	1
MRI1	19	13736336	13746096	n	13	25	44	100		FEM1A	19	4742727	4746571	n	122	1
C19orf53	19	13746256	13750586	n	13	25	44	100		TICAM1	19	4766938	4782737	n	122	1
ZSWIM4	19	13767273	13804044	n	13	24	44	100		PLIN3	19	4789345	4818780	n	121	1
hsa-mir-24-2	19	13808100	13808173	n	12	24	44	100		ARRDC5	19	4841448	4853879	n	120	1
hsa-mir-27a	19	13808253	13808331	n	12	24	44	100		FFAR3	19	40541327	40543227	n	26	4
hsa-mir-23a	19	13808400	13808473	n	12	24	44	100		SIGLEC14	19	56837617	56841944	n	73	8
hsa-mir-181c	19	13846512	13846622	n	12	24	43	99		AURKC	19	62434188	62438728	y	73	1
hsa-mir-181d	19	13846688	13846825	n	12	24	43	99		ZNF805	19	62443864	62465917	y	74	1
NANOS3	19	13848949	13852571	n	12	24	43	100		ZNF460	19	62483664	62497248	y	74	1
C19orf57	19	13854167	13877909	n	12	24	43	100		SIRPB1	20	1493029	1548689	n	53	5
CC2D1A	19	13877955	13902693	n	12	24	42	101		POTED	21	13904368	13935777	n	42	5
PODNL1	19	13902999	13925204	n	12	24	42	101		C21orf15	21	14137325	14142556	n	46	5
DCAF15	19	13924318	13933256	n	12	24	42	101		C21orf81	21	14237966	14274636	n	46	5
RFX1	19	13933342	13978134	n	11	23	42	101		LIPI	21	14403005	14501125	n	51	6
RLN3	19	14000016	14002783	n	9	21	39	99		RBM11	21	14510336	14522564	n	51	6
IL27RA	19	14003261	14025026	n	9	21	39	99		ABCC13	21	14567990	14595563	n	51	5
PALM3	19	14025180	14030971	n	9	21	39	99		HSPA13	21	14665307	14677380	n	51	5
LOC113230	19	14044820	14046873	n	9	21	38	99		SAMSN1	21	14779419	14840535	n	51	5
SAMD1	19	14060228	14062232	n	9	21	38	99		NRIP1	21	15255426	15358997	n	53	5
PRKACA	19	14063506	14089559	n	9	21	38	100		USP25	21	16024366	16174248	n	51	5
ASF1B	19	14091320	14108440	n	9	21	38	101		C21orf34	21	16364712	16903965	n	52	5
LPHN1	19	14119550	14177997	n	9	21	39	101		hsa-mir-125b-2	21	16884427	16884516	n	52	4
CD97	19	14353212	14380535	n	10	19	38	103		CXADR	21	17807200	17861137	n	50	4
DDX39	19	14380630	14391171	n	10	19	38	101		BTG3	21	17887840	17907139	n	50	4
PKN1	19	14405165	14443679	n	10	19	38	103		CECR7	22	15897459	15919682	y	105	0
PTGER1	19	14444277	14447174	n	10	19	38	103		IL17RA	22	15945848	15971389	y	105	1
GIPC1	19	14449570	14467944	n	10	20	38	103		CECR6	22	15977188	15982257	y	104	1
LOC100130932	19	14460757	14461688	n	10	19	38	103		CECR5	22	15998409	16026177	y	106	1
DNAJB1	19	14486581	14490201	n	10	20	38	103		CECR4	22	16020278	16026334	y	106	1
hsa-mir-639	19	14501354	14501452	n	10	20	38	103		CECR1	22	16040191	16070779	y	107	1
TECR	19	14501381	14537792	n	11	20	39	103		GSTTP1	22	22670594	22677258	n	104	5
NDUFB7	19	14537889	14543886	n	11	20	39	101		LOC391322	22	22703116	22704043	n	100	9
CLEC17A	19	14554895	14582951	n	11	20	39	101		GSTT1	22	22706138	22714284	n	100	9
EMR3	19	14591050	14646730	n	12	22	41	102		GSTTP2	22	22715937	22731899	n	100	9
ZNF333	19	14661869	14692772	n	12	22	41	103		IGLL3	22	24043887	24046192	n	120	0
EMR2	19	14704204	14750353	n	12	22	41	104		LRP5L	22	24077385	24107544	n	120	0
OR7C1	19	14770985	14771948	n	12	22	41	104		ADRBK2	22	24290860	24455258	n	122	0
OR7A5	19	14798138	14800276	n	12	22	41	106		MYO18B	22	24468119	24757007	n	128	0
OR7A10	19	14812759	14813689	n	12	25	41	108		SEZ6L	22	24895479	25106436	n	130	0
OR7A17	19	14852237	14853167	n	11	25	41	107		ASPHD2	22	25155279	25170978	n	127	0
OR7C2	19	14913300	14914260	n	10	22	39	105		HPS4	22	25177445	25209820	n	128	0
SLC1A6	19	14921990	14944730	n	10	22	39	104		SRRD	22	25209849	25217904	n	128	0
CCDC105	19	14982538	14995083	n	10	22	38	103		TFIP11	22	25217894	25238437	n	128	0
CASP14	19	15024014	15027900	n	10	24	40	106		TPST2	22	25251713	25316089	n	129	0
OR1I1	19	15058876	15059944	n	11	25	44	109		hsa-mir-548j	22	25281177	25281289	n	129	0
SYDE1	19	15079213	15086789	n	11	25	46	110		CRYBB1	22	25325361	25343991	n	129	0
ILVBL	19	15086784	15097577	n	11	25	46	110		CRYBA4	22	25347927	25356636	n	129	0
NOTCH3	19	15131443	15172792	n	10	26	44	111		MIAT	22	25383483	25402438	n	130	0
EPHX3	19	15198730	15204858	n	10	25	45	113		MN1	22	26474264	26527486	n	130	0
BRD4	19	15209300	15252262	y	10	27	46	114		PITPNB	22	26577656	26645255	n	129	0
AKAP8	19	15325334	15351603	n	7	22	42	110		LOC284900	22	26645363	26728665	n	126	0
AKAP8L	19	15351858	15390833	n	6	22	42	110		TTC28	22	26704003	27405853	n	127	0
WIZ	19	15393317	15421762	n	5	21	41	109		CHEK2	22	27413730	27467822	n	124	0
hsa-mir-1470	19	15421358	15421419	n	5	21	41	109		HSCB	22	27468042	27483496	n	122	0
RASAL3	19	15423437	15436382	n	5	21	41	109		CCDC117	22	27498661	27515282	n	123	0
PGLYRP2	19	15440456	15451315	n	5	21	40	108		XBP1	22	27520547	27526560	n	123	0
CYP4F22	19	15480335	15524128	n	6	22	40	103		ZNRF3	22	27609889	27783475	n	121	1
CYP4F8	19	15587028	15601447	n	5	21	40	102		SLC5A1	22	30769036	30839009	n	121	0
CYP4F3	19	15612706	15632570	n	5	22	41	103		C22orf42	22	30875518	30885243	n	122	0
CYP4F12	19	15644885	15668984	n	5	21	40	106		RFPL2	22	30916421	30930718	n	122	0
OR10H2	19	15699833	15700862	n	5	20	40	104		SLC5A4	22	30944464	30981318	n	124	0
OR10H3	19	15713202	15714153	n	5	20	39	102		RFPL3	22	31080871	31087148	n	126	0
LOC148145	19	34147879	34151895	n	18	26	45	112		RFPL3S	22	31085892	31097063	n	127	0
UQCRFS1	19	34390006	34395976	n	19	26	47	113		C22orf28	22	31113561	31138274	n	128	0
VSTM2B	19	34709330	34747066	n	31	40	56	123		BPIL2	22	31139833	31183373	n	129	0
POP4	19	34789009	34800002	n	32	41	58	123		FBXO7	22	31200706	31224818	n	130	0
PLEKHF1	19	34848166	34858223	n	33	43	60	121		SYN3	22	31238539	31784377	n	134	0
C19orf12	19	34881632	34898292	n	33	43	61	124		TIMP3	22	31526801	31589028	n	134	0
CCNE1	19	34994740	35007059	y	34	47	65	126		LARGE	22	31999061	32646416	n	136	0
C19orf2	19	35125264	35198453	n	36	46	64	123		ISX	22	33792129	33813380	n	130	0
ZNF536	19	35555167	35740805	n	27	35	53	116		HMGXB4	22	33983444	34021799	n	129	0
DKFZp566F0947	19	36332622	36333149	n	17	27	46	110		TOM1	22	34025267	34073985	n	126	0
TSHZ3	19	36457690	36532030	n	16	27	45	109		HMOX1	22	34107086	34120194	n	125	0
ZNF507	19	37528353	37570411	n	11	22	37	95		MCM5	22	34126115	34150495	n	125	0
DPY19L3	19	37588870	37667076	n	10	22	37	94		RASD2	22	34267297	34279991	n	124	0
PDCD5	19	37763943	37770169	n	7	21	34	95		MB	22	34332756	34349347	n	127	0
ANKRD27	19	37779746	37857942	n	8	22	35	96		APOL6	22	34374369	34394402	n	127	0
RGS9BP	19	37858152	37861046	n	7	20	34	94		APOL5	22	34443864	34455475	n	127	0
NUDT19	19	37874706	37896542	n	7	20	34	94		RBM9	22	34464728	34754531	n	128	0
TDRD12	19	37902518	37973554	n	7	20	35	94		APOL3	22	34866317	34892171	n	125	0
PEPD	19	38569702	38704641	n	9	20	33	96		APOL4	22	34915121	34930825	n	124	0
PAK4	19	44308259	44361886	n	10	20	31	82		APOL2	22	34952200	34965946	n	124	0
NCCRP1	19	44379443	44384362	n	10	20	31	81		APOL1	22	34979062	34993522	n	124	0
SYCN	19	44385401	44386746	n	10	20	31	81		MYH9	22	35007269	35114009	n	125	0
IL28B	19	44426111	44427451	n	10	20	31	81		TXN2	22	35193038	35207633	n	125	0
IL28A	19	44450996	44452572	n	10	20	31	81		FOXRED2	22	35213178	35233094	n	126	0
IL29	19	44478804	44481152	n	11	20	31	81		EIF3D	22	35236842	35255223	n	126	0
LRFN1	19	44489296	44497816	y	11	20	32	81		CACNG2	22	35290049	35428849	n	127	0
GMFG	19	44510839	44518566	y	11	20	33	81		RABL4	22	35484200	35502060	n	127	0
SAMD4B	19	44524947	44567377	y	11	20	33	81		PVALB	22	35526690	35545463	n	127	0
PAF1	19	44568109	44573519	y	10	20	33	80		NCF4	22	35586975	35604005	n	127	0
MED29	19	44573802	44583043	y	10	20	33	80		CSF2RB	22	35639620	35666425	n	127	0
ZFP36	19	44589326	44591885	y	10	20	33	80		C22orf33	22	35717106	35733823	n	127	0
PLEKHG2	19	44595589	44610895	y	10	20	33	80		TST	22	35736851	35745437	n	127	0
SELV	19	44697592	44703166	n	10	19	32	79		MPST	22	35745647	35755809	n	127	0
EID2B	19	44713469	44715334	n	10	18	31	79		KCTD17	22	35777724	35789376	n	126	0
EID2	19	44721286	44722678	n	10	18	31	78		TMPRSS6	22	35791424	35829639	n	126	0
LGALS13	19	44785008	44789954	n	10	18	32	76		IL2RB	22	35851825	35875908	n	125	0
DEFB127	20	86185	87804	y	3	17	29	89		C1QTNF6	22	35906151	35914276	n	124	0
DEFB128	20	116526	118264	n	5	20	40	132		SSTR3	22	35932190	35938299	n	125	0
DEFB129	20	155924	158527	n	4	20	39	131		RAC2	22	35951255	35970251	n	126	0
DEFB132	20	186376	189734	n	4	17	37	129		CYTH4	22	36008440	36041334	n	126	0
C20orf96	20	199523	219390	n	4	16	36	127		ELFN2	22	36093945	36153451	n	128	0
ZCCHC3	20	226203	228963	n	3	15	35	124		MFNG	22	36195048	36212331	n	128	0
SOX12	20	254238	258867	n	3	15	36	125		CARD10	22	36216345	36245156	n	128	0
NRSN2	20	275369	283511	n	3	15	36	125		CDC42EP1	22	36286416	36295356	n	126	0
TRIB3	20	309307	326203	n	3	15	35	124		LGALS2	22	36296198	36305970	n	126	0
RBCK1	20	336708	359610	n	3	15	35	124		GGA1	22	36334448	36359517	n	125	0
TBC1D20	20	364123	391187	n	4	15	36	124		SH3BP1	22	36365629	36381996	n	125	0
CSNK2A1	20	411337	472482	n	4	15	38	123		PDXP	22	36384682	36392885	n	125	0
TCF15	20	532636	538910	n	3	14	36	123		LGALS1	22	36401558	36405755	n	125	0
SRXN1	20	575267	581890	n	3	14	37	124		NOL12	22	36412289	36419431	n	125	0
SCRT2	20	590240	604823	n	3	14	36	124		TRIOBP	22	36422940	36502509	n	125	0
C20orf54	20	688723	697228	n	3	15	36	125		H1F0	22	36531059	36533389	n	125	0
FAM110A	20	762355	774922	n	3	15	36	122		GCAT	22	36533900	36542850	n	125	0
ANGPT4	20	801296	844960	n	3	15	35	123		GALR3	22	36549334	36551448	n	125	0
RSPO4	20	887095	930904	n	3	15	37	124		ANKRD54	22	36556807	36570249	n	125	0
PSMF1	20	1041905	1096426	n	3	15	35	123		hsa-mir-658	22	36570224	36570324	n	125	0
C20orf46	20	1109214	1113117	n	3	15	35	123		hsa-mir-659	22	36573630	36573727	n	125	0
C20orf202	20	1132097	1136918	n	3	15	35	123		EIF3L	22	36575315	36614584	n	125	0
RAD21L1	20	1154763	1183145	n	3	15	35	124		MICALL1	22	36632291	36667972	n	125	0
SNPH	20	1194959	1237971	n	3	15	35	123		C22orf23	22	36669478	36679549	n	125	0
SDCBP2	20	1238620	1257838	n	2	15	35	123		POLR2F	22	36679619	36695264	n	125	0
FKBP1A	20	1297622	1321816	n	2	15	37	124		SOX10	22	36698264	36710485	n	125	0
NSFL1C	20	1370810	1396417	n	2	15	35	122		PICK1	22	36783207	36801654	n	125	0
SIRPB2	20	1403235	1420233	n	2	15	35	122		SLC16A8	22	36804089	36809116	n	125	0
SIRPD	20	1462898	1486343	n	2	15	34	122		BAIAP2L2	22	36810841	36836622	n	125	0
SIRPB1	20	1493029	1548689	n	14	28	45	122		PLA2G6	22	36837447	36907707	n	126	0
SIRPG	20	1557797	1586425	n	4	14	34	121		MAFF	22	36927884	36942461	n	126	0
SIRPA	20	1822812	1868540	n	4	14	35	126		TMEM184B	22	36945243	36998962	n	126	0
[truncated: 1,096 more rows]
