# Supplementary material for: Copy Number Analysis Identifies Novel Interactions Between Genomic Loci in Ovarian Cancer
Source: PLoS One. 2010 Sep 10;5(9):e11408. doi: 10.1371/journal.pone.0011408 (PMC2937017; doi:10.1371/journal.pone.0011408)
Supplement: Table S3 — Full list of associated aberrations. (2.82 MB XLS) [file pone.0011408.s012.xls]

## Sheet: TCGA associations
TCGA
Chr A	Start	End	Chr B	Start	End	Same broad region?	CNP?	Pvalue Perm	Fdr Perm	Pvalue	P.Adj	Z scores	Type
chr1	145416539	145427398	chr1	151610999	151623136	n	n	0.001	0	2.47e-24	9.28e-21	-10.1785	gg
chr1	145416539	145427398	chr1	148942894	148945656	n	n	0.001	0	1.44e-23	2.7e-20	-10.0056	gg
chr7	104328719	104379802	chr7	130225161	130230882	n	n	0.001	0	1.57e-14	7.37e-12	-7.68152	gg
chr1	145416539	145427398	chr1	181841648	181856678	n	n	0.001	0	9.55e-09	1.51e-06	-5.73854	gg
chr7	104328719	104379802	chr7	158164844	158167009	n	n	0.001	0	3.83e-08	5.32e-06	-5.49871	gg
chr12	53079320	53153450	chr12	68163243	68185669	n	n	0.001	0	4.13e-08	5.63e-06	-5.48529	gg
chr19	14810496	14851360	chr19	35145875	35171137	n	n	0.001	4.84e-05	1.7e-07	2.06e-05	-5.2294	gg
chr19	35145875	35171137	chr20	29862026	29907133	n	n	0.001	0.000112789	4.59e-07	4.85e-05	-5.04262	gg
chr19	18981310	19127688	chr19	35145875	35171137	n	n	0.001	0.000205334	9.75e-07	9.38e-05	-4.89665	gg
chr1	148942894	148945656	chr19	35145875	35171137	n	n	0.001	0.000321309	2.05e-06	0.000189815	-4.74851	gg
chr1	151610999	151623136	chr19	44482052	44558435	n	n	0.001	0.00191771	1.79e-05	0.00141472	-4.28944	gg
chr19	44482052	44558435	chr20	29862026	29907133	n	n	0.001	0.00259483	2.93e-05	0.00213105	-4.17919	gg
chr7	104328719	104379802	chr12	25217169	25240754	n	n	0.001	0.00279327	3.23e-05	0.00230648	-4.15677	gg
chr1	148942894	148945656	chr19	44482052	44558435	n	n	0.001	0.00338391	4.33e-05	0.00287726	-4.08895	gg
chr12	25217169	25240754	chr12	53079320	53153450	n	n	0.001	0.00390045	5.39e-05	0.00348331	-4.03824	gg
chr1	145416539	145427398	chr19	35145875	35171137	n	n	0.001	0.00452735	6.56e-05	0.00406596	-3.99181	gg
chr1	151610999	151623136	chr19	35145875	35171137	n	n	0.001	0.00452735	6.56e-05	0.00406596	-3.99181	gg
chr1	145416539	145427398	chr1	233407294	233454476	n	n	0.001	0.0045045	6.62e-05	0.00406965	-3.98964	gg
chr19	14810496	14851360	chr19	44482052	44558435	n	n	0.001	0.00551321	8.84e-05	0.00510317	-3.92035	gg
chr1	151610999	151623136	chr19	18981310	19127688	n	n	0.001	0.00783542	0.000140161	0.00725263	-3.80788	gg
chr12	25217169	25240754	chr19	44482052	44558435	n	n	0.001	0.00971101	0.000186832	0.00910258	-3.73619	gg
chr19	14810496	14851360	chr20	29862026	29907133	n	n	0.001	0.0104948	0.000206248	0.00966346	-3.71124	gg
chr6	20324923	20418544	chr6	41784616	41806111	n	n	0.001	0.0113227	0.000238496	0.0106903	-3.67431	gg
chr2	190683413	190705829	chr5	584226	669335	n	n	0.001	0.0137695	0.000311031	0.0131845	-3.60594	gg
chr1	181841648	181856678	chr19	18981310	19127688	n	n	0.001	0.0159159	0.000390578	0.0154237	-3.54637	gg
chr1	148942894	148945656	chr20	52135902	52206147	n	n	0.002	0.0162121	0.000411937	0.0159318	-3.53232	gg
chr1	145416539	145427398	chr19	44482052	44558435	n	n	0.001	0.017017	0.000447295	0.0167803	-3.51048	gg
chr19	35145875	35171137	chr20	52135902	52206147	n	n	0.002	0.0175792	0.000470226	0.0173798	-3.49717	gg
chr1	148942894	148945656	chr7	22926282	22980209	n	n	0.002	0.0176598	0.00047851	0.0175993	-3.49251	gg
chr12	53079320	53153450	chr19	44482052	44558435	n	n	0.003	0.0206874	0.000584568	0.0205916	-3.43868	gg
chr1	148942894	148945656	chr19	18981310	19127688	n	n	0.001	0.0215766	0.000621798	0.0214007	-3.42192	gg
chr2	43804668	43809680	chr19	44482052	44558435	n	n	0.001	0.0223906	0.000652717	0.0221708	-3.40871	gg
chr3	109186173	109186453	chr19	35145875	35171137	n	n	0.001	0.0231906	0.000701299	0.02318	-3.38907	gg
chr7	104328719	104379802	chr18	21325419	21345631	n	n	0.001	0.0266099	0.000907191	0.0269273	-3.31783	gg
chr2	43804668	43809680	chr20	29862026	29907133	n	n	0.002	0.0307798	0.00110348	0.0314807	-3.26272	gg
chr3	170184343	170192057	chr20	29862026	29907133	n	n	0.004	0.0311258	0.00111911	0.0318057	-3.25873	gg
chr19	18981310	19127688	chr20	29862026	29907133	n	n	0.002	0.0319982	0.00116384	0.0328281	-3.2476	gg
chr2	43804668	43809680	chr19	14810496	14851360	n	n	0.001	0.0320504	0.00120218	0.0330871	-3.23836	gg
chr12	25217169	25240754	chr12	68163243	68185669	n	n	0.002	0.0320102	0.0012166	0.0331932	-3.23496	gg
chr19	18981310	19127688	chr19	44482052	44558435	n	n	0.001	0.0327342	0.0012594	0.0339902	-3.22507	gg
chr2	190683413	190705829	chr10	6136614	6183573	n	n	0.002	0.0329146	0.00128003	0.0343485	-3.22042	gg
chr1	145416539	145427398	chr3	109186173	109186453	n	n	0.001	0.0377219	0.00146795	0.0386456	-3.18095	gg
chr1	145416539	145427398	chr20	52135902	52206147	n	n	0.002	0.0387922	0.00155809	0.0400354	-3.16364	gg
chr1	151610999	151623136	chr6	41784616	41806111	n	n	0.002	0.0403106	0.00164191	0.041549	-3.14836	gg
chr3	109186173	109186453	chr20	29862026	29907133	n	n	0.001	0.0410114	0.00169599	0.0418587	-3.13887	gg
chr1	151610999	151623136	chr20	29862026	29907133	n	n	0.005	0.0450805	0.00191123	0.0461091	-3.10369	gg
chr1	148942894	148945656	chr19	14810496	14851360	n	n	0.003	0.0480796	0.00210215	0.0497553	-3.07541	gg
chr3	151721214	151730209	chr20	29862026	29907133	n	n	0.005	0.0489615	0.00216748	0.0508206	-3.06627	gg
chr8	11066301	11093584	chr8	129476991	129555572	n	n	0.002	0.00496497	7.58e-05	0.0045415	-3.95737	gl
chr6	41784616	41806111	chrX	5377883	5415709	n	n	0.001	0.0112791	0.000239366	0.0106903	-3.67338	gl
chr8	404200	474961	chr8	129476991	129555572	n	n	0.002	0.0139976	0.00033004	0.0135316	-3.5905	gl
chr20	29862026	29907133	chrX	144317019	144380504	n	n	0.002	0.0223317	0.000663684	0.0223302	-3.40416	gl
chr1	39709178	39742790	chr8	404200	474961	n	n	0.002	0.0404031	0.00164177	0.041549	-3.14838	gl
chr1	148942894	148945656	chr7	5770404	5780146	n	n	0.004	0.0490335	0.00218525	0.0509092	3.06383	gl
chr1	148942894	148945656	chr13	82956392	82973840	n	n	0.002	0.0491301	0.00218279	0.0509092	3.06416	gl
chr6	163396785	163445194	chr20	29862026	29907133	n	n	0.004	0.0405555	0.00167291	0.0415495	3.14289	gl
chr10	89706403	89715824	chr20	29862026	29907133	n	n	0.002	0.0320769	0.00118198	0.0330871	3.24319	gl
chr13	82956392	82973840	chr19	35145875	35171137	n	n	0.001	0.0319496	0.00116839	0.032833	3.24649	gl
chr7	5770404	5780146	chr19	35145875	35171137	n	n	0.003	0.0274667	0.000944611	0.0277938	3.30652	gl
chr1	145416539	145427398	chr18	64903548	64908663	n	n	0.002	0.0259557	0.000851613	0.0264035	3.33545	gl
chr1	145416539	145427398	chr13	82956392	82973840	n	n	0.001	0.0249451	0.000806819	0.0254351	3.35044	gl
chr13	82956392	82973840	chr20	29862026	29907133	n	n	0.002	0.0231416	0.000704681	0.0231896	3.38775	gl
chr1	145416539	145427398	chr7	5770404	5780146	n	n	0.001	0.0110745	0.000229554	0.0103756	3.68405	gl
chr1	151610999	151623136	chr7	5770404	5780146	n	n	0.002	0.0110745	0.000229554	0.0103756	3.68405	gl
chr1	148942894	148945656	chr18	64903548	64908663	n	n	0.001	0.00816253	0.00015006	0.0075564	3.79097	gl
chr4	190099341	190227667	chr17	28829098	28833685	n	n	0.001	0	1.47e-08	2.17e-06	-5.66455	ll
chr19	1	303475	chr22	48584782	48623598	n	n	0.001	3.45e-05	1.05e-07	1.35e-05	-5.31867	ll
chr6	163396785	163445194	chr17	28829098	28833685	n	n	0.001	5.01e-05	1.55e-07	1.94e-05	-5.24654	ll
chr19	1	303475	chr22	15879497	16191765	n	n	0.001	4.69e-05	2.13e-07	2.5e-05	-5.18732	ll
chr17	28829098	28833685	chr22	48584782	48623598	n	n	0.001	7.58e-05	2.75e-07	3.13e-05	-5.1397	ll
chr16	61557678	61583871	chr17	28829098	28833685	n	n	0.001	0.0001001	4e-07	4.28e-05	-5.06914	ll
chr4	190099341	190227667	chr5	84065808	84125641	n	n	0.001	0.000111222	4.74e-07	4.94e-05	-5.03665	ll
chr17	28829098	28833685	chr19	1	303475	n	n	0.001	0.000563782	3.98e-06	0.000343291	-4.61239	ll
chr13	82956392	82973840	chr18	64903548	64908663	n	n	0.001	0.00110223	8.5e-06	0.000716424	-4.45223	ll
chr4	190099341	190227667	chr6	163396785	163445194	n	n	0.001	0.001133	9.43e-06	0.000777627	-4.42981	ll
chr4	190099341	190227667	chr16	61557678	61583871	n	n	0.001	0.00221054	2.21e-05	0.0017093	-4.24289	ll
chr5	84065808	84125641	chr17	28829098	28833685	n	n	0.001	0.00262639	2.88e-05	0.00213105	-4.18311	ll
chr15	40632985	40903123	chr17	28829098	28833685	n	n	0.001	0.0034034	4.22e-05	0.00287726	-4.09489	ll
chr17	28829098	28833685	chr22	15879497	16191765	n	n	0.001	0.00472831	7.02e-05	0.00428415	-3.9755	ll
chr5	84065808	84125641	chr6	163396785	163445194	n	n	0.001	0.00496528	7.63e-05	0.0045415	-3.95584	ll
chr14	67367858	67376542	chr17	28829098	28833685	n	n	0.001	0.00512323	7.91e-05	0.00467035	-3.94725	ll
chr16	61557678	61583871	chr19	1	303475	n	n	0.001	0.00531539	8.52e-05	0.00495716	-3.9292	ll
chr17	11848581	11883777	chr22	48584782	48623598	n	n	0.001	0.00582262	9.22e-05	0.005283	-3.91015	ll
chr16	61557678	61583871	chr17	11848581	11883777	n	n	0.001	0.00594534	9.54e-05	0.00542546	-3.90188	ll
chr2	242572704	242602538	chr5	56514655	56594994	n	n	0.001	0.00675858	0.000115426	0.00632149	-3.85564	ll
chr17	11848581	11883777	chr22	15879497	16191765	n	n	0.001	0.00786403	0.00014183	0.00728871	-3.80495	ll
chr4	190099341	190227667	chr5	56514655	56594994	n	n	0.001	0.00830831	0.000153097	0.00765789	-3.78599	ll
chr5	84065808	84125641	chr17	11848581	11883777	n	n	0.001	0.00929034	0.000178343	0.00874581	-3.74787	ll
chr8	11066301	11093584	chr17	28829098	28833685	n	n	0.001	0.0104452	0.000207359	0.00966346	-3.70988	ll
chr7	5770404	5780146	chr17	28829098	28833685	n	n	0.001	0.0108462	0.000222196	0.0101655	-3.69234	ll
chr6	163396785	163445194	chr16	61557678	61583871	n	n	0.001	0.0135034	0.00030107	0.0130574	-3.61438	ll
chr6	163396785	163445194	chr17	11848581	11883777	n	n	0.001	0.0135034	0.00030107	0.0130574	-3.61438	ll
chr17	11848581	11883777	chr19	1	303475	n	n	0.001	0.0138015	0.000317555	0.0133107	-3.60054	ll
chr8	11066301	11093584	chr16	61557678	61583871	n	n	0.001	0.0142885	0.000342162	0.0138024	-3.58109	ll
chr11	134427400	134430660	chr16	3726175	3808099	n	n	0.002	0.0150627	0.000366979	0.0145685	-3.56276	ll
chr6	163396785	163445194	chr7	5770404	5780146	n	n	0.001	0.0169611	0.000436949	0.0166418	-3.5167	ll
chr2	242572704	242602538	chr17	28829098	28833685	n	n	0.002	0.0169665	0.00043933	0.016648	-3.51526	ll
chr8	404200	474961	chr16	61557678	61583871	n	n	0.002	0.022278	0.00064731	0.0221708	-3.41097	ll
chr4	190099341	190227667	chr18	64903548	64908663	n	n	0.002	0.0239424	0.00075381	0.024274	-3.36922	ll
chr2	242572704	242602538	chr5	84065808	84125641	n	n	0.004	0.0242037	0.000767788	0.0246184	-3.36415	ll
chr7	5770404	5780146	chr16	61557678	61583871	n	n	0.002	0.0247112	0.00079091	0.0251449	-3.35596	ll
chr11	134427400	134430660	chr19	1	303475	n	n	0.002	0.025463	0.000827729	0.0258769	-3.34335	ll
chr5	84065808	84125641	chr18	64903548	64908663	n	n	0.002	0.0322809	0.00120007	0.0330871	-3.23886	ll
chr8	11066301	11093584	chr13	82956392	82973840	n	n	0.003	0.0326631	0.00125217	0.0339902	-3.22672	ll
chr16	3726175	3808099	chr22	48584782	48623598	n	n	0.002	0.0341649	0.00133275	0.0353343	-3.20883	ll
chr17	28829098	28833685	chr18	64903548	64908663	n	n	0.001	0.0390185	0.00158262	0.0405269	-3.15909	ll
chr8	32259559	32359503	chr19	14810496	14851360	n	n	0.002	0.0405951	0.00167793	0.0415495	-3.14201	ll
chr6	163396785	163445194	chr15	40632985	40903123	n	n	0.003	0.0413725	0.00171697	0.0422376	-3.13527	ll
chr16	61557678	61583871	chr21	15240098	15307895	n	n	0.005	0.0455423	0.00192863	0.0462617	-3.10101	ll
chr4	190099341	190227667	chr14	21751817	21766598	n	n	0.003	0.0481677	0.00211299	0.0498545	-3.07387	ll
chr16	61557678	61583871	chr16	76929110	76929957	n	y	0.001	0	6.27e-16	3.92e-13	-8.08401
chr12	739513	744192	chr12	9588975	9598576	n	y	0.001	0	4.41e-10	1.1e-07	-6.23874
chr2	4195538	4197761	chr2	34570605	34571333	n	y	0.001	0	5.2e-10	1.26e-07	-6.21294
chr11	4929660	4930033	chr11	5764905	5765611	n	y	0.001	0	7.01e-10	1.64e-07	-6.16597
chr12	739513	744192	chr12	25217169	25240754	n	y	0.001	0	3.34e-09	6.43e-07	-5.91372
chr2	4195538	4197761	chr2	43804668	43809680	n	y	0.001	4.92e-05	1.58e-07	1.94e-05	-5.24293
chr1	150837973	150838548	chr20	1519261	1519711	n	y	0.001	4.77e-05	2.01e-07	2.39e-05	-5.19874
chr4	172605910	172611511	chr5	84065808	84125641	n	y	0.001	6.16e-05	2.58e-07	2.97e-05	-5.15202
chr6	163396785	163445194	chr11	5764905	5765611	n	y	0.001	0.000108216	5.62e-07	5.69e-05	-5.004
chr16	3726175	3808099	chr17	41564452	41569488	n	y	0.001	0.000197566	8.99e-07	8.84e-05	-4.91244
chr4	34478512	34482622	chr4	69057539	69057930	n	y	0.001	0.000228076	1.11e-06	0.000105051	-4.87176
chr1	145416539	145427398	chr8	39417994	39452115	n	y	0.001	0.000341805	2.2e-06	0.000201708	-4.73372
chr11	5764905	5765611	chr17	28829098	28833685	n	y	0.001	0.000397988	2.9e-06	0.000262542	-4.67747
chr7	104328719	104379802	chr7	142154516	142155652	n	y	0.001	0.000476667	3.36e-06	0.000300029	-4.64755
chr17	41564452	41569488	chr19	1	303475	n	y	0.001	0.00119685	1.01e-05	0.000823145	-4.41517
chr4	69057539	69057930	chr4	115398979	115399091	n	y	0.001	0.00141631	1.31e-05	0.0010417	-4.35925
chr4	69057539	69057930	chr15	40632985	40903123	n	y	0.001	0.00219807	2.21e-05	0.0017093	-4.24256
chr12	33199753	33199843	chr12	53079320	53153450	n	y	0.001	0.00241057	2.44e-05	0.0018667	-4.22045
chr6	41784616	41806111	chr12	739513	744192	n	y	0.001	0.00256256	2.78e-05	0.00208822	-4.19052
chr7	5770404	5780146	chr11	5764905	5765611	n	y	0.001	0.00262027	2.92e-05	0.00213105	-4.1798
chr16	76929110	76929957	chr17	28829098	28833685	n	y	0.001	0.00280088	3.23e-05	0.00230648	-4.15688
chr4	34478512	34482622	chr4	115398979	115399091	n	y	0.001	0.00284247	3.36e-05	0.00238042	-4.14738
chr9	24494114	24509671	chrX	5377883	5415709	n	y	0.001	0.00316057	3.83e-05	0.00266035	-4.11754
chr4	1	24613	chr4	69057539	69057930	n	y	0.001	0.00332443	4.06e-05	0.00279328	-4.10416
chr1	112498065	112498708	chr1	151610999	151623136	n	y	0.001	0.00341783	4.28e-05	0.00287726	-4.09187
chr17	18299663	18306657	chr22	48584782	48623598	n	y	0.001	0.00340519	4.3e-05	0.00287726	-4.09074
chr4	172605910	172611511	chr17	28829098	28833685	n	y	0.001	0.0034157	4.45e-05	0.00292958	-4.08272
chr12	98319857	98321020	chr13	82956392	82973840	n	y	0.001	0.00374287	5.17e-05	0.00337007	-4.04802
chr17	36676668	36676847	chr19	1	303475	n	y	0.002	0.00401249	5.64e-05	0.00358902	-4.0272
chr16	76929110	76929957	chr17	11848581	11883777	n	y	0.001	0.00611137	9.85e-05	0.00555796	-3.8942
chr6	163396785	163445194	chr17	41564452	41569488	n	y	0.001	0.00637951	0.000104671	0.00586081	-3.8795
chr12	33199753	33199843	chr12	68163243	68185669	n	y	0.001	0.00656953	0.000109759	0.00610016	-3.86794
chr6	77496802	77509098	chr7	104328719	104379802	n	y	0.001	0.00666107	0.000111611	0.00615747	-3.86386
chr4	69057539	69057930	chr4	138311955	138312375	n	y	0.002	0.00681116	0.000117218	0.00637308	-3.85187
chr4	115398979	115399091	chr17	28829098	28833685	n	y	0.001	0.00687116	0.000121673	0.00652078	-3.84273
chr4	69057539	69057930	chr9	104407550	104465277	n	y	0.001	0.00696441	0.000123022	0.00654632	-3.84003
chr4	69057539	69057930	chr4	190099341	190227667	n	y	0.001	0.0070493	0.000125375	0.00662458	-3.83537
chr4	190099341	190227667	chr17	41564452	41569488	n	y	0.001	0.00728701	0.000131682	0.00690918	-3.82329
chr4	172605910	172611511	chr5	56514655	56594994	n	y	0.001	0.007723	0.000137723	0.00717593	-3.81222
chr13	22531120	22536182	chr17	11848581	11883777	n	y	0.001	0.00805567	0.000146853	0.00748158	-3.79633
chr8	11066301	11093584	chr11	4929660	4930033	n	y	0.001	0.00804859	0.000147577	0.00748158	-3.79511
chr2	34570605	34571333	chr12	9588975	9598576	n	y	0.001	0.00829969	0.000155857	0.00774434	-3.78155
chr1	25468523	25491505	chr6	163396785	163445194	n	y	0.001	0.00838338	0.000160041	0.00789993	-3.77495
chr15	40632985	40903123	chr17	41564452	41569488	n	y	0.003	0.00985502	0.000193128	0.00934863	-3.72784
chr4	115398979	115399091	chr17	41564452	41569488	n	y	0.001	0.0101191	0.000198169	0.00953118	-3.72134
chr6	77496802	77509098	chr15	18846942	18846958	n	y	0.001	0.0104627	0.000203623	0.00966346	-3.71448
chr3	194363156	194365164	chr20	1519261	1519711	n	y	0.001	0.0105785	0.000212876	0.00985929	-3.70323
chr1	112498065	112498708	chr1	145416539	145427398	n	y	0.001	0.0106548	0.000216841	0.00998133	-3.69854
chr4	34478512	34482622	chr9	104407550	104465277	n	y	0.001	0.0119469	0.000255159	0.0113281	-3.65703
chr12	33199753	33199843	chr19	44482052	44558435	n	y	0.003	0.0123005	0.00026745	0.011804	-3.64494
chr4	69057539	69057930	chr17	41564452	41569488	n	y	0.001	0.0127028	0.000278805	0.0122332	-3.63424
chr16	76929110	76929957	chr17	18299663	18306657	n	y	0.001	0.0138299	0.000309917	0.0131845	-3.60687
chr2	34570605	34571333	chr20	86461	95378	n	y	0.001	0.0138081	0.000310778	0.0131845	-3.60615
chr8	11066301	11093584	chr11	5764905	5765611	n	y	0.001	0.0136917	0.000311031	0.0131845	-3.60594
chr3	68828938	68829123	chr7	125833375	125834099	n	y	0.002	0.0138116	0.000316386	0.0133107	-3.6015
chr1	181841648	181856678	chr8	39417994	39452115	n	y	0.001	0.0137596	0.00032292	0.0133324	-3.59618
chr3	68828938	68829123	chr11	5764905	5765611	n	y	0.002	0.0143078	0.000339447	0.0138024	-3.58317
chr11	5764905	5765611	chr17	11848581	11883777	n	y	0.001	0.0143441	0.000341853	0.0138024	-3.58133
chr4	1774075	1787213	chr4	9838273	9838377	n	y	0.001	0.0149561	0.000359843	0.014438	-3.56791
chr8	129476991	129555572	chr12	98319857	98321020	n	y	0.001	0.0150683	0.00036469	0.0145546	-3.5644
chr6	77496802	77509098	chr15	40632985	40903123	n	y	0.002	0.0159952	0.0003954	0.0154515	-3.54313
chr1	72544095	72546004	chr6	77496802	77509098	n	y	0.001	0.0160632	0.0003954	0.0154515	-3.54313
chr1	148942894	148945656	chr8	39417994	39452115	n	y	0.001	0.0162287	0.000408426	0.0158778	-3.53458
chr8	39417994	39452115	chr10	6136614	6183573	n	y	0.002	0.0164267	0.000419867	0.0161552	-3.52727
chr13	22531120	22536182	chrX	5377883	5415709	n	y	0.001	0.0170975	0.000447266	0.0167803	-3.5105
chr4	138311955	138312375	chr13	82956392	82973840	n	y	0.002	0.0171465	0.000450107	0.0168017	-3.50882
chr1	39709178	39742790	chr8	25032108	25032579	n	y	0.002	0.0173193	0.000460547	0.0171064	-3.50271
chr1	72544095	72546004	chr14	67367858	67376542	n	y	0.002	0.0178276	0.00048622	0.0177756	-3.48824
chr4	138311955	138312375	chr17	28829098	28833685	n	y	0.001	0.0181631	0.000497927	0.018048	-3.48187
chr4	69057539	69057930	chr17	28829098	28833685	n	y	0.001	0.018225	0.000503375	0.0181578	-3.47895
chr6	77496802	77509098	chr19	10309264	10352321	n	y	0.002	0.0196512	0.000547419	0.0196521	-3.45641
chr1	145416539	145427398	chr12	33199753	33199843	n	y	0.001	0.0205587	0.000569443	0.0203454	-3.44577
chr4	172605910	172611511	chr17	11848581	11883777	n	y	0.001	0.0205596	0.000576925	0.0204183	-3.44224
chr8	25032108	25032579	chr16	61557678	61583871	n	y	0.002	0.0205596	0.000576925	0.0204183	-3.44224
chr13	22531120	22536182	chr19	1	303475	n	y	0.002	0.0214654	0.000606517	0.0211755	-3.42868
chr4	190099341	190227667	chr11	5764905	5765611	n	y	0.004	0.0214726	0.000607623	0.0211755	-3.42819
chr17	41564452	41569488	chr19	56834731	56846716	n	y	0.004	0.0214844	0.000609611	0.0211755	-3.4273
chr4	172605910	172611511	chr18	64903548	64908663	n	y	0.005	0.0216161	0.000615606	0.0212852	-3.42464
chr16	76929110	76929957	chr18	36514797	36519348	n	y	0.003	0.0222983	0.000653038	0.0221708	-3.40857
chr13	22531120	22536182	chr16	76929110	76929957	n	y	0.002	0.0223963	0.000659612	0.0222931	-3.40584
chr11	5764905	5765611	chr13	82956392	82973840	n	y	0.001	0.0229694	0.000687893	0.0229595	-3.39436
chr12	739513	744192	chr12	68163243	68185669	n	y	0.002	0.0232135	0.000700228	0.02318	-3.38949
chr2	242572704	242602538	chr17	41564452	41569488	n	y	0.001	0.0239196	0.000740064	0.0241422	-3.37429
chr2	34570605	34571333	chr20	1546095	1546989	n	y	0.002	0.0239937	0.000748737	0.024274	-3.37108
chr8	11066301	11093584	chr16	76929110	76929957	n	y	0.001	0.0240154	0.000752897	0.024274	-3.36956
chr2	34570605	34571333	chr19	44482052	44558435	n	y	0.001	0.0243179	0.000773769	0.0247046	-3.36201
chr4	9840336	9843299	chr11	5764905	5765611	n	y	0.002	0.0249701	0.00080246	0.0254045	-3.35194
chr17	41564452	41569488	chr22	48584782	48623598	n	y	0.003	0.0255234	0.000826962	0.0258769	-3.34361
chr6	41784616	41806111	chr12	33199753	33199843	n	y	0.002	0.0257394	0.000834239	0.0259722	-3.34118
chr12	739513	744192	chr12	33199753	33199843	n	y	0.001	0.0260549	0.000861264	0.0265928	-3.33232
chr17	36676668	36676847	chr19	56834731	56846716	n	y	0.004	0.0260999	0.000868684	0.0266338	-3.32993
chr4	1	24613	chr4	34478512	34482622	n	y	0.002	0.0260424	0.000869689	0.0266338	-3.32961
chr11	4929660	4930033	chr17	28829098	28833685	n	y	0.002	0.026262	0.000877226	0.0267554	-3.3272
chr4	115398979	115399091	chr15	40632985	40903123	n	y	0.001	0.0263772	0.000886373	0.0268163	-3.32431
chr1	72544095	72546004	chr6	103854103	103854151	n	y	0.002	0.0264678	0.000886373	0.0268163	-3.32431
chr16	76929110	76929957	chr19	1	303475	n	y	0.002	0.0267187	0.000903792	0.0269273	-3.31888
chr2	4195538	4197761	chr12	9588975	9598576	n	y	0.002	0.0266242	0.000903897	0.0269273	-3.31885
chr4	34478512	34482622	chr4	138311955	138312375	n	y	0.006	0.0265443	0.00090874	0.0269273	-3.31736
chr8	404200	474961	chr16	76929110	76929957	n	y	0.003	0.0264792	0.000911574	0.0269273	-3.31649
chr6	103854103	103854151	chr17	11848581	11883777	n	y	0.002	0.0278638	0.000974633	0.0285651	-3.29775
chr9	24494114	24509671	chr9	104407550	104465277	n	y	0.004	0.028289	0.000987751	0.0288369	-3.29399
chr16	76929110	76929957	chr22	48584782	48623598	n	y	0.003	0.0284044	0.000997887	0.028962	-3.29112
chr1	151610999	151623136	chr8	39417994	39452115	n	y	0.002	0.0283797	0.000999756	0.028962	-3.2906
chr16	61557678	61583871	chr17	36676668	36676847	n	y	0.002	0.0291099	0.00102528	0.0295872	-3.2835
chr16	76929110	76929957	chr18	64903548	64908663	n	y	0.001	0.0294701	0.00105026	0.030192	-3.2767
chr6	77496802	77509098	chr7	130225161	130230882	n	y	0.004	0.0306566	0.00109521	0.031364	-3.26485
chr4	1	24613	chr16	76929110	76929957	n	y	0.002	0.0314125	0.00113522	0.0321417	-3.25468
chr4	115398979	115399091	chr5	84065808	84125641	n	y	0.001	0.0321022	0.00120007	0.0330871	-3.23886
chr5	84065808	84125641	chr6	103854103	103854151	n	y	0.003	0.0322809	0.00120007	0.0330871	-3.23886
chr4	34478512	34482622	chr6	77496802	77509098	n	y	0.003	0.0320724	0.00120389	0.0330871	-3.23796
chr12	98319857	98321020	chr18	64903548	64908663	n	y	0.001	0.0328415	0.00125929	0.0339902	-3.2251
chr6	41784616	41806111	chr12	9588975	9598576	n	y	0.003	0.0328793	0.00128183	0.0343485	-3.22002
chr4	138311955	138312375	chr14	21751817	21766598	n	y	0.001	0.0341867	0.00132912	0.0353343	-3.20962
chr9	24494114	24509671	chrX	32680633	32713438	n	y	0.001	0.0373754	0.00144674	0.0382215	-3.18516
chr17	41564452	41569488	chr22	15879497	16191765	n	y	0.004	0.0382235	0.00148913	0.0390664	-3.17679
chr11	5764905	5765611	chr13	36982532	36982744	n	y	0.003	0.0383404	0.00151232	0.0393991	-3.17231
chr16	61557678	61583871	chr17	41564452	41569488	n	y	0.003	0.0388347	0.00154829	0.0400354	-3.16548
chr5	180312798	180323895	chr15	18846942	18846958	n	y	0.005	0.0389167	0.00155655	0.0400354	-3.16393
chr5	180312798	180323895	chr20	1519261	1519711	n	y	0.005	0.0389167	0.00155655	0.0400354	-3.16393
chr12	98319857	98321020	chr16	76929110	76929957	n	y	0.004	0.0391957	0.00159373	0.0406726	-3.15705
chr19	1	303475	chr19	56834731	56846716	n	y	0.001	0.0402726	0.00164468	0.041549	-3.14786
chr4	69057539	69057930	chr6	77496802	77509098	n	y	0.004	0.040554	0.00165761	0.0415495	-3.14557
chr2	34570605	34571333	chr7	22926282	22980209	n	y	0.003	0.0406527	0.00166358	0.0415495	-3.14452
chr8	25032108	25032579	chr11	4929660	4930033	n	y	0.002	0.0406173	0.00167134	0.0415495	-3.14316
chr4	172605910	172611511	chr6	163396785	163445194	n	y	0.003	0.0405737	0.00167628	0.0415495	-3.1423
chr4	115398979	115399091	chr5	56514655	56594994	n	y	0.003	0.0415775	0.00172523	0.042302	-3.13386
chr5	84065808	84125641	chr11	4929660	4930033	n	y	0.004	0.042146	0.00176133	0.0429068	-3.12778
chr4	138311955	138312375	chr6	163396785	163445194	n	y	0.003	0.043286	0.0018183	0.0441513	-3.11841
chr6	103854103	103854151	chr8	11066301	11093584	n	y	0.005	0.0442216	0.00187242	0.0453186	-3.10976
chr5	84065808	84125641	chr12	98319857	98321020	n	y	0.002	0.0454736	0.00192988	0.0462617	-3.10082
chr5	84065808	84125641	chr6	77496802	77509098	n	y	0.002	0.0466836	0.00198889	0.0475244	-3.09189
chr2	146581642	146582431	chr2	190683413	190705829	n	y	0.006	0.0471233	0.00203023	0.0483582	-3.08577
chr4	190099341	190227667	chr17	36676668	36676847	n	y	0.006	0.0480576	0.00209287	0.0496925	-3.07673
chr1	148942894	148945656	chr12	33199753	33199843	n	y	0.004	0.0488074	0.00216001	0.0508041	-3.0673
chr13	22531120	22536182	chr18	64903548	64908663	n	y	0.002	0.0489933	0.00219161	0.0509092	-3.06296
chr19	56834731	56846716	chr20	29862026	29907133	n	y	0.004	0.0418268	0.00174728	0.0427031	3.13013
chr19	56834731	56846716	chr20	52135902	52206147	n	y	0.003	0.0320941	0.00121558	0.0331932	3.2352
chr19	44482052	44558435	chr19	56834731	56846716	n	y	0.004	0.0265326	0.000894538	0.0269273	3.32175
chr4	9838273	9838377	chr4	9840336	9843299	n	y	0.001	0.0178771	0.000488042	0.0177756	3.48724
chr12	9588975	9598576	chr17	11848581	11883777	n	y	0.001	0.0137638	0.000319838	0.0133319	3.59868
chr12	739513	744192	chr17	28829098	28833685	n	y	0.001	0.0104662	0.000203662	0.00966346	3.71443
chr20	86461	95378	chr20	1546095	1546989	y		0.001	0	8.15e-26	6.11e-22	-10.5055
chr1	148942894	148945656	chr1	151610999	151623136	y		0.001	0	1.44e-23	2.7e-20	-10.0056
chrX	5377883	5415709	chrX	32680633	32713438	y		0.001	0	4.56e-20	6.76e-17	-9.17398
chr8	404200	474961	chr8	11066301	11093584	y		0.001	0	5.4e-20	6.76e-17	-9.15565
chr2	34570605	34571333	chr2	43804668	43809680	y		0.001	0	2.22e-19	2.38e-16	-9.00169
chr8	129476991	129555572	chr8	146201994	146209943	y		0.001	0	1.52e-18	1.29e-15	-8.78798
chr3	191726376	191736694	chr3	198958008	198983678	y		0.001	0	1.55e-18	1.29e-15	-8.78613
chr19	14810496	14851360	chr19	18981310	19127688	y		0.001	0	3.8e-18	2.85e-15	-8.68472
chr8	55328673	55435271	chr8	69332025	69360589	y		0.001	0	3.62e-16	2.47e-13	-8.15074
chr17	28829098	28833685	chr17	41564452	41569488	y		0.001	0	7.41e-16	4.28e-13	-8.06357
chr4	172605910	172611511	chr4	190099341	190227667	y		0.001	0	1.36e-15	7.27e-13	-7.98938
chr12	25217169	25240754	chr12	33199753	33199843	y		0.001	0	3.95e-15	1.98e-12	-7.85635
chr3	170184343	170192057	chr3	191726376	191736694	y		0.001	0	5.99e-13	2.64e-10	-7.20078
chr19	10309264	10352321	chr19	18981310	19127688	y		0.001	0	1.22e-12	5.1e-10	-7.10261
chr17	11848581	11883777	chr17	28829098	28833685	y		0.001	0	1.99e-12	7.87e-10	-7.03491
chr8	69332025	69360589	chr8	98824821	98932778	y		0.001	0	7.71e-12	2.89e-09	-6.84384
chr3	151721214	151730209	chr3	170184343	170192057	y		0.001	0	3.55e-11	1.27e-08	-6.62165
chr5	56514655	56594994	chr5	84065808	84125641	y		0.001	0	1.16e-10	3.96e-08	-6.44422
chr8	404200	474961	chr8	25032108	25032579	y		0.001	0	1.6e-10	5.21e-08	-6.39595
chr8	98824821	98932778	chr8	146201994	146209943	y		0.001	0	1.99e-10	6.23e-08	-6.36196
chr8	25032108	25032579	chr8	32259559	32359503	y		0.001	0	2.42e-10	7.28e-08	-6.3317
chr8	11066301	11093584	chr8	32259559	32359503	y		0.001	0	2.53e-10	7.3e-08	-6.32519
chr5	584226	669335	chr5	33575124	33582152	y		0.001	0	2.65e-10	7.38e-08	-6.31773
chr19	10309264	10352321	chr19	14810496	14851360	y		0.001	0	3.47e-10	9.31e-08	-6.27605
chr13	22531120	22536182	chr13	36982532	36982744	y		0.001	0	3.64e-10	9.42e-08	-6.26863
chr8	98824821	98932778	chr8	129476991	129555572	y		0.001	0	7.68e-10	1.75e-07	-6.1515
chrX	32680633	32713438	chrX	144317019	144380504	y		0.001	0	1.2e-09	2.59e-07	-6.08009
chr1	151610999	151623136	chr1	181841648	181856678	y		0.001	0	1.21e-09	2.59e-07	-6.07904
chr18	36514797	36519348	chr18	64903548	64908663	y		0.001	0	2.23e-09	4.65e-07	-5.97994
chr1	181841648	181856678	chr1	233407294	233454476	y		0.001	0	2.88e-09	5.84e-07	-5.93821
chr17	28829098	28833685	chr17	36676668	36676847	y		0.001	0	3.12e-09	6.17e-07	-5.92496
chr4	138311955	138312375	chr4	172605910	172611511	y		0.001	0	4.14e-09	7.64e-07	-5.87832
chrX	5377883	5415709	chrX	144317019	144380504	y		0.001	0	4.17e-09	7.64e-07	-5.87714
chr15	18846942	18846958	chr15	40632985	40903123	y		0.001	0	4.61e-09	8.24e-07	-5.86058
chr12	9588975	9598576	chr12	25217169	25240754	y		0.001	0	6.12e-09	1.07e-06	-5.81344
chr3	170184343	170192057	chr3	198958008	198983678	y		0.001	0	7.35e-09	1.25e-06	-5.78275
chr17	36676668	36676847	chr17	41564452	41569488	y		0.001	0	7.61e-09	1.27e-06	-5.77688
chr1	148942894	148945656	chr1	181841648	181856678	y		0.001	0	9.3e-09	1.51e-06	-5.74302
chr22	15879497	16191765	chr22	48584782	48623598	y		0.001	0	9.68e-09	1.51e-06	-5.73628
chr19	35145875	35171137	chr19	44482052	44558435	y		0.001	0	1.03e-08	1.58e-06	-5.72586
chr8	11066301	11093584	chr8	25032108	25032579	y		0.001	0	1.32e-08	1.98e-06	-5.68361
chr4	115398979	115399091	chr4	138311955	138312375	y		0.001	0	2.98e-08	4.3e-06	-5.54257
chr4	138311955	138312375	chr4	190099341	190227667	y		0.001	0	3.71e-08	5.26e-06	-5.50401
chr3	109186173	109186453	chr3	151721214	151730209	y		0.001	3.39e-05	1.36e-07	1.73e-05	-5.27036
chr1	151610999	151623136	chr1	233407294	233454476	y		0.001	3.51e-05	9.85e-08	1.3e-05	-5.32954
chr8	69332025	69360589	chr8	146201994	146209943	y		0.001	3.58e-05	8.96e-08	1.2e-05	-5.34665
chr7	130225161	130230882	chr7	142154516	142155652	y		0.001	8.96e-05	2.85e-07	3.19e-05	-5.13305
chr3	151721214	151730209	chr3	191726376	191736694	y		0.001	0.000101551	3.75e-07	4.07e-05	-5.08138
chr8	404200	474961	chr8	32259559	32359503	y		0.001	0.000103044	3.68e-07	4.07e-05	-5.08456
chr7	142154516	142155652	chr7	158164844	158167009	y		0.001	0.000106773	5.85e-07	5.85e-05	-4.99602
chr17	18299663	18306657	chr17	28829098	28833685	y		0.001	0.000109699	5.4e-07	5.55e-05	-5.01159
chr3	151721214	151730209	chr3	198958008	198983678	y		0.001	0.000195	9.07e-07	8.84e-05	-4.91075
chr7	130225161	130230882	chr7	158164844	158167009	y		0.001	0.000225225	1.13e-06	0.000105792	-4.86788
chr20	29862026	29907133	chr20	52135902	52206147	y		0.001	0.000471059	3.49e-06	0.000308459	-4.63939
chr17	11848581	11883777	chr17	41564452	41569488	y		0.001	0.00051214	3.63e-06	0.000316758	-4.63147
chr4	115398979	115399091	chr4	172605910	172611511	y		0.001	0.00106925	8.32e-06	0.000709776	-4.45666
chr8	69332025	69360589	chr8	129476991	129555572	y		0.001	0.00111222	8.85e-06	0.000737456	-4.44362
chr17	11848581	11883777	chr17	18299663	18306657	y		0.001	0.00132391	1.21e-05	0.000977195	-4.37556
chr8	55328673	55435271	chr8	98824821	98932778	y		0.001	0.002457	2.58e-05	0.00195549	-4.20767
chr6	77496802	77509098	chr6	103854103	103854151	y		0.001	0.00289074	3.52e-05	0.00247061	-4.1367
chr12	9588975	9598576	chr12	33199753	33199843	y		0.001	0.00396123	5.48e-05	0.00351243	-4.03427
chr13	36982532	36982744	chr13	82956392	82973840	y		0.001	0.00423953	6.12e-05	0.00386061	-4.00802
chr13	22531120	22536182	chr13	82956392	82973840	y		0.001	0.00481934	7.16e-05	0.00433243	-3.9709
chr17	11848581	11883777	chr17	36676668	36676847	y		0.001	0.00508321	7.97e-05	0.00467254	-3.94526
chr17	18299663	18306657	chr17	41564452	41569488	y		0.001	0.00684137	0.00012031	0.00649416	-3.84549
chr4	115398979	115399091	chr4	190099341	190227667	y		0.001	0.0104667	0.000207216	0.00966346	-3.71005
chr1	148942894	148945656	chr1	233407294	233454476	y		0.001	0.0137445	0.000323403	0.0133324	-3.59579
chr8	55328673	55435271	chr8	146201994	146209943	y		0.001	0.0166493	0.00042889	0.0164182	-3.52164
chr3	109186173	109186453	chr3	170184343	170192057	y		0.001	0.0228718	0.000688511	0.0229595	-3.39411
chr20	1546095	1546989	chr20	52135902	52206147	y		0.004	0.0236656	0.000727281	0.0238288	-3.37908
chr6	103854103	103854151	chr6	163396785	163445194	y		0.002	0.0336778	0.0013068	0.0348929	-3.21448
chr20	86461	95378	chr20	52135902	52206147	y		0.004	0.0384182	0.00150878	0.0393991	-3.17299
chr3	109186173	109186453	chr3	191726376	191736694			0.006	0.0503466	0.00227645	0.0527168	-3.05157
chr1	151610999	151623136	chr7	22926282	22980209			0.004	0.0510295	0.00231943	0.0535468	-3.04595
chr13	22531120	22536182	chr16	61557678	61583871			0.003	0.0511984	0.00233617	0.0537678	-3.04379
chr11	134427400	134430660	chr17	18299663	18306657			0.001	0.0522204	0.00236666	0.0543029	-3.03989
chr9	104407550	104465277	chrX	32680633	32713438			0.006	0.0525236	0.00238569	0.0544068	-3.03748
chr16	61557678	61583871	chr19	56834731	56846716			0.006	0.0526563	0.00238569	0.0544068	-3.03748
chr6	163396785	163445194	chr10	89706403	89715824			0.006	0.0530895	0.00242737	0.0551896	-3.03225
chr10	6136614	6183573	chr19	56834731	56846716			0.007	0.0537153	0.00245904	0.0557407	3.02834
chr1	181841648	181856678	chr10	6136614	6183573			0.005	0.0538038	0.00247539	0.0559424	-3.02633
chr13	36982532	36982744	chr16	76929110	76929957			0.005	0.0539549	0.00248549	0.0560019	-3.0251
chr12	9588975	9598576	chr12	68163243	68185669			0.005	0.0552045	0.00256635	0.0574785	-3.01541
chr14	105631771	105638132	chr8	25032108	25032579			0.005	0.0552978	0.00256399	0.0574785	-3.01569
chr4	172605910	172611511	chr17	41564452	41569488			0.006	0.0555973	0.00258402	0.0577022	-3.01332
chr12	739513	744192	chr17	36676668	36676847			0.009	0.055658	0.00259455	0.0577653	3.01209
chr6	41784616	41806111	chr14	67367858	67376542			0.005	0.0565299	0.00263152	0.058415	3.00779
chr3	151721214	151730209	chr6	20324923	20418544			0.005	0.0566466	0.00264707	0.0585868	-3.006
chr7	5770404	5780146	chr11	134427400	134430660			0.007	0.0574751	0.00268016	0.0591448	-3.00222
chr4	138311955	138312375	chr18	64903548	64908663			0.003	0.0586951	0.00273504	0.0601789	-2.99605
chr7	158164844	158167009	chr6	77496802	77509098			0.009	0.0590605	0.00276444	0.0602954	-2.99279
chr4	172605910	172611511	chr11	134427400	134430660			0.005	0.0590605	0.00276444	0.0602954	-2.99279
chr6	77496802	77509098	chrX	144317019	144380504			0.007	0.059261	0.00276444	0.0602954	-2.99279
chr1	25468523	25491505	chr4	190099341	190227667			0.003	0.0594653	0.00280798	0.0610675	-2.98801
chr4	1	24613	chr4	190099341	190227667			0.007	0.0597312	0.00284355	0.0614845	-2.98416
chr1	151610999	151623136	chr12	739513	744192			0.008	0.0597765	0.00283801	0.0614845	-2.98476
chr18	280288	557126	chr20	29862026	29907133			0.004	0.0603161	0.00287625	0.0620131	-2.98066
chr4	1	24613	chr21	15240098	15307895			0.007	0.0607036	0.00291757	0.0625443	-2.97629
chr4	1	24613	chr16	61557678	61583871			0.003	0.0607054	0.00291023	0.0625443	-2.97706
chr7	5770404	5780146	chr17	41564452	41569488			0.007	0.0610299	0.00296848	0.062951	-2.97098
chr3	6626302	6627100	chr11	4929660	4930033			0.007	0.06103	0.00297043	0.062951	-2.97078
chr8	98824821	98932778	chr8	404200	474961			0.002	0.0611267	0.00293742	0.0627904	-2.97421
chr7	104328719	104379802	chr12	739513	744192			0.006	0.0611663	0.00296586	0.062951	-2.97125
chr4	172605910	172611511	chr11	5764905	5765611			0.005	0.0614502	0.00297849	0.062951	-2.96995
chr7	130225161	130230882	chr15	40632985	40903123			0.003	0.0618765	0.00300993	0.0634369	-2.96672
chr16	61557678	61583871	chr18	64903548	64908663			0.004	0.0620312	0.0030331	0.0637462	-2.96436
chr1	151610999	151623136	chr12	25217169	25240754			0.005	0.062392	0.00305497	0.0639888	-2.96215
chr18	280288	557126	chr8	25032108	25032579			0.005	0.0625014	0.00307023	0.0639888	-2.96062
chr1	72544095	72546004	chr3	194363156	194365164			0.011	0.0625946	0.00306756	0.0639888	-2.96089
chr11	77447534	77480827	chr2	242572704	242602538			0.004	0.0626416	0.00309737	0.0643755	-2.95791
chr1	145416539	145427398	chr5	584226	669335			0.007	0.0632622	0.00313361	0.0649488	2.95432
chr5	84065808	84125641	chr13	82956392	82973840			0.006	0.0642929	0.00321143	0.0663784	-2.94674
chr19	14810496	14851360	chr8	25032108	25032579			0.005	0.0646958	0.00328257	0.0672927	-2.93996
chr1	145416539	145427398	chr2	34570605	34571333			0.005	0.0647726	0.0032674	0.0671653	-2.94139
chr1	151610999	151623136	chr2	34570605	34571333			0.004	0.0647726	0.0032674	0.0671653	-2.94139
chr4	190099341	190227667	chr13	36982532	36982744			0.001	0.0649647	0.00332651	0.067639	-2.93584
chr6	163396785	163445194	chr17	36676668	36676847			0.005	0.0650951	0.00331203	0.067639	-2.93719
chr4	190099341	190227667	chr17	11848581	11883777			0.005	0.0651331	0.00332374	0.067639	-2.93609
chr4	34478512	34482622	chr15	18846942	18846958			0.007	0.0652512	0.00337079	0.06817	-2.93173
chr6	77496802	77509098	chrX	32680633	32713438			0.005	0.0652707	0.00335907	0.0681164	-2.93281
chr1	148942894	148945656	chr6	41784616	41806111			0.007	0.0668679	0.00343518	0.0692854	-2.92585
chr1	151610999	151623136	chr10	6136614	6183573			0.008	0.0673059	0.00345696	0.0695377	-2.92388
chr1	148942894	148945656	chr5	584226	669335			0.008	0.068218	0.00352119	0.0706402	2.91815
chr1	148942894	148945656	chr5	57365375	57367423			0.002	0.0692094	0.00364778	0.0724055	2.90712
chr20	29862026	29907133	chr2	242572704	242602538			0.009	0.0692666	0.00361003	0.0722295	2.91037
chr7	5770404	5780146	chr19	1	303475			0.006	0.0692831	0.00363586	0.0723605	-2.90814
chr16	3726175	3808099	chr19	1	303475			0.001	0.0692831	0.00363586	0.0723605	-2.90814
chr11	77447534	77480827	chr12	33199753	33199843			0.005	0.0693746	0.00366952	0.0724538	-2.90526
chr7	130225161	130230882	chr12	25217169	25240754			0.006	0.06946	0.00366663	0.0724538	-2.9055
chr4	9840336	9843299	chr4	34478512	34482622			0.004	0.0699755	0.00373143	0.0734827	-2.90002
chr1	150837973	150838548	chr19	56834731	56846716			0.012	0.0704448	0.00375954	0.0738425	-2.89766
chr11	4929660	4930033	chr13	36982532	36982744			0.006	0.0708443	0.00378815	0.074017	-2.89528
chr1	145416539	145427398	chr6	163396785	163445194			0.008	0.0708986	0.00378562	0.074017	2.89549
chr5	57365375	57367423	chr13	82956392	82973840			0.007	0.0737829	0.00393411	0.0766691	-2.8834
chr1	181841648	181856678	chr2	43804668	43809680			0.01	0.0747887	0.00402779	0.077888	-2.87598
chr2	43804668	43809680	chr20	86461	95378			0.007	0.0748676	0.00401092	0.077888	-2.8773
chr4	138311955	138312375	chr16	61557678	61583871			0.007	0.0749664	0.00402442	0.077888	-2.87624
chr7	104328719	104379802	chr12	53079320	53153450			0.008	0.0754817	0.00405707	0.0782524	-2.87369
chr1	181841648	181856678	chr19	14810496	14851360			0.004	0.0755324	0.00415032	0.0790352	-2.8665
chr3	151721214	151730209	chr7	142154516	142155652			0.006	0.0756864	0.00414677	0.0790352	2.86678
chr3	151721214	151730209	chr19	35145875	35171137			0.003	0.0756879	0.00412757	0.0790031	-2.86824
chr4	115398979	115399091	chr17	36676668	36676847			0.007	0.0758175	0.00411397	0.0789441	-2.86929
chr9	104407550	104465277	chr16	76929110	76929957			0.003	0.0758964	0.00410027	0.0788829	-2.87034
chr3	109186173	109186453	chr19	18981310	19127688			0.013	0.0771784	0.00423632	0.0804686	-2.86001
chr8	55328673	55435271	chr8	129476991	129555572			0.008	0.07825	0.00429943	0.0814613	-2.85531
chr6	163396785	163445194	chr22	15879497	16191765			0.008	0.0794782	0.00435017	0.0820083	-2.85159
chr17	36676668	36676847	chr22	15879497	16191765			0.005	0.0794782	0.00435017	0.0820083	-2.85159
chr4	190099341	190227667	chr11	4929660	4930033			0.008	0.0801745	0.00447989	0.083406	-2.84223
chr4	69057539	69057930	chr6	163396785	163445194			0.007	0.0802277	0.00444552	0.0831789	-2.84469
chr4	69057539	69057930	chr17	36676668	36676847			0.009	0.0802277	0.00444552	0.0831789	-2.84469
chr15	18846942	18846958	chr17	36676668	36676847			0.011	0.0802277	0.00444552	0.0831789	-2.84469
chr4	34478512	34482622	chr17	28829098	28833685			0.009	0.0802411	0.00449242	0.0834322	-2.84134
chr3	109186173	109186453	chr20	52135902	52206147			0.007	0.0803067	0.00447772	0.083406	-2.84239
chr3	151721214	151730209	chr12	739513	744192			0.006	0.0804088	0.00452569	0.0838427	-2.83899
chr1	145416539	145427398	chr5	57365375	57367423			0.004	0.0805964	0.00459671	0.0839151	2.83402
chr17	18299663	18306657	chr17	36676668	36676847			0.007	0.080605	0.00458202	0.0838511	-2.83504
chr1	151610999	151623136	chr20	52135902	52206147			0.01	0.0807189	0.00457743	0.0838511	-2.83536
chr14	67367858	67376542	chr16	61557678	61583871			0.005	0.080728	0.00462168	0.0839623	-2.83228
chr14	67367858	67376542	chr17	11848581	11883777			0.012	0.080728	0.00462168	0.0839623	-2.83228
chr13	22531120	22536182	chr19	56834731	56846716			0.01	0.0808548	0.00456443	0.0838511	-2.83627
chr6	41784616	41806111	chrX	32680633	32713438			0.007	0.0808946	0.00457438	0.0838511	-2.83557
chr9	104407550	104465277	chr11	4929660	4930033			0.007	0.0810046	0.00456443	0.0838511	-2.83627
chr5	84065808	84125641	chr13	36982532	36982744			0.006	0.0813736	0.00468556	0.0849172	-2.82789
chr11	134427400	134430660	chr17	28829098	28833685			0.005	0.0822435	0.00473458	0.0853931	-2.82456
chr16	3726175	3808099	chr17	28829098	28833685			0.001	0.0822435	0.00473458	0.0853931	-2.82456
chr12	9588975	9598576	chr17	18299663	18306657			0.004	0.0824061	0.0048032	0.086423	2.81994
chr7	130225161	130230882	chr18	21325419	21345631			0.009	0.0841727	0.00491009	0.0879015	-2.81287
chr11	134427400	134430660	chr18	64903548	64908663			0.013	0.0842795	0.00492052	0.0879015	-2.81219
chr4	115398979	115399091	chr11	134427400	134430660			0.011	0.0844209	0.00492052	0.0879015	-2.81219
chr15	40632985	40903123	chr17	11848581	11883777			0.006	0.0863677	0.00502091	0.0890589	-2.80569
chr9	4153905	4250862	chr17	41564452	41569488			0.01	0.0864522	0.00500332	0.0890589	-2.80682
chr5	584226	669335	chr7	125833375	125834099			0.007	0.0864704	0.00502045	0.0890589	-2.80572
chr8	32259559	32359503	chr16	61557678	61583871			0.008	0.0865365	0.00505064	0.0891645	-2.80379
chr8	32259559	32359503	chrX	32680633	32713438			0.009	0.0865365	0.00505064	0.0891645	-2.80379
chr8	404200	474961	chr22	48584782	48623598			0.007	0.0873174	0.00513346	0.0904139	-2.79854
chr8	11066301	11093584	chr9	104407550	104465277			0.014	0.08757	0.00515806	0.0906344	-2.79699
chr4	1774075	1787213	chr20	86461	95378			0.006	0.0880132	0.00520239	0.0911998	-2.79423
chr2	242572704	242602538	chr22	48584782	48623598			0.008	0.0887788	0.00524998	0.0918195	-2.79128
chr2	43804668	43809680	chr3	151721214	151730209			0.01	0.0890775	0.00528604	0.0922352	-2.78907
chr7	5770404	5780146	chr22	48584782	48623598			0.009	0.0893417	0.00533834	0.0927165	-2.78588
chr6	41784616	41806111	chr19	44482052	44558435			0.007	0.0893864	0.00532812	0.0927165	-2.7865
chr1	25468523	25491505	chr17	36676668	36676847			0.004	0.0895676	0.00538528	0.0933158	-2.78304
chr3	170184343	170192057	chr22	15879497	16191765			0.005	0.0904942	0.00550056	0.0945745	2.77616
chr5	56514655	56594994	chr6	103854103	103854151			0.015	0.0905214	0.0054678	0.0945174	-2.7781
chr4	1	24613	chr4	138311955	138312375			0.01	0.0905342	0.00547981	0.0945174	-2.77739
chr8	32259559	32359503	chr11	4929660	4930033			0.005	0.0906014	0.00553355	0.0945745	-2.77421
chr8	32259559	32359503	chr13	22531120	22536182			0.008	0.0906014	0.00553355	0.0945745	-2.77421
chr10	66979005	66983855	chr3	194363156	194365164			0.009	0.0908162	0.00552738	0.0945745	-2.77458
chr4	190099341	190227667	chr15	40632985	40903123			0.009	0.0909685	0.00557677	0.094881	-2.77168
chr7	104328719	104379802	chr19	18981310	19127688			0.006	0.0910137	0.00557117	0.094881	-2.77201
chr4	1	24613	chr13	36982532	36982744			0.007	0.0912655	0.00560156	0.0950871	-2.77024
chr1	145416539	145427398	chr6	41784616	41806111			0.011	0.0927112	0.00567367	0.0960937	-2.76607
chr19	44482052	44558435	chr2	242572704	242602538			0.007	0.0928831	0.00579772	0.0970988	2.75901
chr4	34478512	34482622	chr11	134427400	134430660			0.01	0.0930035	0.00577755	0.0969775	-2.76015
chr1	112498065	112498708	chr1	148942894	148945656			0.009	0.0930277	0.00572548	0.0967529	-2.7631
chr9	24494114	24509671	chrX	144317019	144380504			0.006	0.0930291	0.00575521	0.0968191	-2.76141
chr15	18846942	18846958	chrX	144317019	144380504			0.011	0.0930291	0.00575521	0.0968191	-2.76141
chr13	22531120	22536182	chrX	144317019	144380504			0.006	0.0938333	0.00587109	0.0981087	-2.7549
chr19	35145875	35171137	chr2	242572704	242602538			0.005	0.094619	0.00595199	0.0988004	2.75041
chr3	109186173	109186453	chr19	14810496	14851360			0.009	0.0946947	0.00592549	0.0987976	-2.75188
chr16	76929110	76929957	chr21	15240098	15307895			0.008	0.0947444	0.00595166	0.0988004	-2.75043
chr4	1774075	1787213	chr8	39417994	39452115			0.007	0.0955901	0.0060137	0.0996044	-2.74703
chr1	148942894	148945656	chr2	34570605	34571333			0.008	0.0956397	0.00603665	0.0997643	-2.74578
chr5	84065808	84125641	chr13	22531120	22536182			0.008	0.0956825	0.00606717	0.100048	-2.74413
chr4	190099341	190227667	chr7	5770404	5780146			0.007	0.0958415	0.00610693	0.100483	-2.74198
chr2	242572704	242602538	chr10	89706403	89715824			0.015	0.0962144	0.00613371	0.100703	-2.74055
chr4	34478512	34482622	chr17	18299663	18306657			0.008	0.0964458	0.00615432	0.100821	-2.73944
chr5	33575124	33582152	chr6	77496802	77509098			0.007	0.0978931	0.00624333	0.102056	2.73472
chr4	190099341	190227667	chr21	15240098	15307895			0.008	0.0987183	0.00629297	0.102534	-2.73211
chr1	148942894	148945656	chr12	25217169	25240754			0.004	0.0987452	0.00629992	0.102534	-2.73175
chr1	151610999	151623136	chrX	144317019	144380504			0.006	0.0989214	0.00632536	0.102725	-2.73042
chr1	145416539	145427398	chr19	18981310	19127688			0.007	0.0991949	0.00649767	0.103573	-2.72155
chr3	194363156	194365164	chr4	9840336	9843299			0.011	0.0992277	0.00643686	0.103196	-2.72466
chr3	194363156	194365164	chr15	74678671	74679235			0.009	0.0992277	0.00643686	0.103196	-2.72466
chr15	40632985	40903123	chr15	74678671	74679235			0.013	0.0992277	0.00643686	0.103196	-2.72466
chr10	89706403	89715824	chr11	134427400	134430660			0.012	0.0992492	0.00639669	0.103196	-2.72672
chr10	89706403	89715824	chr16	3726175	3808099			0.011	0.0992492	0.00639669	0.103196	-2.72672
chr2	242572704	242602538	chr4	172605910	172611511			0.009	0.0992691	0.00650179	0.103573	-2.72134
chr7	142154516	142155652	chr6	77496802	77509098			0.008	0.0992692	0.00641698	0.103196	-2.72568
chr10	6136614	6183573	chr20	29862026	29907133			0.007	0.0993574	0.0064895	0.103573	-2.72197
chr15	40632985	40903123	chr17	36676668	36676847			0.01	0.0995699	0.00653095	0.103817	-2.71986
chr8	404200	474961	chr13	36982532	36982744			0.003	0.100496	0.0066026	0.104734	-2.71625
chr4	69057539	69057930	chr15	18846942	18846958			0.009	0.101406	0.0067023	0.105474	-2.71128
chr12	25217169	25240754	chr19	35145875	35171137			0.007	0.101518	0.00669844	0.105474	-2.71148
chr12	25217169	25240754	chr8	32259559	32359503			0.009	0.101518	0.00669844	0.105474	-2.71148
chr7	104328719	104379802	chr1	72544095	72546004			0.005	0.101569	0.00670665	0.105474	-2.71107
chr1	25468523	25491505	chr4	172605910	172611511			0.008	0.101602	0.00671955	0.105474	-2.71043
chr6	163396785	163445194	chr22	48584782	48623598			0.005	0.10228	0.00679296	0.106404	-2.70683
chr11	5764905	5765611	chr17	41564452	41569488			0.01	0.10367	0.00689387	0.10776	-2.70193
chr1	145416539	145427398	chr3	151721214	151730209			0.014	0.103671	0.00692676	0.108049	-2.70034
chr12	739513	744192	chr14	21751817	21766598			0.012	0.103685	0.00695101	0.108202	-2.69918
chr3	68828938	68829123	chr20	1519261	1519711			0.02	0.104908	0.00704539	0.109444	-2.69469
chr10	6136614	6183573	chr19	44482052	44558435			0.016	0.10586	0.00711566	0.110307	-2.69138
chr3	68828938	68829123	chr3	194363156	194365164			0.008	0.106381	0.00716192	0.110796	-2.68922
chr19	10309264	10352321	chr8	32259559	32359503			0.009	0.106777	0.00730571	0.110961	-2.68258
chr7	158164844	158167009	chr4	34478512	34482622			0.008	0.106825	0.0072231	0.110828	-2.68638
chr6	163396785	163445194	chr13	82956392	82973840			0.012	0.106866	0.00719557	0.110828	-2.68766
chr1	39709178	39742790	chr3	6626302	6627100			0.012	0.106904	0.00726732	0.110908	-2.68434
chr2	4195538	4197761	chr3	6626302	6627100			0.009	0.106904	0.00726732	0.110908	-2.68434
chr3	109186173	109186453	chr1	72544095	72546004			0.017	0.107023	0.00728742	0.110908	-2.68342
chr5	84065808	84125641	chr15	40632985	40903123			0.008	0.107023	0.00728742	0.110908	-2.68342
chr4	34478512	34482622	chr4	172605910	172611511			0.013	0.107039	0.0072231	0.110828	-2.68638
chr7	142154516	142155652	chr11	34646778	34675893			0.02	0.107177	0.00721313	0.110828	-2.68684
chr13	36982532	36982744	chr17	28829098	28833685			0.014	0.107493	0.00741208	0.112349	-2.67774
chr1	151610999	151623136	chr19	14810496	14851360			0.014	0.108481	0.00749338	0.113352	-2.67408
chr3	198958008	198983678	chr20	29862026	29907133			0.011	0.109431	0.00760246	0.114771	-2.66923
chr8	11066301	11093584	chr22	48584782	48623598			0.008	0.109592	0.00770218	0.115118	-2.66485
chr1	233407294	233454476	chr6	41784616	41806111			0.018	0.109671	0.00768024	0.11502	-2.66581
chr3	109186173	109186453	chr8	39417994	39452115			0.01	0.109789	0.00767688	0.11502	-2.66596
chr5	84065808	84125641	chr10	89706403	89715824			0.009	0.109789	0.00767688	0.11502	-2.66596
chr13	22531120	22536182	chrX	32680633	32713438			0.009	0.109827	0.00764173	0.11502	-2.6675
chr19	10309264	10352321	chr4	1	24613			0.008	0.111511	0.00784841	0.116937	-2.65852
chr7	5770404	5780146	chr13	36982532	36982744			0.014	0.111546	0.00785503	0.116937	-2.65824
chr11	5764905	5765611	chr22	48584782	48623598			0.015	0.113165	0.0079594	0.118242	-2.65379
chr6	41784616	41806111	chr15	18846942	18846958			0.016	0.113505	0.00797423	0.118242	2.65316
chr1	151610999	151623136	chr18	64903548	64908663			0.014	0.113881	0.00800621	0.11836	2.65181
chr8	32259559	32359503	chr9	24494114	24509671			0.011	0.113941	0.0080137	0.11836	-2.65149
chr13	82956392	82973840	chr18	36514797	36519348			0.019	0.115109	0.00809036	0.119023	-2.64828
chr14	21751817	21766598	chr4	9840336	9843299			0.011	0.115141	0.00808499	0.119023	-2.6485
chr7	104328719	104379802	chr19	10309264	10352321			0.012	0.115156	0.00812016	0.119228	-2.64703
chr2	242572704	242602538	chr19	1	303475			0.012	0.115408	0.00814188	0.119285	-2.64613
chr3	151721214	151730209	chr13	82956392	82973840			0.009	0.115455	0.0081558	0.119285	2.64555
chr8	98824821	98932778	chrX	5377883	5415709			0.006	0.115489	0.00829247	0.119651	-2.63992
chr6	77496802	77509098	chr6	163396785	163445194			0.018	0.115685	0.00828257	0.119651	-2.64033
chr7	5770404	5780146	chr17	36676668	36676847			0.012	0.115685	0.00828257	0.119651	-2.64033
chr11	134427400	134430660	chr17	36676668	36676847			0.007	0.115685	0.00828257	0.119651	-2.64033
chr6	163396785	163445194	chr13	36982532	36982744			0.014	0.115713	0.00833814	0.120079	-2.63806
chr4	34478512	34482622	chr18	64903548	64908663			0.012	0.115938	0.00824617	0.119651	-2.64182
chr1	145416539	145427398	chr12	53079320	53153450			0.014	0.115994	0.00823963	0.119651	-2.64209
chr9	104407550	104465277	chr17	28829098	28833685			0.016	0.116134	0.00823963	0.119651	-2.64209
chr16	61557678	61583871	chr22	48584782	48623598			0.018	0.117031	0.00847506	0.121352	-2.63253
chr19	35145875	35171137	chr10	89706403	89715824			0.015	0.117113	0.00847335	0.121352	2.6326
chr20	29862026	29907133	chr11	5764905	5765611			0.019	0.117173	0.00847008	0.121352	2.63273
chr9	104407550	104465277	chr17	11848581	11883777			0.019	0.117266	0.00850733	0.121582	-2.63124
chr7	158164844	158167009	chr15	40632985	40903123			0.017	0.117826	0.00857122	0.121799	-2.6287
chr4	172605910	172611511	chr15	40632985	40903123			0.02	0.117826	0.00857122	0.121799	-2.6287
chr15	40632985	40903123	chrX	144317019	144380504			0.009	0.117826	0.00857122	0.121799	-2.6287
chr1	39709178	39742790	chr8	11066301	11093584			0.015	0.117997	0.00861108	0.122134	-2.62712
chr8	404200	474961	chr19	56834731	56846716			0.018	0.11828	0.00869529	0.122403	-2.62381
chr1	25468523	25491505	chr14	67367858	67376542			0.026	0.118373	0.00872526	0.122595	-2.62264
chr1	72544095	72546004	chr4	69057539	69057930			0.013	0.118402	0.00867612	0.122363	-2.62456
chr4	69057539	69057930	chr5	180312798	180323895			0.012	0.118414	0.00867612	0.122363	-2.62456
chr2	34570605	34571333	chr10	66979005	66983855			0.009	0.118479	0.00865747	0.122363	-2.62529
chr1	145416539	145427398	chr12	25217169	25240754			0.015	0.119194	0.00882047	0.123701	-2.61894
chr12	739513	744192	chr17	11848581	11883777			0.014	0.119386	0.00885189	0.12391	2.61772
chr2	146581642	146582431	chr3	194363156	194365164			0.016	0.119889	0.00901327	0.124772	-2.61155
chr19	44482052	44558435	chr7	5770404	5780146			0.008	0.119959	0.00901144	0.124772	2.61162
chr8	32259559	32359503	chr13	82956392	82973840			0.011	0.120007	0.00899833	0.124772	-2.61212
chr1	148942894	148945656	chr12	739513	744192			0.015	0.120068	0.00900925	0.124772	-2.6117
chr16	3726175	3808099	chr17	18299663	18306657			0.006	0.120111	0.0089562	0.124772	-2.61372
chr1	112498065	112498708	chr18	21325419	21345631			0.011	0.120155	0.00900434	0.124772	-2.61189
chr3	68828938	68829123	chr11	4929660	4930033			0.017	0.120706	0.00909173	0.125627	-2.60859
chr4	34478512	34482622	chr17	41564452	41569488			0.018	0.121559	0.00914854	0.126158	-2.60645
chr7	22926282	22980209	chr18	64903548	64908663			0.024	0.1219	0.0091638	0.126158	2.60588
chr6	163396785	163445194	chr12	98319857	98321020			0.014	0.122023	0.00918663	0.12624	-2.60503
chr3	151721214	151730209	chr6	41784616	41806111			0.01	0.122294	0.00925269	0.126684	-2.60257
chr2	4195538	4197761	chr17	41564452	41569488			0.018	0.122376	0.00921547	0.126405	2.60396
chr3	191726376	191736694	chr5	180312798	180323895			0.017	0.122861	0.00931356	0.127285	-2.60032
chr19	18981310	19127688	chr18	64903548	64908663			0.008	0.123969	0.00937867	0.127942	2.59793
chr1	181841648	181856678	chr18	280288	557126			0.008	0.12428	0.00942604	0.128355	-2.5962
chr1	72544095	72546004	chr9	104407550	104465277			0.009	0.126997	0.0096341	0.13095	-2.58869
chr6	41784616	41806111	chr17	28829098	28833685			0.013	0.127667	0.0097129	0.131504	2.58589
chr4	34478512	34482622	chr15	40632985	40903123			0.017	0.127766	0.00974491	0.131504	-2.58475
chr19	18981310	19127688	chrX	144317019	144380504			0.016	0.127767	0.00978333	0.131785	-2.58339
chr4	172605910	172611511	chr13	82956392	82973840			0.012	0.127793	0.00973156	0.131504	-2.58522
chr1	151610999	151623136	chr13	82956392	82973840			0.007	0.127867	0.0097129	0.131504	2.58589
chr5	33575124	33582152	chr11	77447534	77480827			0.022	0.128783	0.00989015	0.132985	-2.57965
chr6	103854103	103854151	chr8	32259559	32359503			0.012	0.129747	0.00993497	0.133349	-2.57808
chr6	77496802	77509098	chr9	24494114	24509671			0.017	0.130178	0.00997804	0.133688	-2.57659
chr6	103854103	103854151	chr8	404200	474961			0.011	0.132227	0.0101923	0.13611	-2.56923
chr2	242572704	242602538	chr16	3726175	3808099			0.02	0.132248	0.0101967	0.13611	-2.56909
chr2	34570605	34571333	chr19	14810496	14851360			0.015	0.132352	0.0102314	0.13611	-2.56791
chr5	84065808	84125641	chr11	5764905	5765611			0.017	0.132354	0.0102704	0.136387	-2.56659
chr1	25468523	25491505	chr17	28829098	28833685			0.016	0.132434	0.0102234	0.13611	-2.56818
chr1	145416539	145427398	chr10	6136614	6183573			0.01	0.133119	0.0103436	0.137117	-2.56412
chr12	68163243	68185669	chr13	36982532	36982744			0.013	0.133306	0.0104412	0.138166	2.56086
chr12	68163243	68185669	chr2	242572704	242602538			0.02	0.1335	0.0104895	0.138562	2.55926
chr10	6136614	6183573	chr1	25468523	25491505			0.016	0.134531	0.0105887	0.139381	2.55599
chr4	172605910	172611511	chr6	77496802	77509098			0.025	0.134653	0.0105859	0.139381	-2.55608
chr11	4929660	4930033	chr17	18299663	18306657			0.009	0.135125	0.010675	0.14027	-2.55316
chr19	14810496	14851360	chr7	5770404	5780146			0.016	0.1352	0.0107103	0.140489	2.55201
chr1	112498065	112498708	chr7	5770404	5780146			0.01	0.135563	0.0107599	0.140893	2.5504
chr12	739513	744192	chr17	41564452	41569488			0.014	0.136937	0.0108826	0.142252	2.54644
chr5	56514655	56594994	chr22	15879497	16191765			0.012	0.137271	0.0109302	0.142624	-2.54492
chr12	53079320	53153450	chr18	21325419	21345631			0.015	0.13761	0.0109587	0.142748	-2.54401
chr19	44482052	44558435	chr8	32259559	32359503			0.017	0.138509	0.0110128	0.143204	-2.54229
chr8	146201994	146209943	chr11	77447534	77480827			0.017	0.138556	0.0110421	0.143337	-2.54136
chr4	138311955	138312375	chr5	84065808	84125641			0.017	0.139926	0.0111331	0.14402	-2.53849
chr1	148942894	148945656	chr10	6136614	6183573			0.015	0.140001	0.0112201	0.144399	-2.53577
chr20	86461	95378	chr1	72544095	72546004			0.015	0.140031	0.0111294	0.14402	-2.53861
chr19	35145875	35171137	chr6	163396785	163445194			0.019	0.140125	0.0111925	0.144292	2.53663
chr19	44482052	44558435	chrX	144317019	144380504			0.021	0.140275	0.0111918	0.144292	-2.53665
chr12	25217169	25240754	chrX	144317019	144380504			0.014	0.140364	0.0113337	0.144866	-2.53224
chr19	35145875	35171137	chrX	144317019	144380504			0.011	0.140364	0.0113337	0.144866	-2.53224
chr1	112498065	112498708	chr12	33199753	33199843			0.015	0.140499	0.0113798	0.145208	-2.53082
chr19	44482052	44558435	chr13	82956392	82973840			0.008	0.140648	0.0113276	0.144866	2.53243
chr8	98824821	98932778	chr8	11066301	11093584			0.016	0.140853	0.0113272	0.144866	-2.53244
chr13	36982532	36982744	chrX	144317019	144380504			0.016	0.141187	0.0114807	0.146247	-2.52772
chr6	103854103	103854151	chr17	36676668	36676847			0.017	0.142777	0.0115997	0.147513	-2.52409
chr1	181841648	181856678	chr17	11848581	11883777			0.013	0.143065	0.0116893	0.148363	2.52139
chr12	98319857	98321020	chr13	36982532	36982744			0.016	0.143388	0.0117247	0.148363	-2.52032
chr11	5764905	5765611	chr12	98319857	98321020			0.02	0.143395	0.0117259	0.148363	-2.52029
chr14	67367858	67376542	chr18	64903548	64908663			0.024	0.143699	0.0117891	0.148911	-2.5184
chr2	43804668	43809680	chr19	18981310	19127688			0.014	0.144505	0.011869	0.149418	-2.51602
chr5	33575124	33582152	chr14	21751817	21766598			0.018	0.144635	0.0118574	0.149418	-2.51636
chr5	57365375	57367423	chr19	35145875	35171137			0.015	0.145284	0.0120057	0.150131	2.51198
chr18	21325419	21345631	chr19	44482052	44558435			0.026	0.145331	0.0119562	0.150131	-2.51343
chr5	56514655	56594994	chr17	28829098	28833685			0.012	0.145347	0.0120048	0.150131	-2.512
chr1	151610999	151623136	chr3	109186173	109186453			0.021	0.145411	0.0119763	0.150131	-2.51284
chr1	39709178	39742790	chr1	181841648	181856678			0.021	0.146176	0.0120964	0.151014	-2.50932
chr11	5764905	5765611	chr18	64903548	64908663			0.02	0.146776	0.0121649	0.151617	-2.50732
chr12	25217169	25240754	chr18	21325419	21345631			0.023	0.147099	0.0122238	0.152098	-2.50562
chr4	34478512	34482622	chrX	5377883	5415709			0.012	0.147793	0.0122933	0.152206	-2.50361
chr4	138311955	138312375	chr15	40632985	40903123			0.014	0.147994	0.0122836	0.152206	-2.50389
chr19	18981310	19127688	chr20	52135902	52206147			0.012	0.14811	0.0122771	0.152206	-2.50408
chr8	146201994	146209943	chr12	98319857	98321020			0.02	0.148856	0.0124216	0.153541	-2.49994
chr2	242572704	242602538	chr4	190099341	190227667			0.024	0.149062	0.012471	0.153898	-2.49853
chr11	34646778	34675893	chr1	25468523	25491505			0.023	0.15025	0.0125597	0.154738	-2.49602
chr3	194363156	194365164	chr6	103854103	103854151			0.016	0.153096	0.0128752	0.157395	-2.4872
chr6	163396785	163445194	chr19	56834731	56846716			0.019	0.153178	0.0128212	0.157185	-2.4887
chr10	6136614	6183573	chr15	74678671	74679235			0.021	0.153285	0.0128941	0.157395	-2.48668
chr2	43804668	43809680	chr3	198958008	198983678			0.022	0.153405	0.0129012	0.157395	-2.48648
chr11	4929660	4930033	chr22	48584782	48623598			0.014	0.153434	0.0128127	0.157185	-2.48893
chr13	22531120	22536182	chr22	48584782	48623598			0.014	0.153434	0.0128127	0.157185	-2.48893
chr2	242572704	242602538	chr22	15879497	16191765			0.023	0.155057	0.0133289	0.160267	-2.47486
chr22	48584782	48623598	chrX	5377883	5415709			0.025	0.155139	0.0133976	0.160579	-2.47302
chr1	181841648	181856678	chr3	6626302	6627100			0.022	0.155254	0.0130429	0.158865	-2.4826
chr2	242572704	242602538	chr4	115398979	115399091			0.023	0.15537	0.0133889	0.160579	-2.47325
chr1	39709178	39742790	chr6	41784616	41806111			0.012	0.155397	0.0133203	0.160267	-2.47509
chr1	112498065	112498708	chr6	41784616	41806111			0.02	0.155397	0.0133203	0.160267	-2.47509
chr6	103854103	103854151	chr17	28829098	28833685			0.02	0.155463	0.0133066	0.160267	-2.47546
chr17	18299663	18306657	chr18	64903548	64908663			0.025	0.155489	0.0131308	0.159676	-2.4802
chr8	11066301	11093584	chr17	36676668	36676847			0.029	0.155657	0.0133037	0.160267	-2.47553
chr14	105631771	105638132	chr14	105618541	105631769			0.019	0.155676	0.0134773	0.161276	2.4709
chr6	163396785	163445194	chr8	11066301	11093584			0.021	0.155868	0.0133037	0.160267	-2.47553
chr13	36982532	36982744	chr15	40632985	40903123			0.015	0.155897	0.0132518	0.160267	-2.47693
chr11	4929660	4930033	chr17	36676668	36676847			0.019	0.15678	0.0136371	0.16267	-2.46668
chr6	163396785	163445194	chr11	4929660	4930033			0.018	0.156979	0.0136371	0.16267	-2.46668
chr4	69057539	69057930	chr11	4929660	4930033			0.021	0.157318	0.0137053	0.163208	-2.4649
chr5	56514655	56594994	chr14	67367858	67376542			0.016	0.157757	0.0137258	0.163208	-2.46436
chr11	5764905	5765611	chr16	61557678	61583871			0.016	0.158077	0.0137889	0.1637	-2.46272
chr2	242572704	242602538	chr17	11848581	11883777			0.023	0.158413	0.0138342	0.163978	-2.46154
chr1	148942894	148945656	chr3	109186173	109186453			0.015	0.159252	0.0140222	0.164904	-2.45669
chr13	82956392	82973840	chr16	76929110	76929957			0.016	0.1593	0.0139001	0.164406	-2.45983
chr4	172605910	172611511	chr17	36676668	36676847			0.019	0.159391	0.0139142	0.164406	-2.45947
chr2	34570605	34571333	chr3	151721214	151730209			0.019	0.159422	0.0139783	0.164904	-2.45782
chr5	180312798	180323895	chr15	40632985	40903123			0.022	0.15944	0.014001	0.164904	-2.45724
chr7	158164844	158167009	chr16	61557678	61583871			0.02	0.160716	0.0141655	0.166069	-2.45304
chr4	172605910	172611511	chr16	61557678	61583871			0.025	0.160716	0.0141655	0.166069	-2.45304
chr1	233407294	233454476	chr10	6136614	6183573			0.017	0.16105	0.0142218	0.166469	-2.45161
chr1	151610999	151623136	chr1	72544095	72546004			0.021	0.162051	0.0143014	0.16714	-2.4496
chr1	151610999	151623136	chrX	32680633	32713438			0.025	0.162136	0.0143682	0.167398	-2.44792
chr4	1774075	1787213	chr20	1546095	1546989			0.02	0.162271	0.0143586	0.167398	-2.44816
chr4	34478512	34482622	chr9	24494114	24509671			0.022	0.16231	0.0144172	0.167709	-2.4467
chr2	4195538	4197761	chr5	584226	669335			0.023	0.162632	0.0144578	0.167748	2.44568
chr4	138311955	138312375	chr15	18846942	18846958			0.02	0.162659	0.0144652	0.167748	-2.4455
chr7	5770404	5780146	chr16	3726175	3808099			0.024	0.164102	0.0146166	0.16898	-2.44174
chr1	72541513	72544093	chr1	72544095	72546004			0.017	0.164119	0.0145971	0.16898	2.44222
chr8	404200	474961	chr17	28829098	28833685			0.021	0.164429	0.0147252	0.169713	-2.43907
chr1	145416539	145427398	chr20	29862026	29907133			0.021	0.16444	0.0146761	0.169408	-2.44027
chr4	69057539	69057930	chr5	84065808	84125641			0.023	0.164622	0.0147521	0.169763	-2.43841
chr20	29862026	29907133	chr12	98319857	98321020			0.014	0.165916	0.01491	0.171317	2.43456
chr1	39709178	39742790	chr1	72541513	72544093			0.03	0.166688	0.0149867	0.171918	-2.4327
chr4	138311955	138312375	chr13	22531120	22536182			0.021	0.166799	0.0150081	0.171918	-2.43218
chr3	68828938	68829123	chr5	84065808	84125641			0.019	0.169527	0.0152649	0.174049	-2.42603
chr5	84065808	84125641	chr8	11066301	11093584			0.025	0.169639	0.0153102	0.174049	-2.42496
chr1	145416539	145427398	chr14	21751817	21766598			0.022	0.169729	0.0152255	0.174049	-2.42697
chr10	66979005	66983855	chr20	29862026	29907133			0.032	0.169751	0.0152619	0.174049	-2.4261
chr2	34570605	34571333	chr19	56834731	56846716			0.011	0.169865	0.0153076	0.174049	2.42502
chr1	145416539	145427398	chr15	74678671	74679235			0.01	0.172703	0.0155745	0.176253	-2.41874
chr1	151610999	151623136	chr15	74678671	74679235			0.024	0.172703	0.0155745	0.176253	-2.41874
chr14	105631771	105638132	chr17	28829098	28833685			0.02	0.173005	0.0155745	0.176253	-2.41874
chr15	18846942	18846958	chr17	18299663	18306657			0.019	0.175699	0.0159151	0.179308	-2.41086
chr1	148942894	148945656	chr1	72544095	72546004			0.026	0.175703	0.0159878	0.179308	-2.40919
chr1	181841648	181856678	chr6	41784616	41806111			0.023	0.175845	0.0162237	0.180335	-2.40384
chr15	40632985	40903123	chr16	61557678	61583871			0.022	0.175872	0.0161946	0.180279	-2.4045
chr2	190683413	190705829	chr20	1546095	1546989			0.019	0.175879	0.0163227	0.180634	-2.40162
chr17	18299663	18306657	chr20	1519261	1519711			0.015	0.175911	0.0159151	0.179308	-2.41086
chr20	86461	95378	chr8	25032108	25032579			0.022	0.175922	0.0161829	0.180279	-2.40476
chr3	198958008	198983678	chr13	36982532	36982744			0.019	0.175955	0.0161259	0.180279	2.40605
chr1	39709178	39742790	chr11	77447534	77480827			0.026	0.175978	0.0159871	0.179308	-2.40921
chr1	112498065	112498708	chr11	77447534	77480827			0.021	0.175978	0.0159871	0.179308	-2.40921
chr4	138311955	138312375	chr17	41564452	41569488			0.019	0.176044	0.0159632	0.179308	-2.40976
chr7	125833375	125834099	chr20	1519261	1519711			0.022	0.17608	0.0163201	0.180634	-2.40168
chr2	34570605	34571333	chr14	21751817	21766598			0.022	0.176081	0.0161655	0.180279	-2.40516
chr13	22531120	22536182	chr17	41564452	41569488			0.02	0.176081	0.0161655	0.180279	-2.40516
chr1	148942894	148945656	chr6	163396785	163445194			0.027	0.176107	0.0163149	0.180634	2.40179
chr17	36676668	36676847	chr20	1519261	1519711			0.032	0.176347	0.0164027	0.180718	-2.39983
chr4	172605910	172611511	chr9	104407550	104465277			0.025	0.176354	0.0163957	0.180718	-2.39999
chr8	39417994	39452115	chr8	55328673	55435271			0.04	0.176359	0.016382	0.180718	-2.40029
chr3	194363156	194365164	chr4	34478512	34482622			0.029	0.176863	0.0165184	0.181727	2.39726
chr2	4195538	4197761	chr12	98319857	98321020			0.015	0.177347	0.016546	0.181764	2.39664
chr1	181841648	181856678	chr1	72544095	72546004			0.023	0.177918	0.0166084	0.181917	-2.39526
chr7	142154516	142155652	chr15	40632985	40903123			0.02	0.177918	0.0166084	0.181917	-2.39526
chr6	103854103	103854151	chr8	25032108	25032579			0.02	0.178095	0.0167273	0.182685	-2.39265
chr4	172605910	172611511	chr6	103854103	103854151			0.021	0.178247	0.0167273	0.182685	-2.39265
chr6	77496802	77509098	chr17	28829098	28833685			0.02	0.179067	0.0168194	0.183424	-2.39063
chr4	9840336	9843299	chr4	138311955	138312375			0.03	0.17964	0.0169268	0.184328	-2.38829
chr2	43804668	43809680	chr20	1546095	1546989			0.025	0.180328	0.0170754	0.185676	-2.38508
chr10	6136614	6183573	chr18	280288	557126			0.025	0.181022	0.0171512	0.18623	-2.38345
chr7	104328719	104379802	chr12	33199753	33199843			0.014	0.18138	0.0172335	0.186584	-2.38169
chr12	33199753	33199843	chr19	18981310	19127688			0.022	0.18138	0.0172335	0.186584	-2.38169
chr3	109186173	109186453	chr11	5764905	5765611			0.031	0.182893	0.0175344	0.189023	2.37531
chr13	36982532	36982744	chr22	48584782	48623598			0.025	0.183072	0.0175213	0.189023	-2.37558
chr17	36676668	36676847	chr22	48584782	48623598			0.023	0.183124	0.0174963	0.189023	-2.37611
chr1	145416539	145427398	chr4	190099341	190227667			0.024	0.183516	0.0175689	0.189124	2.37458
chr12	9588975	9598576	chr9	24494114	24509671			0.019	0.184534	0.0177253	0.190321	-2.37131
chr4	115398979	115399091	chr16	3726175	3808099			0.024	0.184826	0.0177562	0.190321	-2.37066
chr1	151610999	151623136	chr3	151721214	151730209			0.022	0.18488	0.0177433	0.190321	-2.37093
chr12	9588975	9598576	chr16	76929110	76929957			0.032	0.185322	0.0178354	0.190897	2.36902
chr2	34570605	34571333	chrX	144317019	144380504			0.022	0.185607	0.0179506	0.191584	-2.36664
chr20	1546095	1546989	chr20	29862026	29907133			0.023	0.18578	0.0179461	0.191584	-2.36673
chr4	34478512	34482622	chr4	190099341	190227667			0.029	0.186189	0.0179991	0.191827	-2.36564
chr11	5764905	5765611	chr17	18299663	18306657			0.022	0.186425	0.0180343	0.191827	-2.36491
chr1	148942894	148945656	chr16	61557678	61583871			0.034	0.186543	0.0180501	0.191827	2.36459
chr11	134427400	134430660	chr22	48584782	48623598			0.027	0.187313	0.0181349	0.192302	-2.36285
chr1	233407294	233454476	chr1	72544095	72546004			0.03	0.187713	0.0181993	0.192302	-2.36154
chr12	739513	744192	chr5	180312798	180323895			0.029	0.187713	0.0181993	0.192302	-2.36154
chr7	125833375	125834099	chr17	36676668	36676847			0.02	0.188128	0.0183255	0.192302	-2.35898
chr14	67367858	67376542	chr17	36676668	36676847			0.032	0.188128	0.0183255	0.192302	-2.35898
chr1	151610999	151623136	chr12	33199753	33199843			0.017	0.188188	0.0183023	0.192302	-2.35944
chr2	34570605	34571333	chr3	109186173	109186453			0.027	0.188198	0.018251	0.192302	-2.36049
chr12	68163243	68185669	chr5	84065808	84125641			0.029	0.188305	0.0182365	0.192302	2.36078
chr6	163396785	163445194	chr14	67367858	67376542			0.026	0.188487	0.0183255	0.192302	-2.35898
chr8	11066301	11093584	chr14	67367858	67376542			0.024	0.188573	0.0185547	0.193355	-2.35436
chr4	190099341	190227667	chr16	76929110	76929957			0.016	0.188742	0.0185377	0.193355	-2.3547
chr20	52135902	52206147	chr11	134427400	134430660			0.031	0.188867	0.0185167	0.193355	2.35512
chr8	11066301	11093584	chr13	36982532	36982744			0.028	0.188869	0.0184324	0.193154	-2.35682
chr1	145416539	145427398	chr19	56834731	56846716			0.026	0.189041	0.0184929	0.193355	2.3556
chr4	190099341	190227667	chr22	48584782	48623598			0.021	0.190012	0.018762	0.195244	-2.35023
chr19	18981310	19127688	chr17	28829098	28833685			0.034	0.190545	0.0188789	0.195999	2.34791
chr12	9588975	9598576	chr19	44482052	44558435			0.036	0.190571	0.018903	0.195999	-2.34744
chr1	233407294	233454476	chr6	20324923	20418544			0.03	0.190856	0.018939	0.195999	-2.34673
chr6	20324923	20418544	chr12	739513	744192			0.032	0.191005	0.018939	0.195999	-2.34673
chr2	43804668	43809680	chr12	68163243	68185669			0.029	0.191136	0.0190377	0.196749	-2.34479
chr6	41784616	41806111	chr22	15879497	16191765			0.022	0.191451	0.0190821	0.196936	2.34392
chr1	72541513	72544093	chr10	66979005	66983855			0.02	0.192647	0.0191418	0.197282	-2.34276
chr1	181841648	181856678	chr19	44482052	44558435			0.024	0.193623	0.0192275	0.197893	-2.34109
chr11	4929660	4930033	chr13	22531120	22536182			0.033	0.19407	0.01931	0.19811	-2.33949
chr20	52135902	52206147	chr13	22531120	22536182			0.033	0.194074	0.0193393	0.19811	2.33893
chr7	142154516	142155652	chr14	105631771	105638132			0.029	0.194215	0.0192876	0.19811	-2.33993
chr1	72541513	72544093	chr5	57365375	57367423			0.028	0.194637	0.0193806	0.19811	-2.33813
chr1	25468523	25491505	chr10	89706403	89715824			0.032	0.194652	0.0193806	0.19811	-2.33813
chr1	145416539	145427398	chr19	14810496	14851360			0.029	0.195943	0.0196173	0.199985	-2.33359
chr14	105631771	105638132	chr4	190099341	190227667			0.026	0.195962	0.019594	0.199985	-2.33403
chr12	53079320	53153450	chr15	74678671	74679235			0.033	0.196016	0.0196856	0.200409	-2.33229
chr5	584226	669335	chr4	172605910	172611511			0.026	0.197793	0.0197925	0.201224	-2.33026
chr4	69057539	69057930	chr17	11848581	11883777			0.023	0.199469	0.0200217	0.203004	-2.32594
chr15	18846942	18846958	chr16	61557678	61583871			0.03	0.199469	0.0200217	0.203004	-2.32594
chr1	25468523	25491505	chr11	5764905	5765611			0.022	0.199977	0.0201001	0.203524	-2.32447
chr2	242572704	242602538	chr14	67367858	67376542			0.026	0.200049	0.0201423	0.203676	-2.32369
chr15	74678785	74682816	chr16	76929110	76929957			0.033	0.200375	0.0203041	0.204211	-2.32068
chr1	112498065	112498708	chr10	66979005	66983855			0.035	0.200523	0.0203477	0.204327	-2.31987
chr14	21751817	21766598	chr12	98319857	98321020			0.026	0.200547	0.0204517	0.204327	-2.31796
chr3	6626302	6627100	chrX	144317019	144380504			0.031	0.200561	0.0204438	0.204327	-2.3181
chr4	69057539	69057930	chr4	172605910	172611511			0.031	0.200561	0.0204438	0.204327	-2.3181
chr2	242572704	242602538	chr6	163396785	163445194			0.029	0.200683	0.0202786	0.204211	-2.32115
chr2	242572704	242602538	chr17	36676668	36676847			0.025	0.200683	0.0202786	0.204211	-2.32115
chr3	68828938	68829123	chr17	36676668	36676847			0.027	0.200683	0.0202786	0.204211	-2.32115
chr1	151610999	151623136	chr18	280288	557126			0.026	0.200689	0.0204313	0.204327	-2.31833
chr6	163396785	163445194	chr8	32259559	32359503			0.031	0.201619	0.0205659	0.205151	-2.31586
chr1	39709178	39742790	chrX	144317019	144380504			0.032	0.201676	0.0206162	0.205151	-2.31494
chr2	4195538	4197761	chrX	144317019	144380504			0.036	0.201676	0.0206162	0.205151	-2.31494
chr4	34478512	34482622	chrX	144317019	144380504			0.024	0.202071	0.0206608	0.205322	-2.31413
chr9	4153905	4250862	chr16	3726175	3808099			0.031	0.202113	0.0207775	0.205393	-2.312
chr1	112498065	112498708	chr2	43804668	43809680			0.024	0.202202	0.0207712	0.205393	-2.31212
chr22	48584782	48623598	chrX	32680633	32713438			0.034	0.202255	0.0207155	0.205393	-2.31313
chr2	4195538	4197761	chr8	129476991	129555572			0.026	0.202385	0.0207712	0.205393	2.31212
chr10	66979005	66983855	chr8	11066301	11093584			0.031	0.203663	0.021211	0.206416	2.30421
chr1	72544095	72546004	chr17	36676668	36676847			0.024	0.203875	0.0211964	0.206416	-2.30447
chr4	34478512	34482622	chr19	56834731	56846716			0.017	0.204022	0.0211897	0.206416	2.30459
chr7	130225161	130230882	chr13	36982532	36982744			0.022	0.204362	0.0211653	0.206416	-2.30502
chr5	56514655	56594994	chr13	36982532	36982744			0.025	0.204362	0.0211653	0.206416	-2.30502
chr12	25217169	25240754	chr19	18981310	19127688			0.021	0.204567	0.0210583	0.206416	-2.30694
chr11	5764905	5765611	chr17	36676668	36676847			0.032	0.204588	0.021358	0.207308	-2.3016
chr1	39709178	39742790	chr5	56514655	56594994			0.031	0.204725	0.021143	0.206416	-2.30542
chr2	4195538	4197761	chr20	86461	95378			0.025	0.204725	0.021143	0.206416	-2.30542
chr5	57365375	57367423	chr5	56514655	56594994			0.032	0.204757	0.0213491	0.207308	-2.30175
chr4	9840336	9843299	chr22	48584782	48623598			0.025	0.204864	0.0214325	0.207494	-2.30028
chr12	9588975	9598576	chr17	36676668	36676847			0.025	0.204947	0.0214074	0.207494	2.30072
chr12	33199753	33199843	chr19	35145875	35171137			0.022	0.204947	0.0210583	0.206416	-2.30694
chr19	18981310	19127688	chr8	32259559	32359503			0.045	0.204947	0.0210583	0.206416	-2.30694
chr12	25217169	25240754	chr17	41564452	41569488			0.025	0.20505	0.0209749	0.206416	2.30844
chr5	584226	669335	chr11	77447534	77480827			0.027	0.205157	0.021052	0.206416	-2.30705
chr18	21325419	21345631	chr18	36514797	36519348			0.033	0.20555	0.0215343	0.208211	2.29848
chr8	129476991	129555572	chr13	36982532	36982744			0.034	0.205783	0.0217433	0.208886	-2.29482
chr6	103854103	103854151	chr16	61557678	61583871			0.034	0.205907	0.021585	0.208432	-2.29759
chr3	191726376	191736694	chr21	15240098	15307895			0.024	0.205962	0.0217392	0.208886	2.29489
chr3	151721214	151730209	chr10	6136614	6183573			0.025	0.206058	0.0216518	0.208809	-2.29642
chr6	163396785	163445194	chr16	76929110	76929957			0.034	0.206103	0.0216999	0.208886	-2.29558
chr20	29862026	29907133	chr7	5770404	5780146			0.032	0.206968	0.0218844	0.209973	2.29237
chr4	190099341	190227667	chr12	98319857	98321020			0.02	0.208055	0.0221448	0.211929	-2.28787
chr4	138311955	138312375	chr11	5764905	5765611			0.03	0.20807	0.022124	0.211929	-2.28823
chr1	233407294	233454476	chr2	190683413	190705829			0.031	0.208848	0.0223343	0.212928	-2.28463
chr2	190683413	190705829	chr4	190099341	190227667			0.037	0.208848	0.0223343	0.212928	-2.28463
chr8	146201994	146209943	chr16	76929110	76929957			0.023	0.209019	0.0222706	0.212861	-2.28572
chr5	56514655	56594994	chr19	1	303475			0.021	0.209362	0.0224318	0.213586	-2.28298
chr4	34478512	34482622	chr16	3726175	3808099			0.029	0.209498	0.022468	0.213659	-2.28236
chr2	4195538	4197761	chr17	11848581	11883777			0.037	0.210258	0.0225972	0.213804	2.28018
chr4	172605910	172611511	chr7	125833375	125834099			0.039	0.210445	0.0225602	0.213804	-2.2808
chr2	43804668	43809680	chrX	144317019	144380504			0.037	0.21052	0.0225909	0.213804	-2.28028
chr4	138311955	138312375	chrX	144317019	144380504			0.032	0.21052	0.0225909	0.213804	-2.28028
chr4	115398979	115399091	chr11	4929660	4930033			0.03	0.21075	0.0227364	0.214311	-2.27783
chr6	103854103	103854151	chr13	22531120	22536182			0.026	0.21075	0.0227364	0.214311	-2.27783
chr11	4929660	4930033	chr18	64903548	64908663			0.034	0.21075	0.0227364	0.214311	-2.27783
chr5	84065808	84125641	chr5	180312798	180323895			0.028	0.211809	0.0229428	0.215985	-2.27439
chr8	69332025	69360589	chr22	15879497	16191765			0.029	0.21252	0.0232661	0.216582	2.26904
chr3	151721214	151730209	chr17	41564452	41569488			0.028	0.212848	0.0230911	0.216582	2.27192
chr1	112498065	112498708	chr19	44482052	44558435			0.045	0.212892	0.0232656	0.216582	-2.26905
chr2	4195538	4197761	chr19	44482052	44558435			0.039	0.212892	0.0232656	0.216582	-2.26905
chr7	22926282	22980209	chr19	44482052	44558435			0.029	0.21298	0.023133	0.216582	-2.27123
chr4	138311955	138312375	chr11	134427400	134430660			0.036	0.213091	0.0231623	0.216582	-2.27075
chr8	39417994	39452115	chr3	194363156	194365164			0.048	0.21344	0.0232281	0.216582	-2.26966
chr15	74678785	74682816	chr3	194363156	194365164			0.03	0.21344	0.0232281	0.216582	-2.26966
chr15	74678785	74682816	chr15	40632985	40903123			0.049	0.21344	0.0232281	0.216582	-2.26966
chr7	104328719	104379802	chr15	40632985	40903123			0.03	0.213686	0.0233479	0.217075	-2.26769
chr3	109186173	109186453	chr3	198958008	198983678			0.04	0.213819	0.0234122	0.217403	-2.26664
chr20	86461	95378	chr20	29862026	29907133			0.019	0.214187	0.0235165	0.217968	-2.26494
chr3	109186173	109186453	chr2	242572704	242602538			0.026	0.214711	0.0235311	0.217968	2.2647
chr4	1774075	1787213	chr7	125833375	125834099			0.021	0.215293	0.0237115	0.219368	-2.26177
chr2	43804668	43809680	chr12	9588975	9598576			0.026	0.215786	0.0237993	0.219848	-2.26035
chr18	64903548	64908663	chr21	15240098	15307895			0.039	0.215908	0.023832	0.219848	-2.25983
chr12	33199753	33199843	chr18	21325419	21345631			0.037	0.216107	0.023877	0.219848	-2.2591
chr7	158164844	158167009	chr12	739513	744192			0.027	0.216233	0.0238987	0.219848	-2.25875
chr1	25468523	25491505	chr7	5770404	5780146			0.029	0.216317	0.0239099	0.219848	-2.25857
chr19	44482052	44558435	chr17	41564452	41569488			0.024	0.216663	0.0242334	0.220125	2.25341
chr1	145416539	145427398	chr8	55328673	55435271			0.034	0.21671	0.0242213	0.220125	-2.2536
chr7	158164844	158167009	chr19	14810496	14851360			0.032	0.216741	0.0241571	0.220125	-2.25462
chr14	21751817	21766598	chr8	25032108	25032579			0.032	0.216775	0.0240094	0.220125	-2.25698
chr18	21325419	21345631	chr16	76929110	76929957			0.038	0.2168	0.0242983	0.220448	2.25238
chr12	739513	744192	chr18	280288	557126			0.044	0.216827	0.0243827	0.22068	-2.25104
chr7	158164844	158167009	chr14	21751817	21766598			0.039	0.216864	0.0240094	0.220125	-2.25698
chr3	151721214	151730209	chr12	9588975	9598576			0.026	0.216867	0.0243652	0.22068	-2.25132
chr10	6136614	6183573	chr12	33199753	33199843			0.028	0.216892	0.0241273	0.220125	-2.2551
chr2	190683413	190705829	chr20	86461	95378			0.034	0.216924	0.0244236	0.220784	-2.2504
chr4	9838273	9838377	chr3	194363156	194365164			0.037	0.216969	0.0242173	0.220125	2.25366
chr19	10309264	10352321	chr5	180312798	180323895			0.033	0.216969	0.0242173	0.220125	2.25366
chr1	181841648	181856678	chrX	144317019	144380504			0.035	0.217124	0.0241571	0.220125	-2.25462
chr7	142154516	142155652	chr4	172605910	172611511			0.03	0.217124	0.0241571	0.220125	-2.25462
chr6	163396785	163445194	chr8	404200	474961			0.034	0.217218	0.0244849	0.221072	-2.24943
chr1	151610999	151623136	chrX	5377883	5415709			0.041	0.217268	0.0245329	0.221239	-2.24868
chr3	68828938	68829123	chr4	172605910	172611511			0.033	0.218179	0.0246665	0.221874	-2.24659
chr9	104407550	104465277	chr11	5764905	5765611			0.029	0.21826	0.0247088	0.221874	-2.24593
chr4	115398979	115399091	chr9	104407550	104465277			0.033	0.21832	0.0247217	0.221874	-2.24572
chr19	14810496	14851360	chr11	5764905	5765611			0.035	0.218416	0.0247109	0.221874	2.24589
chr1	72541513	72544093	chr13	22531120	22536182			0.03	0.223008	0.0252286	0.226153	-2.23788
chr2	43804668	43809680	chr3	191726376	191736694			0.034	0.223295	0.0253808	0.226651	-2.23556
chr1	72541513	72544093	chr13	36982532	36982744			0.036	0.223408	0.0255074	0.227025	-2.23363
chr5	584226	669335	chr4	190099341	190227667			0.029	0.22348	0.0254352	0.226651	-2.23473
chr4	190099341	190227667	chr8	11066301	11093584			0.02	0.22348	0.0254352	0.226651	-2.23473
chr8	129476991	129555572	chr16	76929110	76929957			0.05	0.22355	0.0253808	0.226651	-2.23556
chr9	4153905	4250862	chr8	404200	474961			0.053	0.223699	0.0253618	0.226651	-2.23585
chr5	84065808	84125641	chr7	5770404	5780146			0.031	0.224919	0.025823	0.22929	-2.22886
chr5	84065808	84125641	chr11	134427400	134430660			0.027	0.224919	0.025823	0.22929	-2.22886
chr19	44482052	44558435	chr17	18299663	18306657			0.029	0.225281	0.0259588	0.229805	2.22683
chr4	1774075	1787213	chr20	29862026	29907133			0.028	0.22546	0.0259729	0.229805	-2.22662
chr17	28829098	28833685	chr19	56834731	56846716			0.038	0.225524	0.0260403	0.23013	-2.22561
chr9	104407550	104465277	chr16	61557678	61583871			0.034	0.22553	0.0260789	0.230136	-2.22504
chr10	66979005	66983855	chr1	72544095	72546004			0.033	0.225561	0.025972	0.229805	-2.22663
chr8	129476991	129555572	chr12	53079320	53153450			0.022	0.22566	0.0261024	0.230136	2.22469
chr7	158164844	158167009	chr19	18981310	19127688			0.029	0.226274	0.0264881	0.230825	-2.21898
chr4	1	24613	chr22	15879497	16191765			0.038	0.22644	0.0264436	0.230825	-2.21963
chr6	41784616	41806111	chr12	25217169	25240754			0.038	0.226464	0.0263142	0.230649	-2.22154
chr6	41784616	41806111	chr19	35145875	35171137			0.028	0.226464	0.0263142	0.230649	-2.22154
chr3	68828938	68829123	chr19	56834731	56846716			0.039	0.226578	0.0264176	0.230825	-2.22002
chr12	33199753	33199843	chrX	144317019	144380504			0.036	0.226643	0.0264881	0.230825	-2.21898
chr19	18981310	19127688	chr8	25032108	25032579			0.036	0.226643	0.0264881	0.230825	-2.21898
chr3	6626302	6627100	chr10	89706403	89715824			0.026	0.226669	0.0263073	0.230649	-2.22165
chr11	4929660	4930033	chr13	82956392	82973840			0.028	0.226737	0.0267794	0.231215	-2.21472
chr8	32259559	32359503	chr11	5764905	5765611			0.024	0.226768	0.0263142	0.230649	-2.22154
chr11	5764905	5765611	chr13	22531120	22536182			0.025	0.226872	0.0267794	0.231215	-2.21472
chr15	74678785	74682816	chr3	6626302	6627100			0.033	0.226917	0.0263073	0.230649	-2.22165
chr1	72544095	72546004	chr4	172605910	172611511			0.035	0.226979	0.0267774	0.231215	-2.21475
chr1	181841648	181856678	chr4	1774075	1787213			0.045	0.227044	0.0265974	0.231215	-2.21738
chr13	36982532	36982744	chr16	61557678	61583871			0.042	0.227102	0.0267743	0.231215	-2.21479
chr13	36982532	36982744	chr17	11848581	11883777			0.029	0.227102	0.0267743	0.231215	-2.21479
chr1	148942894	148945656	chr12	53079320	53153450			0.05	0.22751	0.0266955	0.231215	-2.21594
chr8	404200	474961	chr9	104407550	104465277			0.046	0.22751	0.0266955	0.231215	-2.21594
chr8	69332025	69360589	chr12	33199753	33199843			0.032	0.227536	0.026904	0.232024	-2.21291
chr1	72544095	72546004	chr4	9840336	9843299			0.031	0.229158	0.027243	0.234419	-2.20802
chr1	39709178	39742790	chr4	115398979	115399091			0.033	0.229259	0.0272442	0.234419	-2.208
chr4	115398979	115399091	chr10	89706403	89715824			0.041	0.229702	0.0272968	0.234602	-2.20725
chr20	29862026	29907133	chr17	28829098	28833685			0.033	0.231242	0.0275496	0.23627	2.20364
chr1	181841648	181856678	chr12	739513	744192			0.052	0.231458	0.0275539	0.23627	-2.20358
chr2	4195538	4197761	chr17	28829098	28833685			0.042	0.231639	0.0276269	0.236609	2.20254
chr6	77496802	77509098	chr17	36676668	36676847			0.025	0.231956	0.0276564	0.236609	-2.20213
chr2	146581642	146582431	chr4	9840336	9843299			0.044	0.233046	0.0277391	0.236781	-2.20096
chr6	41784616	41806111	chrX	144317019	144380504			0.035	0.233068	0.0277712	0.236781	-2.2005
chr7	158164844	158167009	chr11	5764905	5765611			0.032	0.233068	0.0277712	0.236781	-2.2005
chr11	77447534	77480827	chr4	172605910	172611511			0.032	0.2339	0.0280535	0.237568	-2.19654
chr5	84065808	84125641	chr21	15240098	15307895			0.037	0.234119	0.0280377	0.237568	-2.19676
chr7	22926282	22980209	chr10	6136614	6183573			0.041	0.234439	0.0280202	0.237568	-2.197
chr9	4153905	4250862	chr10	6136614	6183573			0.035	0.234439	0.0280202	0.237568	-2.197
chr1	150837973	150838548	chr3	68828938	68829123			0.043	0.234707	0.0279995	0.237568	-2.19729
chr2	242572704	242602538	chr12	98319857	98321020			0.061	0.234823	0.0279995	0.237568	-2.19729
chr19	14810496	14851360	chr18	64903548	64908663			0.043	0.235333	0.028269	0.238854	2.19353
chr17	18299663	18306657	chr19	1	303475			0.035	0.235344	0.0282221	0.238727	-2.19418
chr14	21751817	21766598	chr4	34478512	34482622			0.052	0.2358	0.0283299	0.239099	-2.19269
chr2	34570605	34571333	chr5	33575124	33582152			0.032	0.236855	0.02846	0.239927	-2.19089
chr1	145416539	145427398	chr7	22926282	22980209			0.036	0.237216	0.0284921	0.239929	-2.19044
chr2	190683413	190705829	chr8	129476991	129555572			0.05	0.238526	0.0287303	0.241392	-2.18717
chr4	9838273	9838377	chr11	34646778	34675893			0.042	0.238634	0.0287245	0.241392	2.18725
chr1	148942894	148945656	chr16	76929110	76929957			0.032	0.239188	0.0288976	0.241985	2.18488
chr14	67367858	67376542	chr14	105618541	105631769			0.067	0.239206	0.0288745	0.241985	-2.1852
chr2	34570605	34571333	chr20	52135902	52206147			0.036	0.239289	0.0288714	0.241985	-2.18524
chr6	20324923	20418544	chr9	4153905	4250862			0.025	0.241409	0.0291312	0.243669	-2.18171
chr4	115398979	115399091	chr6	163396785	163445194			0.039	0.242417	0.0293391	0.244863	-2.1789
chr17	36676668	36676847	chr18	64903548	64908663			0.038	0.242417	0.0293391	0.244863	-2.1789
chr5	33575124	33582152	chr12	68163243	68185669			0.037	0.24304	0.0294443	0.245143	-2.17749
chr4	9840336	9843299	chr17	18299663	18306657			0.041	0.243092	0.0294522	0.245143	-2.17738
chr3	170184343	170192057	chr7	142154516	142155652			0.031	0.243233	0.0294903	0.245143	2.17687
chr1	233407294	233454476	chr12	739513	744192			0.035	0.243314	0.0295361	0.245143	-2.17626
chr4	9840336	9843299	chr17	41564452	41569488			0.036	0.243454	0.0295167	0.245143	-2.17652
chr19	35145875	35171137	chr12	98319857	98321020			0.036	0.243779	0.0296021	0.245419	2.17537
chr5	56514655	56594994	chr6	163396785	163445194			0.044	0.243882	0.0296498	0.245544	-2.17474
chr1	233407294	233454476	chr4	1774075	1787213			0.032	0.244432	0.0297371	0.245724	-2.17357
chr19	14810496	14851360	chr7	125833375	125834099			0.047	0.244563	0.0297219	0.245724	2.17378
chr13	22531120	22536182	chr17	28829098	28833685			0.039	0.246197	0.0300224	0.247809	-2.16979
chr4	34478512	34482622	chr11	4929660	4930033			0.036	0.246426	0.0302126	0.248558	-2.16729
chr5	33575124	33582152	chr9	24494114	24509671			0.033	0.246444	0.0300917	0.248108	2.16888
chr7	104328719	104379802	chr12	9588975	9598576			0.039	0.246641	0.0301528	0.248338	-2.16808
chr19	18981310	19127688	chr5	180312798	180323895			0.049	0.247456	0.0303088	0.249076	2.16603
chr18	280288	557126	chr4	34478512	34482622			0.057	0.247932	0.0303576	0.249205	-2.16539
chr1	145416539	145427398	chr5	84065808	84125641			0.05	0.248238	0.0304725	0.249843	2.16389
chr10	6136614	6183573	chr19	35145875	35171137			0.034	0.248659	0.0305245	0.249843	-2.16322
chr3	198958008	198983678	chr1	25468523	25491505			0.055	0.248878	0.0307025	0.25012	2.16091
chr1	181841648	181856678	chr20	52135902	52206147			0.034	0.249028	0.0306351	0.249843	-2.16178
chr19	14810496	14851360	chr20	52135902	52206147			0.05	0.249028	0.0306351	0.249843	-2.16178
chr4	9838273	9838377	chr4	173224492	173225728			0.051	0.249183	0.0305768	0.249843	-2.16254
chr1	112498065	112498708	chr3	151721214	151730209			0.034	0.249191	0.0305973	0.249843	-2.16227
chr15	18846942	18846958	chr17	28829098	28833685			0.038	0.249644	0.0309655	0.250901	-2.15752
chr4	172605910	172611511	chr13	36982532	36982744			0.045	0.249857	0.0309116	0.250735	-2.15821
chr8	25032108	25032579	chr13	36982532	36982744			0.042	0.249857	0.0309116	0.250735	-2.15821
chr8	98824821	98932778	chr16	61557678	61583871			0.032	0.2501	0.0308878	0.250735	-2.15851
chr4	9838273	9838377	chr2	146581642	146582431			0.052	0.250201	0.0310143	0.251025	2.15689
chr1	233407294	233454476	chr3	170184343	170192057			0.036	0.250278	0.0308794	0.250735	-2.15862
chr12	53079320	53153450	chr19	14810496	14851360			0.04	0.250469	0.0310543	0.251078	-2.15638
chr5	584226	669335	chr20	86461	95378			0.044	0.251772	0.0312638	0.252228	-2.1537
chr3	151721214	151730209	chr19	18981310	19127688			0.03	0.251875	0.0313113	0.25234	-2.15309
chr5	56514655	56594994	chr17	11848581	11883777			0.029	0.251885	0.0313607	0.252467	-2.15247
chr7	130225161	130230882	chr8	11066301	11093584			0.048	0.251965	0.0312638	0.252228	-2.1537
chr10	66979005	66983855	chr4	138311955	138312375			0.035	0.252898	0.0314942	0.25327	-2.15077
chr1	148942894	148945656	chr3	151721214	151730209			0.033	0.253517	0.0317748	0.254153	-2.14723
chr2	43804668	43809680	chr20	52135902	52206147			0.045	0.253751	0.0317544	0.254153	-2.14749
chr7	104328719	104379802	chr11	77447534	77480827			0.041	0.253941	0.0317478	0.254153	-2.14757
chr7	5770404	5780146	chr8	11066301	11093584			0.06	0.253957	0.0316168	0.253984	-2.14922
chr5	57365375	57367423	chr6	41784616	41806111			0.049	0.254084	0.0318306	0.254153	2.14653
chr6	20324923	20418544	chr12	9588975	9598576			0.033	0.254198	0.0317459	0.254153	-2.1476
chr1	72541513	72544093	chr11	5764905	5765611			0.052	0.254289	0.0320104	0.254153	-2.14428
chr10	89706403	89715824	chr13	82956392	82973840			0.067	0.254289	0.0320104	0.254153	-2.14428
chr19	44482052	44558435	chr8	25032108	25032579			0.049	0.254342	0.0319794	0.254153	-2.14467
chr19	10309264	10352321	chr21	15240098	15307895			0.042	0.254353	0.0319934	0.254153	-2.14449
chr8	25032108	25032579	chr16	76929110	76929957			0.043	0.254394	0.0320657	0.254322	-2.14359
chr18	21325419	21345631	chr17	41564452	41569488			0.063	0.2546	0.0319584	0.254153	-2.14493
chr1	25468523	25491505	chr17	41564452	41569488			0.055	0.2546	0.0319584	0.254153	-2.14493
chr4	1	24613	chr7	125833375	125834099			0.047	0.254637	0.032147	0.254698	2.14258
chr15	74678785	74682816	chr22	48584782	48623598			0.035	0.25465	0.0322285	0.255075	-2.14156
chr8	146201994	146209943	chr12	68163243	68185669			0.057	0.254897	0.0323112	0.255459	2.14054
chr4	190099341	190227667	chr9	104407550	104465277			0.047	0.255088	0.0323688	0.255646	-2.13983
chr20	29862026	29907133	chr1	25468523	25491505			0.052	0.256007	0.0325632	0.25664	2.13743
chr12	98319857	98321020	chr17	11848581	11883777			0.049	0.256108	0.0325315	0.25664	-2.13782
chr4	69057539	69057930	chr9	24494114	24509671			0.053	0.257356	0.0328672	0.258617	-2.1337
chr4	138311955	138312375	chr5	56514655	56594994			0.039	0.257686	0.0329174	0.258617	-2.13309
chr8	146201994	146209943	chr12	53079320	53153450			0.043	0.25778	0.0329133	0.258617	2.13314
chr2	43804668	43809680	chr12	33199753	33199843			0.039	0.258322	0.0331192	0.259388	-2.13063
chr16	76929110	76929957	chr22	15879497	16191765			0.045	0.258468	0.0330758	0.259318	-2.13116
chr8	146201994	146209943	chr9	4153905	4250862			0.035	0.258514	0.0332481	0.260126	2.12907
chr12	9588975	9598576	chr17	41564452	41569488			0.029	0.258687	0.0330476	0.259318	2.1315
chr19	44482052	44558435	chr10	89706403	89715824			0.065	0.258769	0.0333408	0.260579	2.12795
chr5	180312798	180323895	chr19	1	303475			0.037	0.259751	0.0335001	0.261552	-2.12604
chr1	39709178	39742790	chr1	151610999	151623136			0.047	0.260224	0.0335979	0.262043	-2.12486
chr8	11066301	11093584	chr21	15240098	15307895			0.04	0.260463	0.0336762	0.262381	-2.12393
chr16	61557678	61583871	chrX	144317019	144380504			0.058	0.260573	0.0337282	0.262513	-2.12331
chr1	145416539	145427398	chrX	32680633	32713438			0.041	0.261884	0.0339822	0.264216	-2.12028
chr6	77496802	77509098	chr8	25032108	25032579			0.05	0.262244	0.0340568	0.264522	-2.1194
chr6	103854103	103854151	chr13	82956392	82973840			0.052	0.263077	0.0341461	0.264942	-2.11834
chr20	52135902	52206147	chr13	82956392	82973840			0.035	0.263794	0.0341967	0.26506	2.11774
chr13	36982532	36982744	chr18	64903548	64908663			0.04	0.265017	0.0343885	0.266271	-2.11549
chr3	68828938	68829123	chr5	180312798	180323895			0.042	0.267551	0.0347181	0.268422	-2.11163
chr2	4195538	4197761	chr19	14810496	14851360			0.047	0.267735	0.0348094	0.268422	-2.11057
chr1	181841648	181856678	chr2	4195538	4197761			0.032	0.26786	0.0348094	0.268422	-2.11057
chr12	98319857	98321020	chr13	22531120	22536182			0.038	0.267901	0.0347417	0.268422	-2.11136
chr1	151610999	151623136	chr12	98319857	98321020			0.047	0.268232	0.0349242	0.269031	2.10924
chr19	44482052	44558435	chr16	3726175	3808099			0.048	0.26834	0.0349848	0.269221	2.10853
chr8	55328673	55435271	chr12	33199753	33199843			0.037	0.268561	0.0350642	0.26928	-2.10762
chr3	151721214	151730209	chr20	52135902	52206147			0.041	0.268761	0.0350467	0.26928	-2.10782
chr11	77447534	77480827	chr15	74678671	74679235			0.037	0.271072	0.0354524	0.271805	-2.10315
chr7	22926282	22980209	chr8	129476991	129555572			0.057	0.271095	0.0355379	0.271805	2.10218
chr5	33575124	33582152	chr12	739513	744192			0.041	0.271227	0.0361082	0.27338	-2.09571
chr2	43804668	43809680	chr7	22926282	22980209			0.045	0.271302	0.0355379	0.271805	-2.10218
chr1	39709178	39742790	chr12	9588975	9598576			0.044	0.271333	0.0355223	0.271805	-2.10235
chr5	57365375	57367423	chr4	138311955	138312375			0.042	0.271453	0.0359626	0.27338	-2.09735
chr3	68828938	68829123	chr17	28829098	28833685			0.062	0.271489	0.0357161	0.27289	-2.10014
chr3	151721214	151730209	chr14	105631771	105638132			0.043	0.271517	0.0359286	0.27338	2.09773
chr4	115398979	115399091	chr18	64903548	64908663			0.038	0.271585	0.0361078	0.27338	-2.09571
chr6	103854103	103854151	chr18	64903548	64908663			0.031	0.271585	0.0361078	0.27338	-2.09571
chr16	76929110	76929957	chr17	41564452	41569488			0.055	0.271626	0.0359266	0.27338	-2.09776
chr7	142154516	142155652	chr12	25217169	25240754			0.048	0.27174	0.0358729	0.27338	-2.09836
chr7	22926282	22980209	chr19	14810496	14851360			0.061	0.271886	0.0360868	0.27338	-2.09595
chr3	191726376	191736694	chr10	6136614	6183573			0.048	0.27199	0.0360601	0.27338	-2.09625
chr5	56514655	56594994	chr10	89706403	89715824			0.045	0.272887	0.0364489	0.27485	-2.09188
chr15	74678785	74682816	chr18	36514797	36519348			0.043	0.273046	0.0364489	0.27485	-2.09188
chr1	148942894	148945656	chrX	144317019	144380504			0.045	0.27308	0.0364461	0.27485	-2.09192
chr8	11066301	11093584	chr18	64903548	64908663			0.041	0.273216	0.0363843	0.27485	-2.09261
chr13	82956392	82973840	chr17	11848581	11883777			0.038	0.273559	0.03663	0.275939	-2.08986
chr20	52135902	52206147	chr17	28829098	28833685			0.061	0.273799	0.0367184	0.276327	2.08888
chr7	142154516	142155652	chr18	280288	557126			0.044	0.275287	0.0368615	0.276438	-2.08729
chr12	53079320	53153450	chr5	84065808	84125641			0.035	0.275353	0.0369283	0.276438	2.08656
chr16	3726175	3808099	chr17	11848581	11883777			0.047	0.275497	0.0369464	0.276438	-2.08636
chr11	5764905	5765611	chr16	76929110	76929957			0.046	0.275836	0.0371791	0.276438	-2.08379
chr3	109186173	109186453	chr12	68163243	68185669			0.048	0.275847	0.0370411	0.276438	-2.08531
chr19	44482052	44558435	chr17	36676668	36676847			0.066	0.275858	0.0371165	0.276438	2.08448
chr1	72544095	72546004	chr20	1519261	1519711			0.063	0.275928	0.03705	0.276438	-2.08521
chr8	404200	474961	chr21	15240098	15307895			0.035	0.275998	0.0370313	0.276438	-2.08542
chr7	104328719	104379802	chr8	39417994	39452115			0.043	0.276138	0.0371639	0.276438	2.08396
chr12	33199753	33199843	chr10	89706403	89715824			0.031	0.276138	0.0371639	0.276438	2.08396
chr19	18981310	19127688	chr10	89706403	89715824			0.041	0.276138	0.0371639	0.276438	2.08396
chr6	163396785	163445194	chrX	5377883	5415709			0.043	0.276229	0.0372301	0.276438	-2.08323
chr18	280288	557126	chr13	36982532	36982744			0.047	0.276311	0.037249	0.276438	-2.08302
chr2	34570605	34571333	chr12	68163243	68185669			0.067	0.27636	0.03741	0.276812	-2.08126
chr2	43804668	43809680	chr5	57365375	57367423			0.062	0.276473	0.0371554	0.276438	2.08405
chr7	22926282	22980209	chr20	52135902	52206147			0.055	0.276478	0.0373419	0.276812	-2.08201
chr4	1	24613	chr13	22531120	22536182			0.07	0.276551	0.03741	0.276812	-2.08126
chr1	39709178	39742790	chr17	18299663	18306657			0.052	0.277261	0.0375855	0.277769	2.07935
chr1	145416539	145427398	chr18	21325419	21345631			0.054	0.277916	0.0377984	0.277769	-2.07703
chr1	151610999	151623136	chr18	21325419	21345631			0.046	0.277916	0.0377984	0.277769	-2.07703
chr1	233407294	233454476	chr9	24494114	24509671			0.05	0.277952	0.0376593	0.277769	-2.07854
chr4	190099341	190227667	chr15	18846942	18846958			0.041	0.277952	0.0376593	0.277769	-2.07854
chr6	163396785	163445194	chr13	22531120	22536182			0.048	0.27809	0.0377946	0.277769	-2.07708
chr3	68828938	68829123	chrX	5377883	5415709			0.036	0.278222	0.0379199	0.278388	2.07572
chr8	146201994	146209943	chr16	61557678	61583871			0.044	0.278228	0.0377898	0.277769	-2.07713
chr19	35145875	35171137	chr11	5764905	5765611			0.048	0.278694	0.0380081	0.278613	2.07477
chr2	34570605	34571333	chr20	29862026	29907133			0.047	0.278767	0.0380247	0.278613	-2.07459
chr14	21751817	21766598	chr13	36982532	36982744			0.052	0.279312	0.0382762	0.278822	-2.07188
chr13	36982532	36982744	chr17	41564452	41569488			0.047	0.279515	0.0382762	0.278822	-2.07188
chr8	146201994	146209943	chr8	11066301	11093584			0.049	0.279528	0.0382016	0.278819	-2.07269
chr5	584226	669335	chr8	146201994	146209943			0.052	0.279756	0.0382016	0.278819	-2.07269
chr2	34570605	34571333	chr12	739513	744192			0.048	0.28001	0.0381848	0.278819	-2.07287
chr19	56834731	56846716	chr21	15240098	15307895			0.054	0.280071	0.0384891	0.280101	-2.06961
chr4	190099341	190227667	chr13	22531120	22536182			0.056	0.280199	0.0381848	0.278819	-2.07287
chr9	104407550	104465277	chr17	36676668	36676847			0.049	0.280558	0.0386299	0.280309	-2.06811
chr10	6136614	6183573	chr3	6626302	6627100			0.05	0.280588	0.0387183	0.28068	-2.06717
chr20	1546095	1546989	chr8	25032108	25032579			0.054	0.28069	0.0385898	0.280309	-2.06853
chr11	77447534	77480827	chr14	21751817	21766598			0.045	0.28069	0.0386044	0.280309	-2.06838
chr12	53079320	53153450	chr6	77496802	77509098			0.061	0.281513	0.038819	0.280867	-2.0661
chr9	104407550	104465277	chr11	134427400	134430660			0.055	0.281513	0.038819	0.280867	-2.0661
chr5	57365375	57367423	chr6	20324923	20418544			0.039	0.281658	0.0388565	0.280867	2.0657
chr4	34478512	34482622	chr5	56514655	56594994			0.045	0.283302	0.0391871	0.282985	-2.06222
chr19	44482052	44558435	chr16	61557678	61583871			0.05	0.283361	0.0392495	0.283163	2.06156
chr1	148942894	148945656	chr10	66979005	66983855			0.05	0.283851	0.0396643	0.284145	-2.05723
chr4	115398979	115399091	chr22	48584782	48623598			0.047	0.283954	0.0395171	0.284001	-2.05876
chr8	32259559	32359503	chr19	1	303475			0.071	0.284021	0.0394869	0.284001	-2.05908
chr3	151721214	151730209	chr8	39417994	39452115			0.071	0.284027	0.039586	0.284145	-2.05804
chr10	66979005	66983855	chr14	105618541	105631769			0.075	0.28424	0.039516	0.284001	-2.05877
chr11	34646778	34675893	chr21	15240098	15307895			0.058	0.28424	0.039516	0.284001	-2.05877
chr20	52135902	52206147	chr17	41564452	41569488			0.037	0.28435	0.0397863	0.284145	2.05596
chr7	22926282	22980209	chr15	74678671	74679235			0.061	0.28436	0.0397261	0.284145	-2.05659
chr4	115398979	115399091	chr7	125833375	125834099			0.069	0.284563	0.0398401	0.284145	-2.0554
chr4	115398979	115399091	chr14	67367858	67376542			0.067	0.284563	0.0398401	0.284145	-2.0554
chr6	103854103	103854151	chr7	125833375	125834099			0.052	0.284563	0.0398401	0.284145	-2.0554
chr6	103854103	103854151	chr14	67367858	67376542			0.053	0.284563	0.0398401	0.284145	-2.0554
chr4	172605910	172611511	chr18	36514797	36519348			0.062	0.285122	0.0400821	0.285328	-2.0529
chr7	130225161	130230882	chr4	172605910	172611511			0.043	0.285281	0.0400821	0.285328	-2.0529
chr13	36982532	36982744	chr19	1	303475			0.049	0.286228	0.0403371	0.286872	-2.05028
chr7	125833375	125834099	chrX	32680633	32713438			0.06	0.286264	0.0404317	0.287272	2.04931
chr4	115398979	115399091	chrX	144317019	144380504			0.08	0.286558	0.0404964	0.287459	-2.04865
chr8	55328673	55435271	chr19	44482052	44558435			0.057	0.286561	0.0405534	0.287592	-2.04807
chr4	34478512	34482622	chr16	61557678	61583871			0.042	0.287092	0.0408439	0.289105	-2.04511
chr4	34478512	34482622	chr17	11848581	11883777			0.033	0.287092	0.0408439	0.289105	-2.04511
chr1	145416539	145427398	chr8	69332025	69360589			0.045	0.28866	0.0411077	0.290038	-2.04244
chr7	142154516	142155652	chr21	15240098	15307895			0.065	0.288717	0.041169	0.290038	2.04182
chr19	44482052	44558435	chr1	25468523	25491505			0.046	0.288772	0.041156	0.290038	2.04196
chr15	74678671	74679235	chr17	11848581	11883777			0.07	0.288854	0.0411615	0.290038	-2.0419
chr8	146201994	146209943	chr8	404200	474961			0.057	0.288948	0.0411267	0.290038	-2.04225
chr5	180312798	180323895	chr17	28829098	28833685			0.056	0.290245	0.0415224	0.291706	-2.03828
chr14	105631771	105638132	chr1	25468523	25491505			0.053	0.290274	0.04144	0.291674	-2.0391
chr1	145416539	145427398	chr1	72544095	72546004			0.074	0.290443	0.0415224	0.291706	-2.03828
chr4	1	24613	chrX	144317019	144380504			0.063	0.292115	0.0418662	0.293298	-2.03485
chr7	158164844	158167009	chr4	1	24613			0.062	0.292191	0.0418662	0.293298	-2.03485
chr3	170184343	170192057	chr5	180312798	180323895			0.056	0.292333	0.0419569	0.293659	-2.03395
chr4	138311955	138312375	chr17	36676668	36676847			0.044	0.292367	0.0418264	0.293298	-2.03524
chr8	25032108	25032579	chr21	15240098	15307895			0.079	0.295153	0.0423303	0.295997	-2.03026
chr7	104328719	104379802	chr20	86461	95378			0.049	0.295176	0.0425196	0.296216	-2.0284
chr20	52135902	52206147	chr16	61557678	61583871			0.056	0.295198	0.042439	0.296205	2.02919
chr7	130225161	130230882	chr12	33199753	33199843			0.055	0.295265	0.0425196	0.296216	-2.0284
chr4	138311955	138312375	chr21	15240098	15307895			0.06	0.295266	0.0425825	0.296371	-2.02778
chr19	10309264	10352321	chr9	104407550	104465277			0.063	0.295337	0.0423924	0.296154	-2.02965
chr16	61557678	61583871	chr22	15879497	16191765			0.058	0.295461	0.0426604	0.296371	-2.02702
chr8	129476991	129555572	chr14	67367858	67376542			0.061	0.295489	0.0427167	0.296488	-2.02647
chr17	18299663	18306657	chr22	15879497	16191765			0.04	0.295674	0.0426307	0.296371	-2.02731
chr8	98824821	98932778	chr12	68163243	68185669			0.053	0.297355	0.0432194	0.298871	2.02158
chr2	43804668	43809680	chr19	35145875	35171137			0.055	0.297434	0.0431947	0.298871	-2.02182
chr5	33575124	33582152	chr21	15240098	15307895			0.057	0.297552	0.0432149	0.298871	-2.02163
chr4	1	24613	chr22	48584782	48623598			0.06	0.297584	0.0432194	0.298871	-2.02158
chr14	105631771	105638132	chr11	4929660	4930033			0.054	0.298007	0.0435375	0.300241	-2.01852
chr4	9840336	9843299	chr11	4929660	4930033			0.054	0.298007	0.0435375	0.300241	-2.01852
chr1	148942894	148945656	chr15	74678671	74679235			0.063	0.29832	0.0435226	0.300241	-2.01866
chr12	33199753	33199843	chr13	82956392	82973840			0.061	0.299174	0.043829	0.301696	2.01572
chr2	190683413	190705829	chr19	18981310	19127688			0.065	0.299329	0.043829	0.301696	2.01572
chr6	41784616	41806111	chr17	11848581	11883777			0.072	0.301233	0.0442733	0.304197	2.01149
chr1	148942894	148945656	chr2	43804668	43809680			0.064	0.30128	0.0442665	0.304197	-2.01156
chr1	25468523	25491505	chr8	32259559	32359503			0.06	0.30234	0.0444065	0.304832	2.01023
chr5	57365375	57367423	chr4	190099341	190227667			0.054	0.303254	0.0445744	0.305706	-2.00865
chr4	69057539	69057930	chr11	134427400	134430660			0.052	0.304207	0.0446825	0.306167	-2.00763
chr4	138311955	138312375	chr13	36982532	36982744			0.054	0.304819	0.0451115	0.307143	-2.00361
chr2	190683413	190705829	chr19	10309264	10352321			0.055	0.304974	0.0452921	0.307257	2.00193
chr6	41784616	41806111	chr17	41564452	41569488			0.063	0.304974	0.0452921	0.307257	2.00193
chr3	170184343	170192057	chr18	280288	557126			0.086	0.305016	0.0449495	0.307143	-2.00513
chr3	191726376	191736694	chr7	5770404	5780146			0.053	0.305049	0.0451111	0.307143	-2.00362
chr11	4929660	4930033	chrX	5377883	5415709			0.056	0.305053	0.0450061	0.307143	-2.0046
chr7	142154516	142155652	chr13	36982532	36982744			0.079	0.305071	0.0449227	0.307143	-2.00538
chr18	21325419	21345631	chr19	35145875	35171137			0.078	0.305086	0.0450879	0.307143	-2.00383
chr8	129476991	129555572	chr16	61557678	61583871			0.048	0.305093	0.0448996	0.307143	-2.00559
chr2	43804668	43809680	chr10	6136614	6183573			0.059	0.305179	0.0452633	0.307257	-2.0022
chr19	44482052	44558435	chr20	52135902	52206147			0.062	0.305273	0.0452248	0.307257	-2.00256
chr1	151610999	151623136	chr10	89706403	89715824			0.046	0.306005	0.0454232	0.307275	2.00071
chr18	280288	557126	chr20	86461	95378			0.072	0.30678	0.0454798	0.307275	-2.00019
chr1	148942894	148945656	chr20	29862026	29907133			0.046	0.306907	0.0456367	0.307275	-1.99874
chr3	170184343	170192057	chr10	6136614	6183573			0.061	0.307145	0.0454994	0.307275	-2.00001
chr8	129476991	129555572	chr8	32259559	32359503			0.061	0.307156	0.045909	0.307275	-1.99623
chr8	55328673	55435271	chr11	34646778	34675893			0.097	0.307249	0.0459706	0.307413	-1.99566
chr4	115398979	115399091	chr15	74678671	74679235			0.046	0.307289	0.0456104	0.307275	-1.99898
chr6	103854103	103854151	chr15	74678671	74679235			0.041	0.307289	0.0456104	0.307275	-1.99898
chr2	4195538	4197761	chr16	76929110	76929957			0.071	0.307376	0.0458784	0.307275	1.99651
chr12	68163243	68185669	chr14	105631771	105638132			0.069	0.307527	0.0458713	0.307275	1.99658
chr1	151610999	151623136	chr4	9840336	9843299			0.055	0.307599	0.045847	0.307275	-1.9968
chr4	9840336	9843299	chr4	115398979	115399091			0.051	0.30761	0.0456104	0.307275	-1.99898
chr1	112498065	112498708	chr20	1546095	1546989			0.06	0.307728	0.0455889	0.307275	-1.99918
chr4	9840336	9843299	chr17	28829098	28833685			0.063	0.307737	0.045847	0.307275	-1.9968
chr12	739513	744192	chr6	163396785	163445194			0.067	0.307737	0.0457941	0.307275	1.99729
chr18	280288	557126	chr1	72544095	72546004			0.078	0.307871	0.045845	0.307275	-1.99682
chr3	68828938	68829123	chr6	103854103	103854151			0.059	0.308272	0.0462324	0.308533	-1.99327
chr3	68828938	68829123	chr18	64903548	64908663			0.057	0.308272	0.0462324	0.308533	-1.99327
chr19	18981310	19127688	chr6	77496802	77509098			0.059	0.308416	0.0462614	0.308533	-1.993
chr2	43804668	43809680	chr17	41564452	41569488			0.074	0.309533	0.0466517	0.309683	1.98945
chr2	190683413	190705829	chr17	18299663	18306657			0.053	0.309631	0.046647	0.309683	-1.98949
chr4	173224492	173225728	chr6	77496802	77509098			0.091	0.309765	0.0466074	0.309683	1.98985
chr8	404200	474961	chr11	4929660	4930033			0.061	0.309846	0.0465746	0.309683	-1.99015
chr14	67367858	67376542	chr18	36514797	36519348			0.048	0.309927	0.0465044	0.309683	-1.99079
chr8	55328673	55435271	chr13	22531120	22536182			0.055	0.309971	0.0466832	0.309683	1.98916
chr4	172605910	172611511	chr10	89706403	89715824			0.056	0.310286	0.0467227	0.309683	-1.9888
chr11	77447534	77480827	chr16	61557678	61583871			0.062	0.31091	0.046939	0.310842	-1.98685
chr2	34570605	34571333	chr12	25217169	25240754			0.062	0.311178	0.0470464	0.311278	-1.98588
chr3	109186173	109186453	chr8	55328673	55435271			0.068	0.311347	0.0471564	0.311731	-1.98489
chr3	109186173	109186453	chr20	1546095	1546989			0.049	0.311628	0.0474329	0.31234	-1.98241
chr7	125833375	125834099	chrX	5377883	5415709			0.067	0.311825	0.0474303	0.31234	1.98244
chr7	158164844	158167009	chrX	144317019	144380504			0.053	0.312165	0.0473827	0.31234	-1.98286
chr8	25032108	25032579	chrX	144317019	144380504			0.054	0.312165	0.0473827	0.31234	-1.98286
chr1	148942894	148945656	chr4	190099341	190227667			0.066	0.31219	0.0476232	0.31234	1.98072
chr8	69332025	69360589	chr19	44482052	44558435			0.055	0.312205	0.0476188	0.31234	-1.98075
chr1	145416539	145427398	chr12	739513	744192			0.069	0.312214	0.0477166	0.312679	-1.97988
chr15	74678785	74682816	chr20	1546095	1546989			0.072	0.312238	0.0474975	0.31234	-1.98184
chr8	25032108	25032579	chr9	104407550	104465277			0.052	0.312459	0.0476077	0.31234	-1.98085
chr9	104407550	104465277	chrX	144317019	144380504			0.056	0.312581	0.0476077	0.31234	-1.98085
chr4	172605910	172611511	chr11	4929660	4930033			0.054	0.312911	0.0478861	0.313242	-1.97838
chr11	4929660	4930033	chrX	144317019	144380504			0.047	0.312911	0.0478861	0.313242	-1.97838
chr7	130225161	130230882	chr18	36514797	36519348			0.056	0.313757	0.0480333	0.313659	-1.97707
chr20	86461	95378	chr18	36514797	36519348			0.073	0.313757	0.0480333	0.313659	-1.97707
chr19	35145875	35171137	chr16	3726175	3808099			0.075	0.314492	0.0480896	0.313753	1.97658
chr19	18981310	19127688	chr9	104407550	104465277			0.081	0.314878	0.0481737	0.314029	-1.97583
chr2	34570605	34571333	chr19	10309264	10352321			0.06	0.31577	0.0484268	0.315131	-1.9736
chr11	4929660	4930033	chr17	41564452	41569488			0.063	0.31577	0.0484268	0.315131	-1.9736
chr2	4195538	4197761	chr13	36982532	36982744			0.037	0.316322	0.0486225	0.315584	1.97189
chr4	1774075	1787213	chr3	6626302	6627100			0.069	0.316449	0.0485749	0.315548	-1.9723
chr4	1	24613	chr15	18846942	18846958			0.062	0.316449	0.0485749	0.315548	-1.9723
chr9	4153905	4250862	chr12	98319857	98321020			0.091	0.31646	0.0487572	0.315911	1.97071
chr8	11066301	11093584	chr19	56834731	56846716			0.052	0.316485	0.0487492	0.315911	-1.97078
chr4	138311955	138312375	chr22	48584782	48623598			0.052	0.317127	0.0489418	0.316288	-1.9691
chr17	18299663	18306657	chr19	56834731	56846716			0.07	0.31723	0.0489022	0.316288	-1.96944
chr11	77447534	77480827	chr8	32259559	32359503			0.065	0.317293	0.0489276	0.316288	-1.96922
chr4	1	24613	chr13	82956392	82973840			0.071	0.317531	0.0490649	0.316538	-1.96803
chr6	41784616	41806111	chr12	68163243	68185669			0.075	0.31763	0.0490649	0.316538	-1.96803
chr4	9838273	9838377	chr10	89706403	89715824			0.064	0.318435	0.0495503	0.317757	-1.96383
chr1	181841648	181856678	chr6	20324923	20418544			0.064	0.318541	0.0495268	0.317757	-1.96403
chr17	11848581	11883777	chr18	64903548	64908663			0.054	0.318572	0.0495059	0.317757	-1.96421
chr1	233407294	233454476	chr20	29862026	29907133			0.054	0.318603	0.0495962	0.31778	-1.96343
chr8	146201994	146209943	chr11	5764905	5765611			0.071	0.318609	0.0493895	0.317757	-1.96521
chr8	146201994	146209943	chr13	82956392	82973840			0.062	0.318609	0.0493895	0.317757	-1.96521
chr7	104328719	104379802	chr19	44482052	44558435			0.056	0.31875	0.0493538	0.317757	-1.96552
chr4	115398979	115399091	chr16	61557678	61583871			0.071	0.318817	0.0495059	0.317757	-1.96421
chr16	76929110	76929957	chr17	36676668	36676847			0.071	0.31885	0.0497775	0.318126	-1.96187
chr12	25217169	25240754	chr18	64903548	64908663			0.06	0.31911	0.0497713	0.318126	1.96192
chr19	35145875	35171137	chr18	64903548	64908663			0.052	0.31911	0.0497713	0.318126	1.96192
chr3	194363156	194365164	chr14	105618541	105631769			0.072	0.319246	0.0498843	0.318538	-1.96095
chr6	163396785	163445194	chrX	32680633	32713438			0.072	0.319449	0.049998	0.318863	-1.95998
chr2	242572704	242602538	chr11	134427400	134430660			0.082	0.319491	0.0500202	0.318863	-1.95979
chr4	1774075	1787213	chr19	56834731	56846716			0.066	0.320724	0.0502434	0.319201	-1.95789
chr5	56514655	56594994	chr17	41564452	41569488			0.059	0.320841	0.0502307	0.319201	-1.95799
chr1	25468523	25491505	chr7	125833375	125834099			0.075	0.320897	0.0502972	0.319273	-1.95743
chr4	9838273	9838377	chr18	36514797	36519348			0.068	0.321136	0.0502307	0.319201	-1.95799
chr14	21751817	21766598	chr5	56514655	56594994			0.053	0.321136	0.0502307	0.319201	-1.95799
chr8	11066301	11093584	chr17	11848581	11883777			0.059	0.32117	0.0504482	0.31969	-1.95614
chr8	11066301	11093584	chrX	32680633	32713438			0.047	0.32117	0.0504482	0.31969	-1.95614
chr4	9838273	9838377	chr22	15879497	16191765			0.072	0.321408	0.0507786	0.319892	-1.95335
chr19	10309264	10352321	chr22	15879497	16191765			0.07	0.321408	0.0507786	0.319892	-1.95335
chr4	173224492	173225728	chr4	190099341	190227667			0.055	0.321563	0.051047	0.320775	1.95108
chr5	584226	669335	chr8	11066301	11093584			0.064	0.321717	0.0507489	0.319892	-1.9536
chr19	44482052	44558435	chr2	146581642	146582431			0.079	0.32176	0.0507111	0.319892	1.95392
chr4	190099341	190227667	chr5	180312798	180323895			0.076	0.321763	0.0510092	0.320775	-1.9514
chr20	29862026	29907133	chr4	34478512	34482622			0.061	0.32178	0.0509565	0.320744	-1.95185
chr3	6626302	6627100	chr6	163396785	163445194			0.07	0.321893	0.0505839	0.319892	-1.95499
chr1	151610999	151623136	chr5	584226	669335			0.079	0.321919	0.0506199	0.319892	1.95469
chr5	180312798	180323895	chr7	5770404	5780146			0.072	0.32197	0.0512735	0.321391	-1.94918
chr15	40632985	40903123	chr16	3726175	3808099			0.065	0.32197	0.0512735	0.321391	-1.94918
chr4	1774075	1787213	chr18	36514797	36519348			0.068	0.321981	0.0513982	0.321635	-1.94814
chr7	5770404	5780146	chr15	40632985	40903123			0.059	0.321983	0.0512735	0.321391	-1.94918
chr12	739513	744192	chr22	15879497	16191765			0.065	0.322004	0.0506775	0.319892	1.9542
chr20	52135902	52206147	chr14	105618541	105631769			0.083	0.322006	0.0513663	0.321635	-1.94841
chr7	158164844	158167009	chr9	4153905	4250862			0.05	0.32225	0.0515725	0.322457	1.94668
chr10	66979005	66983855	chr22	15879497	16191765			0.049	0.322307	0.0516891	0.322917	1.94571
chr8	55328673	55435271	chr10	89706403	89715824			0.057	0.32472	0.0520946	0.324909	1.94235
chr20	29862026	29907133	chr8	11066301	11093584			0.078	0.324742	0.0520526	0.324909	1.9427
chr1	25468523	25491505	chr5	84065808	84125641			0.108	0.325276	0.0522581	0.325388	-1.941
chr2	4195538	4197761	chrX	32680633	32713438			0.061	0.325372	0.0523225	0.325519	-1.94047
chr3	109186173	109186453	chr18	21325419	21345631			0.082	0.325452	0.0522581	0.325388	-1.941
chr1	151610999	151623136	chr19	56834731	56846716			0.07	0.326856	0.0524869	0.326261	1.93912
chr13	22531120	22536182	chr22	15879497	16191765			0.066	0.32687	0.0525288	0.326261	-1.93877
chr3	6626302	6627100	chr21	15240098	15307895			0.062	0.327631	0.0526801	0.32681	-1.93753
chr12	9588975	9598576	chr17	28829098	28833685			0.069	0.327899	0.0528219	0.326999	1.93637
chr7	104328719	104379802	chr8	32259559	32359503			0.063	0.327902	0.0527479	0.32681	-1.93698
chr12	33199753	33199843	chr8	32259559	32359503			0.054	0.327902	0.0527479	0.32681	-1.93698
chr7	22926282	22980209	chr12	53079320	53153450			0.074	0.328212	0.0529426	0.327392	-1.93539
chr1	25468523	25491505	chr19	56834731	56846716			0.09	0.32826	0.0529727	0.327392	-1.93514
chr4	173224492	173225728	chr18	36514797	36519348			0.051	0.329456	0.0533892	0.329153	1.93176
chr1	25468523	25491505	chr4	115398979	115399091			0.09	0.32969	0.0533583	0.329153	-1.93201
chr1	25468523	25491505	chr6	103854103	103854151			0.089	0.32969	0.0533583	0.329153	-1.93201
chr5	56514655	56594994	chr22	48584782	48623598			0.067	0.330181	0.0536094	0.33006	-1.92998
chr6	41784616	41806111	chr14	105631771	105638132			0.051	0.330186	0.0536326	0.33006	1.92979
chr12	739513	744192	chr16	76929110	76929957			0.063	0.330262	0.0537717	0.330155	1.92867
chr7	5770404	5780146	chr18	64903548	64908663			0.084	0.330339	0.0537123	0.33006	-1.92915
chr6	20324923	20418544	chr7	5770404	5780146			0.078	0.330481	0.0537123	0.33006	-1.92915
chr1	150837973	150838548	chr7	125833375	125834099			0.062	0.330736	0.0540457	0.331566	-1.92647
chr7	125833375	125834099	chr19	56834731	56846716			0.08	0.330955	0.0541239	0.331774	-1.92584
chr5	180312798	180323895	chr22	15879497	16191765			0.076	0.331519	0.0542426	0.332136	-1.92489
chr20	29862026	29907133	chr17	11848581	11883777			0.083	0.331709	0.0542715	0.332136	1.92466
chr12	33199753	33199843	chr18	280288	557126			0.053	0.332159	0.054439	0.33289	-1.92333
chr3	198958008	198983678	chr15	74678671	74679235			0.066	0.332631	0.0545108	0.333058	1.92276
chr12	739513	744192	chrX	144317019	144380504			0.074	0.332736	0.0546488	0.333357	-1.92166
chr8	11066301	11093584	chr17	18299663	18306657			0.07	0.332812	0.0546447	0.333357	-1.92169
chr12	9588975	9598576	chrX	5377883	5415709			0.063	0.332901	0.0549019	0.334345	-1.91965
chr1	112498065	112498708	chr3	170184343	170192057			0.07	0.333236	0.0549309	0.334345	-1.91942
chr12	98319857	98321020	chr17	28829098	28833685			0.074	0.334329	0.0550779	0.334345	-1.91826
chr12	25217169	25240754	chrX	5377883	5415709			0.074	0.334431	0.0551435	0.334472	-1.91774
chr19	44482052	44558435	chr18	64903548	64908663			0.063	0.334548	0.0550459	0.334345	1.91851
chr1	72541513	72544093	chr4	34478512	34482622			0.06	0.334641	0.0553358	0.3345	1.91623
chr1	145416539	145427398	chr10	66979005	66983855			0.073	0.334642	0.0550779	0.334345	-1.91826
chr1	151610999	151623136	chr10	66979005	66983855			0.072	0.334642	0.0550779	0.334345	-1.91826
chr12	9588975	9598576	chr3	6626302	6627100			0.063	0.33466	0.0552018	0.3345	-1.91728
chr8	69332025	69360589	chr4	69057539	69057930			0.086	0.334695	0.0555049	0.3345	1.9149
chr19	44482052	44558435	chr6	77496802	77509098			0.068	0.334835	0.0553324	0.3345	-1.91626
chr2	34570605	34571333	chrX	32680633	32713438			0.064	0.335045	0.0554998	0.3345	-1.91494
chr11	4929660	4930033	chr17	11848581	11883777			0.042	0.335045	0.0554998	0.3345	-1.91494
chr11	4929660	4930033	chrX	32680633	32713438			0.055	0.335045	0.0554998	0.3345	-1.91494
chr4	173224492	173225728	chr8	25032108	25032579			0.062	0.33511	0.055471	0.3345	-1.91517
chr7	158164844	158167009	chr10	6136614	6183573			0.074	0.335506	0.0556165	0.334904	1.91403
chr10	66979005	66983855	chr20	52135902	52206147			0.068	0.335512	0.0556726	0.334973	-1.91359
chr8	129476991	129555572	chr12	68163243	68185669			0.083	0.336445	0.0558501	0.335772	1.9122
chr3	151721214	151730209	chr17	28829098	28833685			0.068	0.336687	0.055949	0.335828	1.91143
chr2	190683413	190705829	chr4	9840336	9843299			0.107	0.336794	0.0559481	0.335828	-1.91144
chr2	34570605	34571333	chr7	125833375	125834099			0.066	0.336839	0.0560727	0.336302	1.91047
chr5	56514655	56594994	chr11	134427400	134430660			0.07	0.337518	0.0561371	0.336419	-1.90997
chr8	55328673	55435271	chr22	48584782	48623598			0.07	0.338659	0.0563663	0.337254	1.90819
chr12	739513	744192	chr11	5764905	5765611			0.062	0.338866	0.0563508	0.337254	1.90831
chr3	198958008	198983678	chr7	142154516	142155652			0.059	0.339353	0.0568734	0.338667	1.90428
chr8	146201994	146209943	chr19	14810496	14851360			0.05	0.339353	0.0568734	0.338667	1.90428
chr1	112498065	112498708	chr12	25217169	25240754			0.072	0.339568	0.0568186	0.338667	-1.9047
chr1	112498065	112498708	chr19	35145875	35171137			0.078	0.339568	0.0568186	0.338667	-1.9047
chr19	14810496	14851360	chr2	242572704	242602538			0.095	0.339616	0.0566009	0.338118	1.90638
chr19	14810496	14851360	chr3	68828938	68829123			0.101	0.339616	0.0566009	0.338118	1.90638
chr4	190099341	190227667	chr13	82956392	82973840			0.083	0.339991	0.056981	0.339039	-1.90346
chr4	173224492	173225728	chr1	150837973	150838548			0.072	0.341867	0.0574103	0.34008	1.90017
chr11	34646778	34675893	chr4	9840336	9843299			0.081	0.341888	0.0573012	0.34008	-1.90101
chr1	150837973	150838548	chr4	9840336	9843299			0.088	0.341888	0.0573012	0.34008	-1.90101
chr2	43804668	43809680	chr8	39417994	39452115			0.081	0.342023	0.0572949	0.34008	-1.90105
chr10	6136614	6183573	chr17	41564452	41569488			0.072	0.342337	0.0575186	0.34008	1.89935
chr6	41784616	41806111	chr20	29862026	29907133			0.055	0.34235	0.057827	0.340829	-1.89701
chr18	280288	557126	chr4	1	24613			0.059	0.342361	0.0574722	0.34008	-1.8997
chr9	104407550	104465277	chrX	5377883	5415709			0.063	0.34246	0.0577781	0.340829	-1.89738
chr20	29862026	29907133	chr8	404200	474961			0.069	0.342512	0.057509	0.34008	1.89942
chr4	1774075	1787213	chr18	280288	557126			0.07	0.342574	0.0574722	0.34008	-1.8997
chr13	36982532	36982744	chr17	36676668	36676847			0.053	0.342658	0.0578973	0.340829	-1.89648
chr1	39709178	39742790	chr13	36982532	36982744			0.08	0.342671	0.057704	0.340829	-1.89794
chr9	24494114	24509671	chr16	61557678	61583871			0.096	0.342769	0.0579177	0.340829	-1.89632
chr15	18846942	18846958	chr17	11848581	11883777			0.08	0.342769	0.0579177	0.340829	-1.89632
chr20	1546095	1546989	chr18	36514797	36519348			0.074	0.342809	0.058276	0.34213	-1.89362
chr8	55328673	55435271	chr12	53079320	53153450			0.075	0.342872	0.0581521	0.341672	-1.89455
chr12	739513	744192	chr22	48584782	48623598			0.063	0.342979	0.0581268	0.341672	1.89474
chr18	280288	557126	chr18	21325419	21345631			0.075	0.343088	0.0583212	0.34213	-1.89328
chr2	43804668	43809680	chr5	33575124	33582152			0.061	0.343268	0.058512	0.342446	-1.89184
chr8	39417994	39452115	chrX	5377883	5415709			0.071	0.343379	0.0584234	0.342446	1.89251
chr8	129476991	129555572	chr12	9588975	9598576			0.061	0.343457	0.058512	0.342446	1.89184
chr1	25468523	25491505	chr13	36982532	36982744			0.068	0.343659	0.0586697	0.343101	-1.89066
chr4	34478512	34482622	chr6	103854103	103854151			0.067	0.343871	0.0588826	0.34381	-1.88907
chr5	180312798	180323895	chr17	36676668	36676847			0.063	0.344033	0.0588811	0.34381	-1.88908
chr11	4929660	4930033	chr16	76929110	76929957			0.093	0.34451	0.0590505	0.344522	-1.88782
chr8	129476991	129555572	chr7	5770404	5780146			0.057	0.344644	0.0593723	0.344525	-1.88543
chr2	242572704	242602538	chr8	11066301	11093584			0.064	0.344838	0.0592349	0.344525	-1.88645
chr3	68828938	68829123	chr8	11066301	11093584			0.067	0.344838	0.0592349	0.344525	-1.88645
chr9	4153905	4250862	chr3	6626302	6627100			0.095	0.344864	0.059268	0.344525	-1.8862
chr8	39417994	39452115	chr4	9840336	9843299			0.073	0.344941	0.0593409	0.344525	-1.88566
chr15	74678785	74682816	chr4	9840336	9843299			0.067	0.344941	0.0593409	0.344525	-1.88566
chr10	66979005	66983855	chr8	404200	474961			0.084	0.345133	0.0591664	0.344525	1.88695
chr1	72541513	72544093	chr7	158164844	158167009			0.097	0.345822	0.059569	0.345253	1.88397
chr1	112498065	112498708	chr5	180312798	180323895			0.099	0.345962	0.0595898	0.345253	1.88382
chr12	25217169	25240754	chr17	11848581	11883777			0.079	0.346562	0.0597418	0.345866	1.88269
chr5	584226	669335	chr11	4929660	4930033			0.084	0.346995	0.0598804	0.346401	-1.88167
chr2	34570605	34571333	chr19	1	303475			0.082	0.348451	0.0600116	0.346893	-1.88071
chr7	158164844	158167009	chr19	10309264	10352321			0.092	0.350031	0.0602707	0.347854	-1.87881
chr7	158164844	158167009	chr17	41564452	41569488			0.084	0.350031	0.0602707	0.347854	-1.87881
chr14	21751817	21766598	chr22	48584782	48623598			0.064	0.350239	0.0603419	0.347969	-1.87829
chr4	138311955	138312375	chr17	18299663	18306657			0.103	0.350395	0.0606151	0.347969	-1.87629
chr8	146201994	146209943	chr22	15879497	16191765			0.066	0.350461	0.060592	0.347969	1.87646
chr1	151610999	151623136	chr6	163396785	163445194			0.052	0.350654	0.0604155	0.347969	1.87775
chr7	158164844	158167009	chr15	18846942	18846958			0.067	0.350749	0.0608192	0.348607	-1.87481
chr4	172605910	172611511	chr15	18846942	18846958			0.084	0.350749	0.0608192	0.348607	-1.87481
chr1	233407294	233454476	chr16	3726175	3808099			0.075	0.350961	0.0605645	0.347969	-1.87666
chr4	190099341	190227667	chr6	77496802	77509098			0.081	0.350961	0.0605645	0.347969	-1.87666
chr4	190099341	190227667	chr11	134427400	134430660			0.097	0.350961	0.0605645	0.347969	-1.87666
chr4	190099341	190227667	chr20	1519261	1519711			0.071	0.351158	0.0608856	0.348721	1.87433
chr8	129476991	129555572	chr22	15879497	16191765			0.079	0.351367	0.0610264	0.348995	1.8733
chr12	53079320	53153450	chr2	242572704	242602538			0.084	0.35143	0.0609837	0.348995	1.87361
chr5	584226	669335	chr20	1546095	1546989			0.079	0.351749	0.0610878	0.34908	-1.87286
chr8	146201994	146209943	chr12	25217169	25240754			0.06	0.35225	0.0614911	0.350317	1.86995
chr8	146201994	146209943	chr19	35145875	35171137			0.069	0.35225	0.0614911	0.350317	1.86995
chr19	14810496	14851360	chr4	190099341	190227667			0.063	0.352466	0.0614066	0.350317	1.87056
chr2	242572704	242602538	chr8	404200	474961			0.077	0.352504	0.0612991	0.350021	-1.87133
chr13	36982532	36982744	chr15	18846942	18846958			0.098	0.352761	0.0618332	0.351732	-1.86749
chr8	98824821	98932778	chr7	5770404	5780146			0.088	0.352801	0.0618869	0.351771	-1.86711
chr3	6626302	6627100	chr13	36982532	36982744			0.092	0.352971	0.0618332	0.351732	-1.86749
chr1	148942894	148945656	chr19	56834731	56846716			0.079	0.354402	0.0625134	0.354526	1.86264
chr11	77447534	77480827	chr19	10309264	10352321			0.062	0.354503	0.0624561	0.354469	1.86304
chr18	280288	557126	chr16	61557678	61583871			0.088	0.354632	0.0626153	0.354836	-1.86191
chr8	98824821	98932778	chr16	76929110	76929957			0.068	0.354708	0.0624547	0.354469	-1.86305
chr7	142154516	142155652	chr1	25468523	25491505			0.094	0.35478	0.0627264	0.355197	-1.86113
chr19	44482052	44558435	chr19	1	303475			0.091	0.355349	0.0630358	0.355875	1.85894
chr6	20324923	20418544	chr12	98319857	98321020			0.082	0.355478	0.0630168	0.355875	-1.85907
chr4	115398979	115399091	chr12	98319857	98321020			0.07	0.355478	0.0630168	0.355875	-1.85907
chr4	69057539	69057930	chr11	5764905	5765611			0.088	0.355526	0.0631449	0.355955	-1.85817
chr8	129476991	129555572	chr11	77447534	77480827			0.099	0.355574	0.0631225	0.355955	-1.85833
chr12	68163243	68185669	chr5	56514655	56594994			0.098	0.355706	0.0629958	0.355875	1.85922
chr12	739513	744192	chr19	44482052	44558435			0.083	0.356026	0.063204	0.35602	-1.85775
chr1	145416539	145427398	chr4	1774075	1787213			0.064	0.356292	0.0634167	0.356149	-1.85626
chr1	151610999	151623136	chr4	1774075	1787213			0.069	0.356292	0.0634167	0.356149	-1.85626
chr19	14810496	14851360	chr22	15879497	16191765			0.056	0.356418	0.0633039	0.356149	-1.85705
chr5	84065808	84125641	chr22	48584782	48623598			0.067	0.356479	0.0633928	0.356149	-1.85643
chr7	104328719	104379802	chr4	172605910	172611511			0.076	0.357162	0.0636582	0.356971	-1.85457
chr7	104328719	104379802	chr8	25032108	25032579			0.069	0.357162	0.0636582	0.356971	-1.85457
chr8	11066301	11093584	chr19	1	303475			0.073	0.357769	0.0640043	0.357576	-1.85215
chr1	72541513	72544093	chr15	40632985	40903123			0.086	0.357792	0.0638462	0.357542	1.85325
chr4	34478512	34482622	chr22	48584782	48623598			0.069	0.357796	0.0641425	0.357815	-1.85119
chr1	151610999	151623136	chr5	57365375	57367423			0.083	0.357833	0.0640529	0.357581	1.85181
chr7	130225161	130230882	chr11	5764905	5765611			0.069	0.35787	0.0639506	0.357542	-1.85252
chr5	56514655	56594994	chr13	82956392	82973840			0.069	0.35787	0.0639506	0.357542	-1.85252
chr2	190683413	190705829	chr3	151721214	151730209			0.101	0.357902	0.0639055	0.357542	-1.85284
chr1	148942894	148945656	chr8	146201994	146209943			0.072	0.358312	0.0645815	0.357849	1.84814
chr3	151721214	151730209	chr4	173224492	173225728			0.075	0.358511	0.0643631	0.357849	-1.84966
chr7	104328719	104379802	chr11	34646778	34675893			0.102	0.358565	0.0643734	0.357849	-1.84958
chr8	55328673	55435271	chr8	25032108	25032579			0.085	0.358635	0.0644663	0.357849	-1.84894
chr19	14810496	14851360	chr12	98319857	98321020			0.067	0.358649	0.0644585	0.357849	1.849
chr5	84065808	84125641	chr17	41564452	41569488			0.085	0.358672	0.0644106	0.357849	-1.84933
chr19	44482052	44558435	chr7	125833375	125834099			0.061	0.358674	0.06458	0.357849	1.84815
chr19	44482052	44558435	chr14	67367858	67376542			0.077	0.358674	0.06458	0.357849	1.84815
chr19	35145875	35171137	chr3	6626302	6627100			0.062	0.35876	0.0644767	0.357849	1.84887
chr3	191726376	191736694	chr11	77447534	77480827			0.086	0.359062	0.0646741	0.357849	1.8475
chr10	89706403	89715824	chr17	28829098	28833685			0.097	0.359306	0.0646725	0.357849	-1.84751
chr3	191726376	191736694	chrX	144317019	144380504			0.067	0.359526	0.0647404	0.357849	-1.84705
chr6	20324923	20418544	chr3	68828938	68829123			0.094	0.360071	0.0648164	0.357849	1.84652
chr2	190683413	190705829	chr14	21751817	21766598			0.092	0.360125	0.0647937	0.357849	-1.84668
chr10	6136614	6183573	chr2	146581642	146582431			0.122	0.360252	0.0649226	0.357909	-1.84579
chr19	14810496	14851360	chr6	77496802	77509098			0.084	0.36035	0.0648844	0.357909	-1.84605
chr12	25217169	25240754	chr17	28829098	28833685			0.083	0.360901	0.0653475	0.358928	1.84287
chr19	35145875	35171137	chr17	28829098	28833685			0.095	0.360901	0.0653475	0.358928	1.84287
chr3	198958008	198983678	chr8	98824821	98932778			0.092	0.360912	0.0652067	0.358928	-1.84384
chr12	25217169	25240754	chr17	36676668	36676847			0.089	0.360956	0.0652683	0.358928	1.84342
chr15	40632985	40903123	chr22	48584782	48623598			0.073	0.361042	0.0651836	0.358928	-1.844
chr1	150837973	150838548	chr9	24494114	24509671			0.08	0.361336	0.0653945	0.358928	1.84255
chr1	112498065	112498708	chr4	1774075	1787213			0.114	0.361914	0.0657205	0.359141	-1.84033
chr2	4195538	4197761	chr4	1774075	1787213			0.104	0.361914	0.0657205	0.359141	-1.84033
chr2	4195538	4197761	chr12	68163243	68185669			0.082	0.361914	0.0657205	0.359141	-1.84033
chr12	25217169	25240754	chr8	25032108	25032579			0.085	0.361985	0.0655588	0.359042	-1.84143
chr19	35145875	35171137	chr8	25032108	25032579			0.093	0.361985	0.0655588	0.359042	-1.84143
chr1	233407294	233454476	chr10	66979005	66983855			0.074	0.3621	0.0655243	0.359042	-1.84166
chr8	98824821	98932778	chrX	32680633	32713438			0.067	0.362525	0.0658988	0.359853	-1.83911
chr7	5770404	5780146	chr16	76929110	76929957			0.101	0.363045	0.0660947	0.360661	-1.83778
chr8	146201994	146209943	chr12	9588975	9598576			0.079	0.363509	0.0662823	0.361421	1.83651
chr6	163396785	163445194	chr17	18299663	18306657			0.066	0.364221	0.0664228	0.361925	-1.83556
chr18	21325419	21345631	chr15	40632985	40903123			0.086	0.36461	0.0665632	0.362426	-1.83461
chr14	105631771	105638132	chr5	84065808	84125641			0.081	0.365156	0.0671547	0.364062	-1.83064
chr4	138311955	138312375	chr17	11848581	11883777			0.086	0.365159	0.0672302	0.364208	-1.83013
chr9	4153905	4250862	chr19	35145875	35171137			0.082	0.365183	0.0670174	0.364057	-1.83156
chr2	190683413	190705829	chr12	25217169	25240754			0.061	0.365293	0.0671052	0.364057	-1.83097
chr6	41784616	41806111	chr8	32259559	32359503			0.09	0.365293	0.0671052	0.364057	-1.83097
chr4	1774075	1787213	chr1	72544095	72546004			0.09	0.365312	0.0669161	0.36382	-1.83224
chr4	1	24613	chr15	40632985	40903123			0.095	0.365312	0.0669161	0.36382	-1.83224
chr5	584226	669335	chr8	129476991	129555572			0.081	0.365416	0.0673085	0.364369	-1.82961
chr4	1774075	1787213	chr5	57365375	57367423			0.065	0.365956	0.0675379	0.365171	1.82808
chr2	34570605	34571333	chr7	104328719	104379802			0.111	0.366214	0.0676026	0.365171	-1.82765
chr2	34570605	34571333	chr19	18981310	19127688			0.096	0.366214	0.0676026	0.365171	-1.82765
chr3	198958008	198983678	chr17	41564452	41569488			0.105	0.36718	0.0679083	0.366558	1.82562
chr4	172605910	172611511	chr14	67367858	67376542			0.105	0.368454	0.0683206	0.367905	-1.82289
chr8	146201994	146209943	chr11	4929660	4930033			0.092	0.368479	0.068602	0.368184	-1.82103
chr3	191726376	191736694	chr20	29862026	29907133			0.066	0.368484	0.0683539	0.367905	-1.82267
chr6	103854103	103854151	chr9	104407550	104465277			0.091	0.368495	0.0684626	0.368184	-1.82195
chr5	33575124	33582152	chr12	9588975	9598576			0.07	0.368549	0.0682854	0.367905	-1.82312
chr1	145416539	145427398	chr11	5764905	5765611			0.076	0.368573	0.0685586	0.368184	1.82132
chr1	151610999	151623136	chr11	5764905	5765611			0.098	0.368573	0.0685586	0.368184	1.82132
chr7	22926282	22980209	chr18	36514797	36519348			0.085	0.368791	0.0682637	0.367905	1.82326
chr3	151721214	151730209	chr10	66979005	66983855			0.107	0.368798	0.0688266	0.369029	-1.81956
chr4	173224492	173225728	chr13	22531120	22536182			0.092	0.368871	0.0688579	0.369029	1.81935
chr17	11848581	11883777	chr19	56834731	56846716			0.13	0.369467	0.0689365	0.369187	-1.81884
chr7	22926282	22980209	chr5	180312798	180323895			0.116	0.369811	0.0690561	0.369483	-1.81805
chr10	89706403	89715824	chr14	67367858	67376542			0.095	0.369964	0.0691154	0.369483	-1.81766
chr11	34646778	34675893	chr19	10309264	10352321			0.082	0.370469	0.0691595	0.369483	-1.81738
chr1	150837973	150838548	chr4	34478512	34482622			0.086	0.370553	0.0691892	0.369483	1.81718
chr3	194363156	194365164	chr7	125833375	125834099			0.08	0.37068	0.069238	0.369483	-1.81686
chr2	190683413	190705829	chr4	172605910	172611511			0.09	0.371043	0.0694038	0.370104	-1.81578
chr13	22531120	22536182	chr16	3726175	3808099			0.073	0.372362	0.0699328	0.372661	-1.81235
chr16	61557678	61583871	chr18	36514797	36519348			0.089	0.37279	0.0700698	0.372861	-1.81146
chr7	130225161	130230882	chr16	61557678	61583871			0.086	0.373012	0.0700698	0.372861	-1.81146
chr6	20324923	20418544	chr14	21751817	21766598			0.092	0.373407	0.0703718	0.373147	-1.80951
chr14	21751817	21766598	chr18	64903548	64908663			0.084	0.373563	0.0703718	0.373147	-1.80951
chr4	173224492	173225728	chr14	105618541	105631769			0.142	0.373898	0.0704619	0.373147	1.80893
chr4	138311955	138312375	chr16	3726175	3808099			0.096	0.373947	0.070459	0.373147	-1.80895
chr2	190683413	190705829	chr14	105618541	105631769			0.118	0.373988	0.070439	0.373147	-1.80908
chr19	18981310	19127688	chr17	41564452	41569488			0.114	0.37399	0.0705215	0.373147	1.80855
chr1	151610999	151623136	chr12	53079320	53153450			0.098	0.374012	0.0704299	0.373147	-1.80914
chr12	739513	744192	chr21	15240098	15307895			0.115	0.374097	0.0705075	0.373147	-1.80864
chr8	129476991	129555572	chr19	1	303475			0.074	0.374819	0.0707873	0.373655	1.80684
chr20	86461	95378	chr8	11066301	11093584			0.085	0.374898	0.0707782	0.373655	-1.8069
chr8	404200	474961	chr17	11848581	11883777			0.087	0.375022	0.0708166	0.373655	-1.80665
chr4	190099341	190227667	chr8	32259559	32359503			0.078	0.375104	0.0707577	0.373655	-1.80703
chr3	68828938	68829123	chr21	15240098	15307895			0.103	0.375752	0.0709675	0.374188	-1.80569
chr11	5764905	5765611	chr22	15879497	16191765			0.1	0.376334	0.0710991	0.374618	-1.80484
chr5	84065808	84125641	chr8	404200	474961			0.072	0.376631	0.0714811	0.375313	-1.80241
chr3	151721214	151730209	chr7	130225161	130230882			0.099	0.376693	0.071266	0.375234	1.80378
chr4	1	24613	chr8	404200	474961			0.065	0.376736	0.0714434	0.375313	-1.80265
chr12	68163243	68185669	chr17	28829098	28833685			0.096	0.376744	0.0715625	0.375478	1.80189
chr8	69332025	69360589	chr16	61557678	61583871			0.072	0.376802	0.0716311	0.375575	-1.80146
chr2	190683413	190705829	chr8	404200	474961			0.088	0.376877	0.0714324	0.375313	-1.80272
chr8	404200	474961	chr13	82956392	82973840			0.078	0.377101	0.0714324	0.375313	-1.80272
chr8	69332025	69360589	chr12	9588975	9598576			0.095	0.377495	0.0718882	0.37666	1.79983
chr2	4195538	4197761	chr9	104407550	104465277			0.099	0.378281	0.0720703	0.377088	1.79867
chr2	4195538	4197761	chr19	56834731	56846716			0.089	0.378281	0.0720703	0.377088	1.79867
chr5	33575124	33582152	chr14	105618541	105631769			0.102	0.378679	0.0723889	0.377177	1.79666
chr4	173224492	173225728	chr4	172605910	172611511			0.086	0.378965	0.0723436	0.377177	1.79695
chr1	112498065	112498708	chr4	9838273	9838377			0.071	0.379115	0.0723862	0.377177	-1.79668
chr2	4195538	4197761	chr4	9838273	9838377			0.073	0.379115	0.0723862	0.377177	-1.79668
chr2	4195538	4197761	chr19	10309264	10352321			0.103	0.379115	0.0723862	0.377177	-1.79668
chr19	35145875	35171137	chr20	1546095	1546989			0.086	0.379117	0.0725491	0.377423	-1.79566
chr5	33575124	33582152	chrX	5377883	5415709			0.095	0.37912	0.0723382	0.377177	1.79698
chr1	39709178	39742790	chr12	98319857	98321020			0.11	0.379252	0.0725241	0.377423	-1.79581
chr13	22531120	22536182	chr17	18299663	18306657			0.083	0.379417	0.0725872	0.377423	-1.79542
chr19	35145875	35171137	chr4	9840336	9843299			0.09	0.381553	0.0729746	0.378912	1.79299
chr14	105631771	105638132	chr19	35145875	35171137			0.084	0.381669	0.0729746	0.378912	1.79299
chr1	25468523	25491505	chr5	56514655	56594994			0.09	0.383195	0.0733568	0.379984	-1.7906
chr3	191726376	191736694	chr1	72544095	72546004			0.104	0.383201	0.0732777	0.37996	-1.7911
chr3	191726376	191736694	chr3	194363156	194365164			0.126	0.383201	0.0732777	0.37996	-1.7911
chr3	109186173	109186453	chrX	144317019	144380504			0.095	0.383532	0.0734341	0.379984	-1.79012
chr10	66979005	66983855	chr16	61557678	61583871			0.103	0.383645	0.0734032	0.379984	1.79032
chr2	4195538	4197761	chr5	56514655	56594994			0.1	0.384066	0.073607	0.380616	1.78905
chr7	158164844	158167009	chr13	36982532	36982744			0.112	0.3843	0.073663	0.380643	-1.7887
chr11	34646778	34675893	chr12	53079320	53153450			0.105	0.384563	0.073767	0.380918	-1.78806
chr12	25217169	25240754	chr2	242572704	242602538			0.103	0.385452	0.0740112	0.381605	1.78654
chr7	22926282	22980209	chr20	29862026	29907133			0.101	0.385529	0.0740526	0.381605	-1.78629
chr20	29862026	29907133	chr17	41564452	41569488			0.1	0.385541	0.0739831	0.381605	1.78672
chr19	44482052	44558435	chr4	9840336	9843299			0.098	0.386598	0.0741822	0.381974	1.78549
chr2	4195538	4197761	chr14	67367858	67376542			0.116	0.386615	0.0742261	0.381974	1.78522
chr6	41784616	41806111	chr2	242572704	242602538			0.102	0.386818	0.0743015	0.3821	1.78475
chr6	20324923	20418544	chr11	34646778	34675893			0.131	0.387157	0.0744779	0.382745	1.78367
chr4	190099341	190227667	chr19	1	303475			0.091	0.387289	0.0746369	0.383299	-1.78269
chr10	89706403	89715824	chr19	56834731	56846716			0.13	0.388024	0.0748338	0.383972	-1.78148
chr10	89706403	89715824	chr17	18299663	18306657			0.084	0.388294	0.0748702	0.383972	-1.78126
chr8	129476991	129555572	chr11	5764905	5765611			0.096	0.388388	0.0750249	0.38424	-1.78031
chr8	129476991	129555572	chr13	82956392	82973840			0.096	0.388388	0.0750249	0.38424	-1.78031
chr8	55328673	55435271	chr4	138311955	138312375			0.102	0.389252	0.0751695	0.384718	1.77943
chr15	74678785	74682816	chr4	190099341	190227667			0.067	0.389571	0.0754007	0.385376	-1.77802
chr1	233407294	233454476	chr8	39417994	39452115			0.107	0.389663	0.0754007	0.385376	-1.77802
chr1	25468523	25491505	chr2	146581642	146582431			0.142	0.39083	0.0756572	0.386424	1.77646
chr4	69057539	69057930	chr22	15879497	16191765			0.098	0.391093	0.0758761	0.386489	-1.77513
chr15	18846942	18846958	chr22	15879497	16191765			0.108	0.391093	0.0758761	0.386489	-1.77513
chr3	170184343	170192057	chr13	82956392	82973840			0.089	0.391187	0.0757843	0.386489	1.77569
chr6	41784616	41806111	chr13	22531120	22536182			0.081	0.391195	0.0757843	0.386489	-1.77569
chr14	21751817	21766598	chr18	280288	557126			0.093	0.391293	0.0760368	0.387045	-1.77416
chr2	4195538	4197761	chr8	98824821	98932778			0.09	0.392185	0.0769715	0.387227	1.76853
chr3	170184343	170192057	chr7	22926282	22980209			0.082	0.392413	0.0770942	0.387227	-1.7678
chr5	57365375	57367423	chr3	194363156	194365164			0.129	0.392479	0.0761726	0.387206	1.77334
chr4	9840336	9843299	chr4	69057539	69057930			0.095	0.392519	0.0768942	0.387206	-1.769
chr4	9840336	9843299	chr20	1519261	1519711			0.093	0.392519	0.0768942	0.387206	-1.769
chr15	74678671	74679235	chr20	1519261	1519711			0.105	0.392519	0.0768942	0.387206	-1.769
chr9	104407550	104465277	chr13	82956392	82973840			0.102	0.392548	0.0763969	0.387206	-1.77199
chr11	5764905	5765611	chr19	56834731	56846716			0.107	0.392548	0.0763969	0.387206	-1.77199
chr19	14810496	14851360	chr10	89706403	89715824			0.091	0.392636	0.0772216	0.387295	1.76704
chr20	29862026	29907133	chr15	18846942	18846958			0.086	0.392695	0.0766847	0.387206	-1.77025
chr20	29862026	29907133	chrX	5377883	5415709			0.102	0.392737	0.0765646	0.387206	-1.77098
chr15	74678785	74682816	chr18	280288	557126			0.14	0.392817	0.0771563	0.387227	-1.76743
chr15	74678785	74682816	chr2	146581642	146582431			0.148	0.392817	0.0771563	0.387227	-1.76743
chr15	40632985	40903123	chr17	18299663	18306657			0.115	0.392832	0.0771342	0.387227	-1.76756
chr10	66979005	66983855	chrX	5377883	5415709			0.099	0.392925	0.0764412	0.387206	-1.77172
chr4	173224492	173225728	chr5	33575124	33582152			0.11	0.392968	0.0765208	0.387206	-1.77124
chr4	173224492	173225728	chr12	9588975	9598576			0.113	0.392968	0.0765208	0.387206	-1.77124
chr4	69057539	69057930	chr15	74678671	74679235			0.104	0.39297	0.0768942	0.387206	-1.769
chr9	24494114	24509671	chr15	74678671	74679235			0.092	0.39297	0.0768942	0.387206	-1.769
chr15	18846942	18846958	chr15	74678671	74679235			0.098	0.39297	0.0768942	0.387206	-1.769
chr20	52135902	52206147	chr10	89706403	89715824			0.096	0.393087	0.0768057	0.387206	1.76953
chr14	105618541	105631769	chr17	18299663	18306657			0.101	0.393098	0.0767707	0.387206	-1.76974
chr3	151721214	151730209	chrX	144317019	144380504			0.102	0.396433	0.0785904	0.392324	-1.75892
chr8	55328673	55435271	chr22	15879497	16191765			0.108	0.396463	0.0782485	0.391922	1.76094
chr2	43804668	43809680	chr18	36514797	36519348			0.106	0.396558	0.0782411	0.391922	-1.76098
chr1	233407294	233454476	chrX	5377883	5415709			0.107	0.396622	0.0785462	0.392324	-1.75918
chr19	44482052	44558435	chr16	76929110	76929957			0.084	0.396754	0.0784909	0.392324	1.75951
chr3	6626302	6627100	chr22	48584782	48623598			0.099	0.396772	0.0795723	0.395385	-1.75317
chr15	18846942	18846958	chr22	48584782	48623598			0.089	0.396772	0.0795723	0.395385	-1.75317
chr12	53079320	53153450	chrX	5377883	5415709			0.103	0.396808	0.0783761	0.392299	1.76019
chr9	4153905	4250862	chr11	134427400	134430660			0.095	0.396996	0.0784904	0.392324	-1.75951
chr8	98824821	98932778	chr3	6626302	6627100			0.087	0.397173	0.0795723	0.395385	1.75317
chr8	98824821	98932778	chr4	69057539	69057930			0.089	0.397173	0.0795723	0.395385	1.75317
chr8	146201994	146209943	chrX	32680633	32713438			0.11	0.39725	0.0793881	0.395385	-1.75425
chr7	22926282	22980209	chr2	242572704	242602538			0.13	0.397259	0.0790969	0.39459	1.75595
chr5	584226	669335	chr18	64903548	64908663			0.093	0.397288	0.0795066	0.395385	-1.75356
chr1	181841648	181856678	chr19	35145875	35171137			0.095	0.397405	0.0800349	0.396403	-1.75048
chr1	233407294	233454476	chr18	280288	557126			0.128	0.39744	0.0800414	0.396403	-1.75045
chr6	20324923	20418544	chrX	5377883	5415709			0.096	0.39745	0.0800163	0.396403	-1.75059
chr4	34478512	34482622	chr16	76929110	76929957			0.086	0.397475	0.080163	0.396743	-1.74974
chr12	25217169	25240754	chr3	6626302	6627100			0.109	0.397562	0.0798756	0.396367	-1.75141
chr12	25217169	25240754	chr9	24494114	24509671			0.132	0.397562	0.0798756	0.396367	-1.75141
chr19	18981310	19127688	chr7	5770404	5780146			0.106	0.398081	0.0803401	0.397358	1.74872
chr8	32259559	32359503	chr16	76929110	76929957			0.089	0.398332	0.0804166	0.397474	-1.74827
chr14	67367858	67376542	chr19	1	303475			0.114	0.398614	0.0806104	0.397838	-1.74716
chr3	194363156	194365164	chr11	4929660	4930033			0.098	0.39892	0.0809675	0.397838	-1.7451
chr2	34570605	34571333	chr1	72544095	72546004			0.114	0.399039	0.0809675	0.397838	-1.7451
chr11	4929660	4930033	chr15	40632985	40903123			0.1	0.399039	0.0809675	0.397838	-1.7451
chr20	29862026	29907133	chr4	9840336	9843299			0.107	0.399173	0.0807866	0.397838	1.74614
chr6	41784616	41806111	chr7	5770404	5780146			0.089	0.399212	0.0808948	0.397838	1.74552
chr6	41784616	41806111	chr16	3726175	3808099			0.086	0.399212	0.0808948	0.397838	1.74552
chr2	43804668	43809680	chr7	104328719	104379802			0.098	0.399267	0.0809405	0.397838	-1.74526
chr4	173224492	173225728	chr6	163396785	163445194			0.098	0.399267	0.0808848	0.397838	1.74558
chr5	84065808	84125641	chr17	18299663	18306657			0.101	0.399769	0.0813908	0.399395	-1.74267
chr4	173224492	173225728	chr16	76929110	76929957			0.128	0.399818	0.0812988	0.399205	1.7432
chr4	115398979	115399091	chr13	36982532	36982744			0.095	0.400448	0.0815285	0.399809	-1.74189
chr1	72541513	72544093	chr4	9840336	9843299			0.107	0.402501	0.0819591	0.400873	1.73943
chr15	74678785	74682816	chr15	74678671	74679235			0.114	0.402501	0.0819591	0.400873	1.73943
chr14	105631771	105638132	chr2	242572704	242602538			0.133	0.402575	0.0819157	0.400873	-1.73968
chr3	68828938	68829123	chr4	9840336	9843299			0.126	0.402765	0.0819157	0.400873	-1.73968
chr3	170184343	170192057	chr6	41784616	41806111			0.129	0.40404	0.0824684	0.401793	-1.73654
chr3	191726376	191736694	chr7	22926282	22980209			0.096	0.404227	0.0824565	0.401793	-1.73661
chr7	22926282	22980209	chr16	76929110	76929957			0.106	0.404435	0.0824565	0.401793	1.73661
chr2	34570605	34571333	chr22	48584782	48623598			0.085	0.404559	0.0824326	0.401793	-1.73674
chr5	57365375	57367423	chr4	1	24613			0.13	0.404583	0.0823465	0.401793	-1.73723
chr6	77496802	77509098	chrX	5377883	5415709			0.086	0.404738	0.0824261	0.401793	-1.73678
chr1	233407294	233454476	chr20	1546095	1546989			0.101	0.40495	0.0828866	0.402784	-1.73418
chr8	69332025	69360589	chr11	77447534	77480827			0.095	0.405066	0.0828225	0.402784	-1.73454
chr7	142154516	142155652	chr19	56834731	56846716			0.093	0.405111	0.0828752	0.402784	-1.73424
chr12	739513	744192	chr2	242572704	242602538			0.108	0.405237	0.0828162	0.402784	1.73457
chr4	115398979	115399091	chr11	5764905	5765611			0.12	0.405416	0.0837448	0.403556	-1.72936
chr4	115398979	115399091	chr13	82956392	82973840			0.12	0.405416	0.0837448	0.403556	-1.72936
chr8	129476991	129555572	chr6	103854103	103854151			0.08	0.405573	0.0830582	0.403356	-1.73321
chr1	145416539	145427398	chr2	4195538	4197761			0.138	0.4056	0.0833691	0.403556	-1.73146
chr1	151610999	151623136	chr2	4195538	4197761			0.118	0.4056	0.0833691	0.403556	-1.73146
chr5	57365375	57367423	chr9	24494114	24509671			0.102	0.405817	0.0834746	0.403556	-1.73087
chr12	25217169	25240754	chr5	84065808	84125641			0.091	0.405892	0.0835583	0.403556	1.7304
chr2	190683413	190705829	chr6	20324923	20418544			0.125	0.405921	0.0837448	0.403556	-1.72936
chr2	190683413	190705829	chr6	103854103	103854151			0.125	0.405921	0.0837448	0.403556	-1.72936
chr2	190683413	190705829	chr18	64903548	64908663			0.128	0.405921	0.0837448	0.403556	-1.72936
chr4	1774075	1787213	chr4	1	24613			0.096	0.405922	0.0832258	0.403556	1.73227
chr19	10309264	10352321	chr16	76929110	76929957			0.095	0.405941	0.083967	0.404226	-1.72812
chr1	39709178	39742790	chr1	145416539	145427398			0.129	0.405945	0.0833691	0.403556	-1.73146
chr1	233407294	233454476	chr11	34646778	34675893			0.118	0.406031	0.0839916	0.404226	1.72798
chr18	21325419	21345631	chr19	18981310	19127688			0.121	0.406219	0.0836795	0.403556	-1.72972
chr7	142154516	142155652	chr11	77447534	77480827			0.118	0.406709	0.0842192	0.405062	-1.72671
chr20	1546095	1546989	chr1	72544095	72546004			0.133	0.407091	0.0844349	0.405839	-1.72551
chr12	9588975	9598576	chr18	36514797	36519348			0.107	0.408334	0.0847366	0.407029	-1.72384
chr12	33199753	33199843	chr4	138311955	138312375			0.113	0.408722	0.084859	0.407356	1.72316
chr14	21751817	21766598	chr20	1546095	1546989			0.107	0.409521	0.0849815	0.407618	-1.72249
chr7	158164844	158167009	chr18	21325419	21345631			0.137	0.410065	0.0850767	0.407618	-1.72196
chr6	77496802	77509098	chr8	11066301	11093584			0.132	0.410108	0.0856457	0.410083	-1.71883
chr5	57365375	57367423	chr4	172605910	172611511			0.126	0.410267	0.0850767	0.407618	-1.72196
chr12	25217169	25240754	chr12	98319857	98321020			0.12	0.410654	0.0857674	0.410211	1.71816
chr12	53079320	53153450	chr1	25468523	25491505			0.126	0.410959	0.0858006	0.410211	1.71798
chr8	39417994	39452115	chr4	115398979	115399091			0.092	0.411184	0.0858365	0.410211	-1.71778
chr3	6626302	6627100	chr17	28829098	28833685			0.127	0.411565	0.0859733	0.410603	-1.71703
chr1	145416539	145427398	chrX	144317019	144380504			0.075	0.412305	0.086125	0.411066	-1.7162
chr8	55328673	55435271	chr8	32259559	32359503			0.117	0.412667	0.0863818	0.411506	-1.7148
chr4	1774075	1787213	chr17	36676668	36676847			0.111	0.412789	0.086325	0.411506	-1.71511
chr12	9588975	9598576	chr15	18846942	18846958			0.131	0.412802	0.0863715	0.411506	1.71486
chr5	33575124	33582152	chrX	144317019	144380504			0.104	0.413429	0.0866283	0.412419	1.71346
chr1	151610999	151623136	chr8	69332025	69360589			0.108	0.414018	0.086797	0.41296	-1.71254
chr1	39709178	39742790	chr4	9840336	9843299			0.132	0.414061	0.0868768	0.413078	1.71211
chr5	56514655	56594994	chr18	64903548	64908663			0.125	0.415694	0.0871145	0.413946	-1.71082
chr5	584226	669335	chr11	5764905	5765611			0.112	0.416162	0.087273	0.414174	-1.70996
chr1	39709178	39742790	chr2	242572704	242602538			0.109	0.416238	0.0872673	0.414174	-1.70999
chr20	52135902	52206147	chr17	11848581	11883777			0.112	0.416935	0.0874499	0.414751	1.70901
chr20	1546095	1546989	chr20	1519261	1519711			0.099	0.418534	0.0878936	0.416592	1.70662
chr1	233407294	233454476	chr3	109186173	109186453			0.107	0.41898	0.0880556	0.41681	-1.70574
chr1	181841648	181856678	chr14	21751817	21766598			0.136	0.419134	0.0881063	0.41681	-1.70547
chr4	9838273	9838377	chr19	14810496	14851360			0.134	0.419211	0.0881063	0.41681	-1.70547
chr14	105631771	105638132	chr17	41564452	41569488			0.112	0.419309	0.0882811	0.416827	-1.70454
chr1	151610999	151623136	chr4	190099341	190227667			0.083	0.419384	0.0882574	0.416827	1.70466
chr4	1774075	1787213	chr9	4153905	4250862			0.138	0.419445	0.088332	0.416827	-1.70426
chr6	20324923	20418544	chr7	158164844	158167009			0.12	0.419455	0.0882594	0.416827	-1.70465
chr10	66979005	66983855	chrX	32680633	32713438			0.142	0.420877	0.0888762	0.417746	-1.70136
chr12	98319857	98321020	chr16	61557678	61583871			0.118	0.420877	0.0888762	0.417746	-1.70136
chr7	130225161	130230882	chr8	25032108	25032579			0.099	0.420887	0.0889355	0.417746	-1.70104
chr7	130225161	130230882	chrX	144317019	144380504			0.113	0.420887	0.0889355	0.417746	-1.70104
chr1	72541513	72544093	chr12	98319857	98321020			0.11	0.420927	0.0887624	0.417746	-1.70196
chr15	74678785	74682816	chr1	150837973	150838548			0.113	0.420927	0.0887624	0.417746	-1.70196
chr10	89706403	89715824	chr12	98319857	98321020			0.103	0.420927	0.0887624	0.417746	-1.70196
chr5	57365375	57367423	chr17	41564452	41569488			0.118	0.421395	0.0890279	0.417746	1.70055
chr4	9838273	9838377	chr18	21325419	21345631			0.1	0.421448	0.0890279	0.417746	1.70055
chr12	53079320	53153450	chr11	134427400	134430660			0.112	0.421848	0.0892289	0.418428	1.69948
chr8	98824821	98932778	chr12	739513	744192			0.093	0.423745	0.0896674	0.420221	1.69715
chr1	39709178	39742790	chr14	105618541	105631769			0.114	0.424003	0.0899038	0.421066	1.69591
chr5	584226	669335	chrX	144317019	144380504			0.093	0.424422	0.0903104	0.421131	1.69376
chr1	181841648	181856678	chr20	29862026	29907133			0.103	0.424538	0.090278	0.421131	-1.69393
chr1	145416539	145427398	chr2	43804668	43809680			0.115	0.424569	0.0902182	0.421131	-1.69425
chr1	151610999	151623136	chr2	43804668	43809680			0.114	0.424569	0.0902182	0.421131	-1.69425
chr2	190683413	190705829	chr12	33199753	33199843			0.108	0.424797	0.0904762	0.421642	-1.69289
chr1	112498065	112498708	chr11	4929660	4930033			0.107	0.424824	0.0900828	0.421131	-1.69496
chr8	146201994	146209943	chr15	18846942	18846958			0.11	0.424841	0.0901053	0.421131	1.69484
chr1	151610999	151623136	chr8	129476991	129555572			0.1	0.42485	0.0902182	0.421131	1.69425
chr1	72544095	72546004	chr15	74678671	74679235			0.115	0.425465	0.090763	0.422453	-1.69139
chr5	180312798	180323895	chr15	74678671	74679235			0.105	0.425465	0.090763	0.422453	-1.69139
chr7	130225161	130230882	chr8	404200	474961			0.122	0.426071	0.0909919	0.423022	-1.69019
chr3	194363156	194365164	chr15	18846942	18846958			0.133	0.426251	0.090998	0.423022	1.69016
chr13	22531120	22536182	chr17	36676668	36676847			0.117	0.42725	0.0915133	0.423133	-1.68747
chr1	233407294	233454476	chr2	34570605	34571333			0.138	0.427266	0.0913758	0.423133	-1.68818
chr3	109186173	109186453	chr22	15879497	16191765			0.11	0.427319	0.091415	0.423133	1.68798
chr7	5770404	5780146	chr14	67367858	67376542			0.168	0.427379	0.0913597	0.423133	-1.68827
chr11	134427400	134430660	chr14	67367858	67376542			0.134	0.427379	0.0913597	0.423133	-1.68827
chr6	41784616	41806111	chr10	89706403	89715824			0.113	0.427416	0.0915014	0.423133	1.68753
chr4	9838273	9838377	chr1	150837973	150838548			0.125	0.427458	0.09167	0.423133	1.68665
chr1	72541513	72544093	chr2	190683413	190705829			0.096	0.427471	0.0915014	0.423133	1.68753
chr7	104328719	104379802	chr15	18846942	18846958			0.101	0.427482	0.0920877	0.423133	-1.68449
chr12	33199753	33199843	chr9	24494114	24509671			0.095	0.427482	0.0920877	0.423133	-1.68449
chr2	242572704	242602538	chr7	125833375	125834099			0.121	0.427515	0.0920329	0.423133	-1.68477
chr3	68828938	68829123	chr14	67367858	67376542			0.119	0.427515	0.0920329	0.423133	-1.68477
chr10	66979005	66983855	chr16	76929110	76929957			0.108	0.42755	0.091975	0.423133	1.68507
chr15	74678785	74682816	chr11	4929660	4930033			0.121	0.427613	0.0919025	0.423133	-1.68545
chr15	74678785	74682816	chr13	22531120	22536182			0.096	0.427613	0.0919025	0.423133	-1.68545
chr1	72541513	72544093	chr3	170184343	170192057			0.103	0.427677	0.0919025	0.423133	1.68545
chr3	191726376	191736694	chr1	150837973	150838548			0.128	0.427719	0.091975	0.423133	-1.68507
chr1	39709178	39742790	chr7	104328719	104379802			0.132	0.427733	0.0924317	0.423133	-1.68271
chr1	39709178	39742790	chr19	18981310	19127688			0.132	0.427733	0.0924317	0.423133	-1.68271
chr1	112498065	112498708	chr7	104328719	104379802			0.144	0.427733	0.0924317	0.423133	-1.68271
chr1	112498065	112498708	chr19	18981310	19127688			0.144	0.427733	0.0924317	0.423133	-1.68271
chr2	4195538	4197761	chr19	18981310	19127688			0.134	0.427733	0.0924317	0.423133	-1.68271
chr5	56514655	56594994	chr15	40632985	40903123			0.137	0.427914	0.0924901	0.423134	-1.68241
chr8	69332025	69360589	chr8	25032108	25032579			0.094	0.428005	0.0923197	0.423133	-1.68329
chr8	69332025	69360589	chrX	144317019	144380504			0.094	0.428005	0.0923197	0.423133	-1.68329
chr9	4153905	4250862	chr4	190099341	190227667			0.129	0.428153	0.0926567	0.423134	-1.68155
chr1	72541513	72544093	chr7	22926282	22980209			0.106	0.428224	0.0926819	0.423134	1.68142
chr7	5770404	5780146	chrX	144317019	144380504			0.122	0.428289	0.0924287	0.423133	-1.68272
chr1	233407294	233454476	chr7	22926282	22980209			0.145	0.428302	0.0926567	0.423134	-1.68155
chr12	33199753	33199843	chr2	242572704	242602538			0.145	0.428664	0.0927957	0.423134	1.68083
chr8	55328673	55435271	chr20	52135902	52206147			0.101	0.428734	0.0929494	0.423436	-1.68004
chr8	39417994	39452115	chr1	72544095	72546004			0.13	0.428756	0.0928268	0.423134	-1.68067
chr10	89706403	89715824	chr15	40632985	40903123			0.145	0.428756	0.0928268	0.423134	-1.68067
chr1	72544095	72546004	chr4	34478512	34482622			0.133	0.429178	0.0931653	0.424115	-1.67893
chr1	150837973	150838548	chr3	194363156	194365164			0.101	0.429444	0.0932114	0.424115	-1.6787
chr8	129476991	129555572	chr8	25032108	25032579			0.102	0.429893	0.0934341	0.424177	-1.67755
chr4	34478512	34482622	chr18	36514797	36519348			0.116	0.429938	0.0934962	0.424177	-1.67724
chr4	1774075	1787213	chr19	18981310	19127688			0.11	0.429953	0.0935078	0.424177	-1.67718
chr10	66979005	66983855	chr4	69057539	69057930			0.121	0.430019	0.0933282	0.424177	-1.6781
chr12	33199753	33199843	chr15	74678671	74679235			0.111	0.430101	0.093485	0.424177	-1.67729
chr1	148942894	148945656	chr18	280288	557126			0.131	0.430827	0.0938628	0.425017	-1.67536
chr2	43804668	43809680	chr3	170184343	170192057			0.091	0.431058	0.0941779	0.425644	-1.67376
chr1	151610999	151623136	chr14	21751817	21766598			0.117	0.431097	0.0938513	0.425017	-1.67542
chr1	151610999	151623136	chr19	10309264	10352321			0.141	0.431097	0.0938513	0.425017	-1.67542
chr1	151610999	151623136	chr2	242572704	242602538			0.106	0.431102	0.0942283	0.425644	1.6735
chr8	129476991	129555572	chr10	66979005	66983855			0.093	0.431201	0.0940312	0.425522	1.67451
chr8	129476991	129555572	chr11	4929660	4930033			0.111	0.431279	0.0941779	0.425644	-1.67376
chr4	69057539	69057930	chr18	64903548	64908663			0.12	0.433441	0.09491	0.428208	-1.67005
chr6	103854103	103854151	chr9	24494114	24509671			0.126	0.433506	0.09491	0.428208	-1.67005
chr4	173224492	173225728	chr1	25468523	25491505			0.135	0.43395	0.0952556	0.429509	1.6683
chr3	109186173	109186453	chr4	173224492	173225728			0.103	0.434251	0.0958256	0.431371	-1.66544
chr1	112498065	112498708	chr20	29862026	29907133			0.134	0.434313	0.0958791	0.431371	-1.66517
chr12	9588975	9598576	chr2	242572704	242602538			0.135	0.434374	0.0956946	0.431229	1.66609
chr1	233407294	233454476	chr18	64903548	64908663			0.142	0.434397	0.0958985	0.431371	-1.66507
chr9	104407550	104465277	chr22	48584782	48623598			0.097	0.435586	0.0963544	0.432385	-1.66279
chr14	21751817	21766598	chr4	69057539	69057930			0.147	0.435785	0.0962448	0.432317	-1.66334
chr6	77496802	77509098	chr17	11848581	11883777			0.138	0.435825	0.0962818	0.432317	-1.66315
chr16	3726175	3808099	chr16	61557678	61583871			0.129	0.435825	0.0962818	0.432317	-1.66315
chr1	148942894	148945656	chr8	129476991	129555572			0.126	0.437049	0.0966268	0.433348	1.66143
chr2	43804668	43809680	chr12	98319857	98321020			0.158	0.437584	0.0970475	0.434455	1.65934
chr8	129476991	129555572	chr11	34646778	34675893			0.141	0.437584	0.0970475	0.434455	-1.65934
chr8	98824821	98932778	chr11	77447534	77480827			0.131	0.437618	0.0972087	0.434918	-1.65854
chr19	35145875	35171137	chr8	32259559	32359503			0.137	0.437693	0.0970162	0.434455	-1.65949
chr19	56834731	56846716	chr20	1519261	1519711			0.108	0.43815	0.09779	0.436218	-1.65566
chr8	129476991	129555572	chr12	25217169	25240754			0.116	0.438255	0.0976116	0.4362	1.65654
chr12	25217169	25240754	chr15	74678671	74679235			0.129	0.438267	0.0977825	0.436218	-1.6557
chr8	32259559	32359503	chr15	74678671	74679235			0.127	0.438267	0.0977825	0.436218	-1.6557
chr2	43804668	43809680	chr12	25217169	25240754			0.095	0.438446	0.0976116	0.4362	-1.65654
chr12	68163243	68185669	chr13	22531120	22536182			0.095	0.439742	0.0983073	0.438164	1.65312
chr1	112498065	112498708	chr3	6626302	6627100			0.14	0.440294	0.0984016	0.438164	-1.65265
chr2	4195538	4197761	chr9	24494114	24509671			0.121	0.440294	0.0984016	0.438164	-1.65265
chr3	194363156	194365164	chr4	1	24613			0.134	0.44069	0.0986264	0.438408	1.65155
chr12	68163243	68185669	chr15	40632985	40903123			0.122	0.440719	0.0986264	0.438408	1.65155
chr7	104328719	104379802	chr18	36514797	36519348			0.138	0.440736	0.0986316	0.438408	-1.65152
chr1	72544095	72546004	chr4	115398979	115399091			0.13	0.441795	0.0989152	0.439041	-1.65014
chr8	39417994	39452115	chr8	404200	474961			0.102	0.441837	0.0988875	0.439041	-1.65027
chr19	14810496	14851360	chr5	84065808	84125641			0.116	0.441941	0.0989774	0.439041	1.64983
chr8	32259559	32359503	chr10	89706403	89715824			0.152	0.442164	0.099008	0.439041	1.64968
chr8	98824821	98932778	chr11	4929660	4930033			0.127	0.442313	0.0993303	0.439653	-1.64811
chr5	33575124	33582152	chr19	1	303475			0.124	0.442528	0.0993271	0.439653	-1.64812
chr2	146581642	146582431	chr2	242572704	242602538			0.154	0.442547	0.0993804	0.439653	-1.64786
chr12	9588975	9598576	chr15	74678671	74679235			0.135	0.442698	0.0993129	0.439653	1.64819
chr20	52135902	52206147	chr6	163396785	163445194			0.11	0.44334	0.0995439	0.440117	1.64707
chr8	55328673	55435271	chr17	36676668	36676847			0.103	0.444545	0.0999443	0.441367	-1.64512
chr6	163396785	163445194	chr19	1	303475			0.131	0.444775	0.0999443	0.441367	-1.64512
chr3	151721214	151730209	chr17	11848581	11883777			0.125	0.445591	0.100328	0.442802	1.64326
chr7	158164844	158167009	chr4	172605910	172611511			0.112	0.446075	0.100459	0.443048	-1.64263
chr12	98319857	98321020	chr21	15240098	15307895			0.145	0.446185	0.100527	0.443048	1.64231
chr3	198958008	198983678	chr18	36514797	36519348			0.106	0.446673	0.100683	0.443048	-1.64155
chr6	77496802	77509098	chr15	74678671	74679235			0.112	0.446703	0.100605	0.443048	-1.64193
chr7	158164844	158167009	chr22	15879497	16191765			0.139	0.44691	0.101383	0.443284	-1.63819
chr5	84065808	84125641	chr9	104407550	104465277			0.156	0.447018	0.100848	0.443048	-1.64075
chr12	739513	744192	chr16	61557678	61583871			0.105	0.447073	0.101497	0.443527	1.63764
chr6	163396785	163445194	chr21	15240098	15307895			0.136	0.447089	0.101382	0.443284	-1.63819
chr1	39709178	39742790	chr12	739513	744192			0.108	0.447197	0.101211	0.443048	-1.63901
chr1	112498065	112498708	chr1	233407294	233454476			0.113	0.447197	0.101211	0.443048	-1.63901
chr2	4195538	4197761	chr12	739513	744192			0.13	0.447197	0.101211	0.443048	-1.63901
chr5	180312798	180323895	chr13	82956392	82973840			0.105	0.447365	0.101054	0.443048	1.63976
chr8	39417994	39452115	chr5	84065808	84125641			0.141	0.447493	0.101182	0.443048	1.63915
chr1	233407294	233454476	chr3	6626302	6627100			0.123	0.447504	0.101144	0.443048	-1.63933
chr1	233407294	233454476	chr2	4195538	4197761			0.123	0.447518	0.101211	0.443048	-1.63901
chr7	104328719	104379802	chr20	1519261	1519711			0.171	0.4477	0.101188	0.443048	1.63912
chr19	44482052	44558435	chr15	74678671	74679235			0.152	0.447754	0.101206	0.443048	-1.63903
chr20	52135902	52206147	chr4	1	24613			0.135	0.447951	0.101651	0.44379	-1.6369
chr2	190683413	190705829	chr1	72544095	72546004			0.144	0.448149	0.101676	0.44379	-1.63678
chr2	242572704	242602538	chr19	56834731	56846716			0.149	0.448669	0.102005	0.444967	-1.63521
chr4	138311955	138312375	chr16	76929110	76929957			0.11	0.450022	0.102472	0.446744	-1.63299
chr4	9838273	9838377	chr6	103854103	103854151			0.122	0.450577	0.102737	0.447522	1.63173
chr3	109186173	109186453	chr5	33575124	33582152			0.128	0.450773	0.103211	0.447522	-1.62948
chr5	584226	669335	chr4	1	24613			0.134	0.450785	0.102963	0.447522	1.63066
chr4	69057539	69057930	chr5	56514655	56594994			0.101	0.450834	0.103232	0.447522	-1.62939
chr4	115398979	115399091	chr17	11848581	11883777			0.136	0.450847	0.102928	0.447522	-1.63082
chr14	105631771	105638132	chr17	11848581	11883777			0.14	0.450883	0.103023	0.447522	-1.63037
chr5	584226	669335	chr17	11848581	11883777			0.119	0.450897	0.102858	0.447522	-1.63116
chr12	739513	744192	chrX	32680633	32713438			0.141	0.4509	0.103247	0.447522	-1.62931
chr20	29862026	29907133	chr17	18299663	18306657			0.11	0.4509	0.102922	0.447522	1.63085
chr7	130225161	130230882	chr15	18846942	18846958			0.121	0.450979	0.103232	0.447522	-1.62939
chr2	43804668	43809680	chr1	72544095	72546004			0.117	0.452097	0.103448	0.447702	-1.62836
chr7	5770404	5780146	chr15	74678671	74679235			0.175	0.452138	0.103516	0.447702	1.62804
chr8	129476991	129555572	chr5	180312798	180323895			0.122	0.452189	0.103448	0.447702	1.62836
chr1	233407294	233454476	chr4	34478512	34482622			0.15	0.452235	0.103527	0.447702	-1.62799
chr14	21751817	21766598	chr21	15240098	15307895			0.105	0.452923	0.103841	0.448628	-1.62651
chr8	39417994	39452115	chr22	15879497	16191765			0.128	0.453184	0.103955	0.448628	-1.62598
chr4	1774075	1787213	chr8	25032108	25032579			0.156	0.453189	0.103994	0.448628	-1.62579
chr1	39709178	39742790	chr18	280288	557126			0.133	0.453555	0.104118	0.448628	-1.62521
chr1	72541513	72544093	chr10	6136614	6183573			0.14	0.453657	0.104336	0.448628	1.62419
chr4	9838273	9838377	chr13	36982532	36982744			0.15	0.453711	0.104259	0.448628	1.62455
chr18	21325419	21345631	chr6	77496802	77509098			0.129	0.453777	0.104327	0.448628	-1.62423
chr1	25468523	25491505	chr11	134427400	134430660			0.127	0.453777	0.104327	0.448628	-1.62423
chr4	172605910	172611511	chr12	98319857	98321020			0.112	0.453795	0.104468	0.448628	-1.62357
chr11	34646778	34675893	chr4	172605910	172611511			0.118	0.453807	0.104468	0.448628	-1.62357
chr1	181841648	181856678	chr5	57365375	57367423			0.13	0.45388	0.104518	0.448628	1.62333
chr19	56834731	56846716	chr22	15879497	16191765			0.13	0.453885	0.104444	0.448628	-1.62368
chr5	57365375	57367423	chr19	14810496	14851360			0.134	0.453947	0.104518	0.448628	1.62333
chr5	180312798	180323895	chr8	32259559	32359503			0.151	0.454148	0.104784	0.448998	1.62209
chr10	6136614	6183573	chr20	52135902	52206147			0.131	0.45438	0.104966	0.449266	-1.62124
chr1	72541513	72544093	chr6	77496802	77509098			0.12	0.45443	0.104682	0.448819	1.62256
chr8	39417994	39452115	chr7	5770404	5780146			0.135	0.45443	0.104682	0.448819	1.62256
chr1	145416539	145427398	chr8	11066301	11093584			0.144	0.454562	0.104915	0.449266	1.62148
chr9	24494114	24509671	chr16	76929110	76929957			0.134	0.455659	0.105231	0.450143	-1.62
chr13	82956392	82973840	chr17	28829098	28833685			0.129	0.455982	0.1054	0.450608	-1.61922
chr20	29862026	29907133	chr22	15879497	16191765			0.131	0.456325	0.105488	0.450726	1.61881
chr8	55328673	55435271	chr19	10309264	10352321			0.12	0.456926	0.106143	0.452081	1.61577
chr11	134427400	134430660	chr22	15879497	16191765			0.161	0.456933	0.105951	0.451676	-1.61666
chr16	3726175	3808099	chr22	15879497	16191765			0.156	0.456933	0.105951	0.451676	-1.61666
chr10	6136614	6183573	chr14	105618541	105631769			0.133	0.457014	0.105836	0.451676	-1.6172
chr7	142154516	142155652	chr4	115398979	115399091			0.13	0.457084	0.105756	0.451617	-1.61756
chr12	33199753	33199843	chr19	56834731	56846716			0.126	0.457167	0.106191	0.452081	1.61555
chr1	39709178	39742790	chr9	104407550	104465277			0.153	0.457249	0.106227	0.452081	-1.61539
chr8	69332025	69360589	chr13	22531120	22536182			0.129	0.457848	0.106435	0.452709	1.61443
chr7	130225161	130230882	chr20	86461	95378			0.163	0.458899	0.106705	0.453603	-1.61318
chr3	170184343	170192057	chr8	129476991	129555572			0.163	0.459495	0.107181	0.454339	-1.61099
chr19	35145875	35171137	chr4	172605910	172611511			0.138	0.459505	0.106826	0.453859	1.61262
chr2	34570605	34571333	chr8	129476991	129555572			0.147	0.459594	0.107181	0.454339	1.61099
chr11	77447534	77480827	chr12	25217169	25240754			0.156	0.459783	0.107367	0.454837	-1.61014
chr2	34570605	34571333	chr4	138311955	138312375			0.164	0.459797	0.107181	0.454339	-1.61099
chr20	29862026	29907133	chr15	40632985	40903123			0.172	0.45992	0.107031	0.454339	-1.61168
chr2	43804668	43809680	chr19	10309264	10352321			0.109	0.460192	0.10742	0.454837	-1.6099
chr1	148942894	148945656	chr2	4195538	4197761			0.128	0.460976	0.107987	0.456466	-1.60731
chr11	77447534	77480827	chr6	163396785	163445194			0.137	0.461088	0.107977	0.456466	-1.60735
chr4	34478512	34482622	chr14	105618541	105631769			0.116	0.461307	0.107933	0.456466	1.60755
chr1	148942894	148945656	chr8	55328673	55435271			0.131	0.461691	0.108308	0.457308	-1.60584
chr8	55328673	55435271	chr8	404200	474961			0.123	0.461691	0.108308	0.457308	-1.60584
chr2	4195538	4197761	chr2	242572704	242602538			0.158	0.462542	0.108618	0.458356	1.60444
chr12	9588975	9598576	chr6	163396785	163445194			0.129	0.464512	0.109294	0.46062	1.60137
chr7	104328719	104379802	chr16	76929110	76929957			0.152	0.464524	0.109718	0.460763	1.59946
chr14	21751817	21766598	chr17	41564452	41569488			0.14	0.464552	0.109366	0.46062	-1.60105
chr15	40632985	40903123	chrX	32680633	32713438			0.153	0.464678	0.109123	0.460232	-1.60215
chr14	105631771	105638132	chr21	15240098	15307895			0.132	0.46485	0.109522	0.46062	-1.60034
chr4	9840336	9843299	chr21	15240098	15307895			0.133	0.46485	0.109522	0.46062	-1.60034
chr14	105618541	105631769	chr15	74678671	74679235			0.155	0.46485	0.109522	0.46062	-1.60034
chr4	9838273	9838377	chr14	105631771	105638132			0.14	0.46486	0.10975	0.460763	1.59932
chr13	36982532	36982744	chrX	5377883	5415709			0.145	0.464897	0.110168	0.460763	-1.59744
chr1	150837973	150838548	chr13	22531120	22536182			0.111	0.465155	0.11017	0.460763	-1.59743
chr2	190683413	190705829	chr8	39417994	39452115			0.149	0.465286	0.110293	0.460764	-1.59688
chr1	72541513	72544093	chr13	82956392	82973840			0.173	0.465362	0.110293	0.460764	-1.59688
chr1	233407294	233454476	chr12	53079320	53153450			0.149	0.465391	0.110133	0.460763	1.59759
chr12	739513	744192	chr19	56834731	56846716			0.119	0.465391	0.110133	0.460763	1.59759
chr12	53079320	53153450	chr4	190099341	190227667			0.141	0.465391	0.110133	0.460763	1.59759
chr4	9838273	9838377	chr5	57365375	57367423			0.181	0.465491	0.110584	0.461582	-1.59557
chr1	233407294	233454476	chr7	125833375	125834099			0.121	0.465762	0.110035	0.460763	-1.59803
chr4	190099341	190227667	chr14	67367858	67376542			0.118	0.465762	0.110035	0.460763	-1.59803
chr5	56514655	56594994	chr13	22531120	22536182			0.173	0.465793	0.109942	0.460763	-1.59845
chr8	55328673	55435271	chr20	1546095	1546989			0.165	0.466054	0.110674	0.461582	-1.59517
chr4	9838273	9838377	chr18	280288	557126			0.149	0.466211	0.110642	0.461582	1.59531
chr5	84065808	84125641	chr17	36676668	36676847			0.137	0.466348	0.110854	0.462077	-1.59437
chr12	9588975	9598576	chr4	34478512	34482622			0.109	0.466917	0.111152	0.463062	1.59304
chr7	130225161	130230882	chr15	74678785	74682816			0.147	0.468481	0.111557	0.464493	-1.59123
chr7	142154516	142155652	chr15	18846942	18846958			0.123	0.470291	0.111913	0.46527	-1.58965
chr20	52135902	52206147	chr22	15879497	16191765			0.172	0.470443	0.112178	0.46527	1.58848
chr18	21325419	21345631	chr11	5764905	5765611			0.157	0.470725	0.112374	0.465567	1.58761
chr18	21325419	21345631	chr13	82956392	82973840			0.148	0.470725	0.112374	0.465567	1.58761
chr2	190683413	190705829	chr8	146201994	146209943			0.116	0.470811	0.112176	0.46527	-1.58849
chr6	41784616	41806111	chr8	146201994	146209943			0.137	0.470811	0.112176	0.46527	-1.58849
chr8	146201994	146209943	chr6	163396785	163445194			0.155	0.470936	0.112164	0.46527	-1.58854
chr10	6136614	6183573	chr13	22531120	22536182			0.161	0.471019	0.112547	0.46577	1.58685
chr20	29862026	29907133	chr15	74678671	74679235			0.136	0.471093	0.112531	0.46577	-1.58692
chr1	181841648	181856678	chr5	56514655	56594994			0.161	0.471155	0.112041	0.46527	-1.58908
chr19	14810496	14851360	chr20	86461	95378			0.165	0.471155	0.112041	0.46527	-1.58908
chr3	191726376	191736694	chr17	18299663	18306657			0.169	0.472205	0.112883	0.466639	-1.58537
chr8	404200	474961	chr17	36676668	36676847			0.117	0.472635	0.112973	0.466639	-1.58497
chr12	25217169	25240754	chr7	125833375	125834099			0.157	0.472835	0.113164	0.466779	1.58413
chr7	158164844	158167009	chr4	190099341	190227667			0.125	0.472858	0.113066	0.466639	-1.58456
chr12	739513	744192	chr7	5770404	5780146			0.131	0.472918	0.113068	0.466639	1.58455
chr4	1774075	1787213	chr15	74678785	74682816			0.132	0.472936	0.113432	0.467202	-1.58296
chr1	233407294	233454476	chrX	144317019	144380504			0.135	0.473056	0.113066	0.466639	-1.58456
chr2	43804668	43809680	chr12	739513	744192			0.145	0.473535	0.113506	0.467202	-1.58263
chr2	4195538	4197761	chr5	84065808	84125641			0.127	0.473834	0.113592	0.467202	1.58225
chr3	170184343	170192057	chr3	6626302	6627100			0.145	0.473877	0.11364	0.467202	-1.58204
chr3	170184343	170192057	chr4	69057539	69057930			0.135	0.473877	0.11364	0.467202	-1.58204
chr11	4929660	4930033	chr15	18846942	18846958			0.165	0.473889	0.11364	0.467202	1.58204
chr8	55328673	55435271	chr20	86461	95378			0.111	0.473904	0.113752	0.467404	-1.58155
chr12	739513	744192	chr10	89706403	89715824			0.157	0.474444	0.114235	0.468013	1.57944
chr1	151610999	151623136	chr8	55328673	55435271			0.133	0.474462	0.114183	0.468013	-1.57967
chr9	4153905	4250862	chr17	36676668	36676847			0.128	0.474483	0.114274	0.468013	-1.57927
chr10	6136614	6183573	chr12	68163243	68185669			0.134	0.47449	0.114662	0.468577	-1.57758
chr5	56514655	56594994	chr20	1519261	1519711			0.166	0.474516	0.114165	0.468013	1.57974
chr1	145416539	145427398	chr4	9840336	9843299			0.123	0.474536	0.115288	0.468584	-1.57486
chr8	146201994	146209943	chr3	68828938	68829123			0.146	0.47454	0.115219	0.468584	-1.57516
chr1	72541513	72544093	chr6	163396785	163445194			0.13	0.474543	0.115276	0.468584	-1.57491
chr1	233407294	233454476	chr14	21751817	21766598			0.147	0.474581	0.115229	0.468584	-1.57512
chr5	180312798	180323895	chr13	36982532	36982744			0.114	0.474599	0.114614	0.468577	-1.57779
chr4	1	24613	chr4	9840336	9843299			0.117	0.47461	0.114774	0.468584	-1.57709
chr1	39709178	39742790	chr13	82956392	82973840			0.123	0.474628	0.114171	0.468013	-1.57972
chr1	112498065	112498708	chr2	190683413	190705829			0.115	0.474628	0.114171	0.468013	-1.57972
chr3	198958008	198983678	chr12	9588975	9598576			0.125	0.474657	0.115094	0.468584	-1.5757
chr8	129476991	129555572	chr6	163396785	163445194			0.15	0.474677	0.115187	0.468584	-1.5753
chr2	4195538	4197761	chr10	6136614	6183573			0.126	0.474695	0.114594	0.468577	-1.57788
chr2	4195538	4197761	chr20	1546095	1546989			0.16	0.474695	0.114594	0.468577	-1.57788
chr2	4195538	4197761	chr8	146201994	146209943			0.132	0.474797	0.115158	0.468584	1.57543
chr5	33575124	33582152	chr22	48584782	48623598			0.122	0.474857	0.115041	0.468584	-1.57594
chr3	109186173	109186453	chr20	86461	95378			0.114	0.474869	0.114857	0.468584	-1.57673
chr2	190683413	190705829	chr4	9838273	9838377			0.146	0.47549	0.115416	0.468852	1.57431
chr4	1774075	1787213	chr19	35145875	35171137			0.146	0.475706	0.115529	0.469054	-1.57382
chr19	44482052	44558435	chr11	4929660	4930033			0.133	0.476177	0.115782	0.469828	-1.57273
chr4	1774075	1787213	chr8	69332025	69360589			0.161	0.477969	0.116127	0.470374	-1.57124
chr14	105631771	105638132	chr18	280288	557126			0.215	0.477997	0.116325	0.470374	-1.57039
chr14	105631771	105638132	chr4	115398979	115399091			0.106	0.478231	0.116496	0.470374	-1.56965
chr4	9840336	9843299	chr18	64903548	64908663			0.118	0.478231	0.116496	0.470374	-1.56965
chr1	181841648	181856678	chr16	76929110	76929957			0.137	0.478238	0.116381	0.470374	1.57015
chr6	77496802	77509098	chr8	32259559	32359503			0.123	0.478449	0.116424	0.470374	-1.56996
chr8	146201994	146209943	chr20	52135902	52206147			0.155	0.478608	0.116857	0.470374	1.5681
chr12	53079320	53153450	chr18	64903548	64908663			0.158	0.478704	0.116828	0.470374	1.56823
chr3	194363156	194365164	chr19	56834731	56846716			0.122	0.478754	0.116694	0.470374	-1.5688
chr6	20324923	20418544	chr12	53079320	53153450			0.141	0.478849	0.116828	0.470374	1.56823
chr12	53079320	53153450	chr1	72544095	72546004			0.102	0.478924	0.116694	0.470374	-1.5688
chr9	104407550	104465277	chr15	40632985	40903123			0.134	0.478924	0.116694	0.470374	-1.5688
chr5	33575124	33582152	chr12	25217169	25240754			0.173	0.479013	0.116816	0.470374	-1.56828
chr12	9588975	9598576	chr8	32259559	32359503			0.139	0.479013	0.116816	0.470374	-1.56828
chr1	148942894	148945656	chr11	5764905	5765611			0.134	0.479028	0.117197	0.471237	1.56665
chr11	34646778	34675893	chr2	242572704	242602538			0.197	0.479079	0.116667	0.470374	-1.56892
chr14	21751817	21766598	chr20	86461	95378			0.108	0.479119	0.11714	0.471237	-1.56689
chr18	280288	557126	chr17	11848581	11883777			0.142	0.479553	0.117436	0.471946	1.56563
chr8	32259559	32359503	chr22	48584782	48623598			0.126	0.479818	0.117761	0.472262	-1.56424
chr9	104407550	104465277	chr17	41564452	41569488			0.173	0.479849	0.11787	0.472262	-1.56378
chr14	105618541	105631769	chrX	144317019	144380504			0.151	0.47997	0.11776	0.472262	-1.56425
chr21	15240098	15307895	chrX	144317019	144380504			0.165	0.47997	0.11776	0.472262	-1.56425
chr9	24494114	24509671	chr10	89706403	89715824			0.237	0.480312	0.118104	0.472262	1.56278
chr1	72541513	72544093	chr15	18846942	18846958			0.214	0.480788	0.118104	0.472262	1.56278
chr3	6626302	6627100	chr5	84065808	84125641			0.134	0.480908	0.118203	0.472262	-1.56236
chr5	84065808	84125641	chr9	24494114	24509671			0.148	0.481113	0.118203	0.472262	-1.56236
chr8	25032108	25032579	chr19	56834731	56846716			0.164	0.481437	0.118353	0.472262	-1.56172
chr7	158164844	158167009	chr4	138311955	138312375			0.158	0.481856	0.1186	0.472291	-1.56068
chr7	5770404	5780146	chr12	98319857	98321020			0.161	0.482061	0.118522	0.472262	-1.56101
chr19	14810496	14851360	chr1	72544095	72546004			0.149	0.482066	0.118421	0.472262	-1.56143
chr9	104407550	104465277	chr17	18299663	18306657			0.154	0.482084	0.118655	0.472291	-1.56044
chr3	170184343	170192057	chr1	72544095	72546004			0.156	0.482135	0.118391	0.472262	-1.56156
chr3	170184343	170192057	chr3	194363156	194365164			0.153	0.482135	0.118391	0.472262	-1.56156
chr1	112498065	112498708	chr17	36676668	36676847			0.154	0.482272	0.11845	0.472262	1.56131
chr10	66979005	66983855	chr16	3726175	3808099			0.133	0.482341	0.118522	0.472262	-1.56101
chr11	34646778	34675893	chr7	5770404	5780146			0.143	0.482341	0.118522	0.472262	-1.56101
chr6	41784616	41806111	chr11	77447534	77480827			0.16	0.482376	0.118985	0.473355	-1.55905
chr3	68828938	68829123	chr4	190099341	190227667			0.155	0.482813	0.119276	0.474259	-1.55782
chr3	151721214	151730209	chr4	172605910	172611511			0.146	0.483143	0.119657	0.4751	1.55622
chr3	6626302	6627100	chr9	24494114	24509671			0.138	0.483232	0.119677	0.4751	-1.55613
chr1	39709178	39742790	chr16	61557678	61583871			0.132	0.483318	0.119524	0.474993	-1.55678
chr1	112498065	112498708	chr13	82956392	82973840			0.166	0.48332	0.120171	0.476302	1.55406
chr2	4195538	4197761	chr11	5764905	5765611			0.184	0.48332	0.120171	0.476302	1.55406
chr7	22926282	22980209	chr7	5770404	5780146			0.169	0.483354	0.119848	0.475528	1.55541
chr4	9838273	9838377	chr20	29862026	29907133			0.129	0.483691	0.120485	0.477042	-1.55274
chr19	44482052	44558435	chr17	28829098	28833685			0.179	0.483841	0.120416	0.477023	1.55303
chr3	151721214	151730209	chr3	6626302	6627100			0.14	0.484595	0.120742	0.477811	-1.55167
chr20	29862026	29907133	chr1	150837973	150838548			0.124	0.484898	0.120953	0.478392	1.55079
chr4	9840336	9843299	chr9	24494114	24509671			0.194	0.485127	0.121018	0.478396	1.55052
chr4	1774075	1787213	chr8	129476991	129555572			0.136	0.485133	0.121502	0.479049	-1.5485
chr4	1774075	1787213	chr4	138311955	138312375			0.129	0.485133	0.121502	0.479049	1.5485
chr5	84065808	84125641	chr16	76929110	76929957			0.121	0.48517	0.121428	0.479049	-1.54881
chr8	404200	474961	chr17	18299663	18306657			0.141	0.485297	0.121254	0.479049	-1.54953
chr11	77447534	77480827	chr18	280288	557126			0.173	0.485336	0.121393	0.479049	-1.54895
chr3	151721214	151730209	chr19	44482052	44558435			0.138	0.485567	0.121808	0.4795	-1.54723
chr1	39709178	39742790	chr5	84065808	84125641			0.172	0.485926	0.121775	0.4795	-1.54737
chr1	112498065	112498708	chr3	109186173	109186453			0.184	0.485926	0.121775	0.4795	-1.54737
chr3	6626302	6627100	chr5	180312798	180323895			0.186	0.486089	0.122135	0.480057	-1.54587
chr3	6626302	6627100	chr15	40632985	40903123			0.18	0.486089	0.122135	0.480057	-1.54587
chr8	69332025	69360589	chr7	125833375	125834099			0.164	0.486971	0.122929	0.480436	-1.54259
chr7	158164844	158167009	chr22	48584782	48623598			0.136	0.487052	0.122347	0.48036	-1.545
chr12	53079320	53153450	chr13	82956392	82973840			0.16	0.487067	0.122206	0.480057	1.54558
chr2	242572704	242602538	chr17	18299663	18306657			0.182	0.487109	0.122795	0.480436	-1.54315
chr3	68828938	68829123	chr17	18299663	18306657			0.154	0.487109	0.122795	0.480436	-1.54315
chr6	41784616	41806111	chr19	56834731	56846716			0.143	0.487187	0.122206	0.480057	1.54558
chr12	53079320	53153450	chr1	150837973	150838548			0.166	0.48727	0.123391	0.480436	1.5407
chr12	53079320	53153450	chr12	98319857	98321020			0.155	0.48727	0.123391	0.480436	1.5407
chr3	68828938	68829123	chr17	11848581	11883777			0.165	0.487273	0.123226	0.480436	-1.54137
chr2	43804668	43809680	chr6	20324923	20418544			0.139	0.487363	0.123344	0.480436	-1.54089
chr3	151721214	151730209	chr8	69332025	69360589			0.132	0.487368	0.123253	0.480436	-1.54126
chr13	36982532	36982744	chr18	36514797	36519348			0.155	0.487383	0.123381	0.480436	-1.54074
chr8	69332025	69360589	chr3	68828938	68829123			0.138	0.48743	0.122795	0.480436	-1.54315
chr3	151721214	151730209	chr1	72544095	72546004			0.155	0.487467	0.12321	0.480436	-1.54144
chr3	151721214	151730209	chr5	180312798	180323895			0.162	0.487467	0.12321	0.480436	-1.54144
chr10	66979005	66983855	chr19	56834731	56846716			0.158	0.487548	0.123391	0.480436	1.5407
chr3	170184343	170192057	chr19	10309264	10352321			0.144	0.487583	0.123062	0.480436	1.54205
chr3	191726376	191736694	chr12	68163243	68185669			0.183	0.487638	0.122764	0.480436	-1.54327
chr14	21751817	21766598	chr13	22531120	22536182			0.142	0.487658	0.123062	0.480436	-1.54205
chr8	98824821	98932778	chr19	18981310	19127688			0.146	0.488401	0.124072	0.482069	-1.53791
chr4	1	24613	chr19	1	303475			0.159	0.488422	0.124201	0.482091	-1.53738
chr1	148942894	148945656	chr3	191726376	191736694			0.141	0.488455	0.124131	0.482069	-1.53766
chr14	67367858	67376542	chrX	5377883	5415709			0.198	0.488611	0.123942	0.481831	1.53844
chr11	4929660	4930033	chr16	61557678	61583871			0.145	0.48864	0.123886	0.481831	-1.53866
chr3	6626302	6627100	chrX	5377883	5415709			0.136	0.488674	0.123901	0.481831	-1.5386
chr1	72544095	72546004	chr3	68828938	68829123			0.157	0.490182	0.125016	0.484854	-1.53406
chr2	34570605	34571333	chr4	9840336	9843299			0.136	0.490557	0.125042	0.484854	-1.53395
chr20	29862026	29907133	chr6	103854103	103854151			0.145	0.4908	0.125319	0.485427	1.53282
chr8	32259559	32359503	chr16	3726175	3808099			0.184	0.490943	0.125213	0.485264	1.53326
chr3	198958008	198983678	chr12	25217169	25240754			0.12	0.491004	0.125592	0.486028	1.53172
chr12	9588975	9598576	chr10	89706403	89715824			0.143	0.491028	0.12561	0.486028	1.53164
chr12	25217169	25240754	chr19	10309264	10352321			0.181	0.491238	0.125818	0.486028	-1.5308
chr19	10309264	10352321	chr19	35145875	35171137			0.171	0.491372	0.125818	0.486028	-1.5308
chr2	34570605	34571333	chr5	57365375	57367423			0.148	0.491706	0.125928	0.486028	1.53036
chr2	34570605	34571333	chr1	25468523	25491505			0.161	0.491706	0.125928	0.486028	1.53036
chr6	20324923	20418544	chr19	35145875	35171137			0.174	0.491725	0.12592	0.486028	-1.53039
chr6	77496802	77509098	chr9	104407550	104465277			0.172	0.492338	0.126473	0.486476	-1.52816
chr7	5770404	5780146	chr9	104407550	104465277			0.162	0.492338	0.126473	0.486476	-1.52816
chr7	158164844	158167009	chr1	150837973	150838548			0.194	0.492363	0.126287	0.486476	1.52891
chr2	34570605	34571333	chr3	191726376	191736694			0.155	0.492385	0.126598	0.486476	-1.52766
chr12	739513	744192	chr13	82956392	82973840			0.131	0.492469	0.126727	0.486476	1.52714
chr8	146201994	146209943	chr5	180312798	180323895			0.14	0.49251	0.126405	0.486476	1.52843
chr7	104328719	104379802	chr4	190099341	190227667			0.128	0.492527	0.126756	0.486476	-1.52702
chr19	18981310	19127688	chr12	98319857	98321020			0.171	0.492543	0.126765	0.486476	1.52698
chr1	145416539	145427398	chr12	9588975	9598576			0.185	0.492969	0.126969	0.486476	-1.52616
chr12	68163243	68185669	chr20	86461	95378			0.128	0.493042	0.127234	0.486476	-1.5251
chr12	68163243	68185669	chr18	36514797	36519348			0.144	0.493042	0.127234	0.486476	-1.5251
chr3	109186173	109186453	chr14	105631771	105638132			0.144	0.493082	0.127016	0.486476	1.52598
chr1	233407294	233454476	chr3	151721214	151730209			0.133	0.493172	0.127223	0.486476	-1.52514
chr1	181841648	181856678	chr16	61557678	61583871			0.145	0.493182	0.127234	0.486476	1.5251
chr3	170184343	170192057	chr2	242572704	242602538			0.178	0.493243	0.127231	0.486476	1.52511
chr19	35145875	35171137	chr13	36982532	36982744			0.16	0.493245	0.127406	0.486476	1.52441
chr4	34478512	34482622	chr5	84065808	84125641			0.154	0.493289	0.127213	0.486476	-1.52519
chr1	151610999	151623136	chr6	77496802	77509098			0.117	0.493352	0.127805	0.487008	-1.52282
chr5	84065808	84125641	chr14	67367858	67376542			0.182	0.49342	0.127373	0.486476	-1.52454
chr7	142154516	142155652	chr12	739513	744192			0.18	0.493484	0.127369	0.486476	-1.52456
chr1	39709178	39742790	chr4	172605910	172611511			0.148	0.493502	0.127729	0.486967	-1.52312
chr1	112498065	112498708	chr7	158164844	158167009			0.172	0.493502	0.127729	0.486967	-1.52312
chr1	112498065	112498708	chr8	25032108	25032579			0.158	0.493502	0.127729	0.486967	-1.52312
chr12	33199753	33199843	chr6	77496802	77509098			0.129	0.49362	0.127188	0.486476	-1.52528
chr12	33199753	33199843	chr11	134427400	134430660			0.158	0.49362	0.127188	0.486476	-1.52528
chr8	39417994	39452115	chr20	52135902	52206147			0.149	0.494322	0.128256	0.488232	-1.52101
chr8	146201994	146209943	chr22	48584782	48623598			0.155	0.494482	0.128231	0.488232	1.52111
chr7	130225161	130230882	chr20	1546095	1546989			0.138	0.494723	0.128716	0.488465	-1.51919
chr3	191726376	191736694	chr7	125833375	125834099			0.162	0.4949	0.128641	0.488465	-1.51948
chr1	233407294	233454476	chr18	21325419	21345631			0.163	0.494901	0.128773	0.488465	-1.51896
chr7	22926282	22980209	chr4	9840336	9843299			0.189	0.494912	0.128677	0.488465	-1.51934
chr7	125833375	125834099	chr16	76929110	76929957			0.177	0.495095	0.128641	0.488465	1.51948
chr3	198958008	198983678	chr22	15879497	16191765			0.141	0.495125	0.129219	0.489911	1.51719
chr12	9588975	9598576	chr5	56514655	56594994			0.156	0.495149	0.128624	0.488465	1.51955
chr1	145416539	145427398	chr10	89706403	89715824			0.168	0.495217	0.128592	0.488465	1.51968
chr7	142154516	142155652	chr7	125833375	125834099			0.178	0.496263	0.12958	0.491029	-1.51576
chr6	77496802	77509098	chr17	41564452	41569488			0.151	0.496525	0.129811	0.491407	-1.51485
chr11	134427400	134430660	chr17	41564452	41569488			0.16	0.496525	0.129811	0.491407	-1.51485
chr20	29862026	29907133	chr3	68828938	68829123			0.183	0.49878	0.130271	0.4929	1.51304
chr3	194363156	194365164	chrX	144317019	144380504			0.18	0.500545	0.130846	0.494828	1.51077
chr9	24494114	24509671	chr17	36676668	36676847			0.174	0.501201	0.131002	0.495169	-1.51016
chr6	20324923	20418544	chr21	15240098	15307895			0.142	0.501621	0.131159	0.495353	1.50955
chr8	39417994	39452115	chr15	74678785	74682816			0.169	0.502051	0.131245	0.495353	-1.50921
chr8	55328673	55435271	chr18	64903548	64908663			0.175	0.502113	0.131279	0.495353	1.50908
chr12	9588975	9598576	chr13	82956392	82973840			0.175	0.50267	0.131463	0.495353	1.50836
chr2	43804668	43809680	chr3	6626302	6627100			0.165	0.502694	0.131579	0.495353	-1.5079
chr2	43804668	43809680	chr15	18846942	18846958			0.151	0.502694	0.131579	0.495353	-1.5079
chr4	138311955	138312375	chr20	1519261	1519711			0.156	0.502694	0.131579	0.495353	-1.5079
chr8	146201994	146209943	chr15	74678671	74679235			0.153	0.502857	0.131823	0.495975	1.50695
chr8	129476991	129555572	chr4	69057539	69057930			0.158	0.502917	0.131579	0.495353	1.5079
chr12	33199753	33199843	chr4	9840336	9843299			0.167	0.502946	0.13197	0.495975	1.50638
chr19	18981310	19127688	chr4	9840336	9843299			0.161	0.502946	0.13197	0.495975	1.50638
chr12	68163243	68185669	chr14	105618541	105631769			0.172	0.503035	0.132075	0.495975	1.50597
chr8	146201994	146209943	chr7	5770404	5780146			0.157	0.503057	0.132034	0.495975	-1.50613
[truncated: 5,505 more rows]

## Sheet: non-TCGA associations
non-TCGA
Chr A	Start	End	Chr B	Start	End	Same broad region?	CNP?	Pvalue Perm	Fdr Perm	Pvalue	P.Adj	Z score	Type
chr1	145416539	145427398	chr1	148942894	148945656	n	n	0.001	0	1.05968e-33	7.95076e-30	-12.0997	gg
chr1	145416539	145427398	chr1	151610999	151623136	n	n	0.001	0	4.78896e-28	1.19772e-24	-10.9796	gg
chr12	53079320	53153450	chr12	68163243	68185669	n	n	0.001	0	3.35048e-26	5.02772e-23	-10.589	gg
chr7	104328719	104379802	chr7	130225161	130230882	n	n	0.001	0	5.26339e-16	2.32301e-13	-8.10526	gg
chr7	130225161	130230882	chr7	158164844	158167009	n	n	0.001	0	2.09974e-15	7.16107e-13	-7.93531	gg
chr1	145416539	145427398	chr1	181841648	181856678	n	n	0.001	1.69661e-05	3.54983e-10	4.5143e-08	-6.27264	gg
chr3	198958008	198983678	chr20	86461	95378	n	n	0.001	1.58889e-05	1.01455e-09	1.20828e-07	-6.1071	gg
chr7	104328719	104379802	chr7	158164844	158167009	n	n	0.001	2.78056e-05	9.70545e-09	1.01139e-06	-5.7358	gg
chr19	18981310	19127688	chr19	35145875	35171137	n	n	0.001	2.63421e-05	1.65149e-08	1.63041e-06	-5.64503	gg
chr6	20324923	20418544	chr6	41784616	41806111	n	n	0.001	0.000141318	1.25603e-07	1.10871e-05	-5.28515	gg
chr1	145416539	145427398	chr1	233407294	233454476	n	n	0.001	0.000293772	5.45805e-07	4.45128e-05	-5.00947	gg
chr19	10309264	10352321	chr19	35145875	35171137	n	n	0.001	0.000322904	6.73616e-07	5.43456e-05	-4.96882	gg
chr19	14810496	14851360	chr19	35145875	35171137	n	n	0.001	0.000464382	1.27394e-06	9.85396e-05	-4.84378	gg
chr2	43804668	43809680	chr12	68163243	68185669	n	n	0.001	0.00107187	6.75656e-06	0.000448623	-4.50122	gg
chr5	33575124	33582152	chr19	10309264	10352321	n	n	0.001	0.00138663	1.07097e-05	0.000658647	-4.40232	gg
chr19	18981310	19127688	chr20	52135902	52206147	n	n	0.001	0.00243425	2.37129e-05	0.00134786	-4.22671	gg
chr18	280288	557126	chr18	21325419	21345631	n	n	0.001	0.00274187	2.93188e-05	0.00159405	-4.17869	gg
chr6	41784616	41806111	chr19	18981310	19127688	n	n	0.002	0.00289651	3.37718e-05	0.00179677	-4.14642	gg
chr19	35145875	35171137	chr20	29862026	29907133	n	n	0.001	0.002877	3.4705e-05	0.00182092	-4.14017	gg
chr2	43804668	43809680	chr12	53079320	53153450	n	n	0.001	0.00388745	5.4962e-05	0.00282452	-4.03346	gg
chr4	1774075	1787213	chr18	280288	557126	n	n	0.001	0.00447427	6.84909e-05	0.00344891	-3.98147	gg
chr5	584226	669335	chr19	10309264	10352321	n	n	0.001	0.00554803	8.86342e-05	0.00434655	-3.91977	gg
chr19	14810496	14851360	chr20	52135902	52206147	n	n	0.001	0.00568956	9.30573e-05	0.00450457	-3.90802	gg
chr5	33575124	33582152	chr6	41784616	41806111	n	n	0.001	0.00845358	0.000148981	0.00681589	-3.79276	gg
chr3	198958008	198983678	chr8	146201994	146209943	n	n	0.003	0.0108688	0.000220607	0.00939675	-3.69417	gg
chr1	151610999	151623136	chr20	1546095	1546989	n	n	0.001	0.012364	0.000258721	0.0106658	-3.65347	gg
chr12	25217169	25240754	chr12	68163243	68185669	n	n	0.002	0.0147358	0.000335173	0.0132188	-3.58648	gg
chr8	146201994	146209943	chr20	86461	95378	n	n	0.001	0.0163991	0.000379547	0.0145293	-3.55391	gg
chr5	33575124	33582152	chr19	35145875	35171137	n	n	0.002	0.0175324	0.000419087	0.0155664	-3.52776	gg
chr1	39709178	39742790	chr1	145416539	145427398	n	n	0.002	0.019457	0.000489771	0.0176671	-3.48629	gg
chr19	44482052	44558435	chr20	1546095	1546989	n	n	0.001	0.0217327	0.000586486	0.0201853	-3.43779	gg
chr3	151721214	151730209	chr19	35145875	35171137	n	n	0.002	0.0219993	0.000603049	0.0205667	-3.43024	gg
chr3	109186173	109186453	chr19	35145875	35171137	n	n	0.004	0.0249992	0.000727931	0.0234406	-3.37884	gg
chr19	18981310	19127688	chr20	29862026	29907133	n	n	0.003	0.0268227	0.00081132	0.0252792	-3.3489	gg
chr1	151610999	151623136	chr6	20324923	20418544	n	n	0.001	0.027306	0.000839277	0.0258078	-3.33951	gg
chr1	145416539	145427398	chr6	41784616	41806111	n	n	0.001	0.0302935	0.000939005	0.0283885	-3.30819	gg
chr4	1774075	1787213	chr6	41784616	41806111	n	n	0.004	0.0327632	0.00106725	0.0312795	-3.27217	gg
chr6	41784616	41806111	chr19	35145875	35171137	n	n	0.002	0.0355652	0.00122982	0.0341753	-3.23187	gg
chr1	148942894	148945656	chr6	41784616	41806111	n	n	0.002	0.0374206	0.00130072	0.0356179	-3.21582	gg
chr1	39709178	39742790	chr6	41784616	41806111	n	n	0.004	0.0377214	0.00131846	0.0359724	-3.21193	gg
chr1	148942894	148945656	chr20	1546095	1546989	n	n	0.003	0.0381067	0.00133461	0.0361501	-3.20843	gg
chr3	191726376	191736694	chr20	1546095	1546989	n	n	0.002	0.0392507	0.00139488	0.0375117	-3.19571	gg
chr4	1774075	1787213	chr19	18981310	19127688	n	n	0.004	0.0394108	0.00140251	0.0375823	-3.19413	gg
chr6	41784616	41806111	chr18	280288	557126	n	n	0.003	0.043092	0.00159376	0.041811	-3.15705	gg
chr3	170184343	170192057	chr19	35145875	35171137	n	n	0.002	0.0468496	0.00176806	0.0449606	-3.12666	gg
chr2	43804668	43809680	chr6	41784616	41806111	n	n	0.005	0.049501	0.00191932	0.0481628	-3.10244	gg
chr11	77447534	77480827	chr20	29862026	29907133	n	n	0.004	0.0268209	0.00080335	0.0252792	3.35164	gg
chr1	145416539	145427398	chr8	129476991	129555572	n	n	0.002	0.0199589	0.00051637	0.0181893	3.47212	gg
chr1	39709178	39742790	chr5	84065808	84125641	n	n	0.001	0.000749608	3.84391e-06	0.00026219	-4.61965	gl
chr8	146201994	146209943	chr19	1	303475	n	n	0.001	0.00152152	1.28649e-05	0.000772201	-4.36239	gl
chr20	1546095	1546989	chrX	144317019	144380504	n	n	0.001	0.00560951	9.1191e-05	0.00444289	-3.91291	gl
chr2	43804668	43809680	chr9	104407550	104465277	n	n	0.001	0.00947693	0.000178165	0.0079099	-3.74812	gl
chr20	52135902	52206147	chrX	144317019	144380504	n	n	0.002	0.0192124	0.000481188	0.0174413	-3.49102	gl
chr20	29862026	29907133	chrX	144317019	144380504	n	n	0.001	0.0203662	0.000535482	0.0187652	-3.46235	gl
chr7	104328719	104379802	chr2	242572704	242602538	n	n	0.007	0.0267513	0.000790797	0.0251273	-3.356	gl
chr20	86461	95378	chr19	1	303475	n	n	0.001	0.0275663	0.000850092	0.0260336	-3.33595	gl
chr20	86461	95378	chrX	144317019	144380504	n	n	0.004	0.0301955	0.000939322	0.0283885	-3.3081	gl
chr3	191726376	191736694	chr16	61557678	61583871	n	n	0.003	0.0334698	0.00111184	0.0322091	-3.26058	gl
chr5	33575124	33582152	chr5	84065808	84125641	n	n	0.004	0.044677	0.00167609	0.0432154	-3.14233	gl
chr17	28829098	28833685	chr22	48584782	48623598	n	n	0.001	1.54e-05	3.0729e-09	3.54707e-07	-5.92766	ll
chr6	163396785	163445194	chr17	28829098	28833685	n	n	0.001	2.86e-05	6.2127e-09	6.65913e-07	-5.81093	ll
chr17	11848581	11883777	chr22	48584782	48623598	n	n	0.001	0.000362064	8.32397e-07	6.64412e-05	-4.92761	ll
chr5	56514655	56594994	chr17	28829098	28833685	n	n	0.001	0.000540541	1.96203e-06	0.000147211	-4.7573	ll
chr6	163396785	163445194	chr17	11848581	11883777	n	n	0.001	0.00056367	2.04434e-06	0.000148919	-4.74899	ll
chr5	84065808	84125641	chr8	32259559	32359503	n	n	0.001	0.000682926	3.10147e-06	0.000217479	-4.66398	ll
chr14	67367858	67376542	chr17	28829098	28833685	n	n	0.001	0.000793586	4.10789e-06	0.000277671	-4.60585	ll
chr16	3726175	3808099	chr17	28829098	28833685	n	n	0.001	0.001365	1.05671e-05	0.000655246	-4.40523	ll
chr17	18299663	18306657	chr22	48584782	48623598	n	n	0.001	0.00255479	2.59096e-05	0.00145074	-4.20673	ll
chr5	84065808	84125641	chr17	28829098	28833685	n	n	0.001	0.00255811	2.61706e-05	0.0014545	-4.20446	ll
chr4	190099341	190227667	chr16	61557678	61583871	n	n	0.001	0.00280136	3.13372e-05	0.00169153	-4.16352	ll
chr16	3726175	3808099	chr22	48584782	48623598	n	n	0.001	0.00288316	3.40053e-05	0.00179677	-4.14484	ll
chr11	134427400	134430660	chr19	1	303475	n	n	0.001	0.00633967	0.0001064	0.00502087	-3.87551	ll
chr15	40632985	40903123	chr16	3726175	3808099	n	n	0.001	0.00836419	0.000146187	0.0067291	-3.79746	ll
chr8	11066301	11093584	chr17	28829098	28833685	n	n	0.001	0.0100685	0.000194518	0.0085349	-3.72603	ll
chr5	84065808	84125641	chr8	11066301	11093584	n	n	0.001	0.013062	0.000280917	0.011455	-3.63229	ll
chr19	1	303475	chr22	48584782	48623598	n	n	0.001	0.0141525	0.000319496	0.012751	-3.59896	ll
chr4	190099341	190227667	chr17	28829098	28833685	n	n	0.001	0.0142735	0.000324369	0.0128769	-3.59502	ll
chr5	56514655	56594994	chr22	48584782	48623598	n	n	0.002	0.0177764	0.00042758	0.0158036	-3.52245	ll
chr5	84065808	84125641	chr8	404200	474961	n	n	0.001	0.0199822	0.000512142	0.0181255	-3.47432	ll
chr6	163396785	163445194	chr10	89706403	89715824	n	n	0.002	0.0267487	0.00081198	0.0252792	-3.34868	ll
chr14	67367858	67376542	chr17	11848581	11883777	n	n	0.002	0.0268616	0.000816553	0.0253165	-3.34712	ll
chr17	28829098	28833685	chr22	15879497	16191765	n	n	0.002	0.0322054	0.00103395	0.0305422	-3.28112	ll
chr5	84065808	84125641	chr16	61557678	61583871	n	n	0.004	0.0327604	0.00107171	0.0312881	-3.27099	ll
chr5	56514655	56594994	chr10	89706403	89715824	n	n	0.003	0.0341678	0.00114742	0.032859	-3.25164	ll
chr8	404200	474961	chr17	28829098	28833685	n	n	0.002	0.0352975	0.00120948	0.0339877	-3.23664	ll
chr16	61557678	61583871	chr17	28829098	28833685	n	n	0.002	0.0356788	0.00122851	0.0341753	-3.23218	ll
chr11	4929660	4930033	chr11	5764905	5765611	n	y	0.001	0	1.18795e-25	1.48554e-22	-10.4699
chr12	9588975	9598576	chr12	25217169	25240754	n	y	0.001	0	2.64209e-12	4.30948e-10	-6.99556
chr12	739513	744192	chr12	9588975	9598576	n	y	0.001	0	2.10581e-13	3.76188e-11	-7.3419
chr12	739513	744192	chr12	25217169	25240754	n	y	0.001	0	1.08422e-13	2.08586e-11	-7.43021
chr16	61557678	61583871	chr16	76929110	76929957	n	y	0.001	0	1.34927e-12	2.30081e-10	-7.08916
chr2	4195538	4197761	chr2	43804668	43809680	n	y	0.001	0	3.35926e-15	1.09585e-12	-7.87678
chr20	86461	95378	chr15	18846942	18846958	n	y	0.001	0	2.5395e-14	5.95434e-12	-7.61986
chr4	69057539	69057930	chr4	138311955	138312375	n	y	0.001	0	1.4855e-12	2.47683e-10	-7.07584
chr14	67367858	67376542	chr14	105618541	105631769	n	y	0.001	1.66834e-05	3.73072e-10	4.66526e-08	-6.2649
chr15	40632985	40903123	chr15	74678671	74679235	n	y	0.001	1.85371e-05	6.74785e-11	9.37577e-09	-6.52616
chr4	1774075	1787213	chr4	9838273	9838377	n	y	0.001	1.96275e-05	8.69456e-12	1.27912e-09	-6.82661
chr2	4195538	4197761	chr2	34570605	34571333	n	y	0.001	2.12979e-05	5.9778e-12	9.54285e-10	-6.88018
chr3	194363156	194365164	chr20	1519261	1519711	n	y	0.001	2.6e-05	2.70757e-08	2.6383e-06	-5.55937
chr4	69057539	69057930	chr4	115398979	115399091	n	y	0.001	2.74247e-05	1.0276e-08	1.05617e-06	-5.72611
chr17	41564452	41569488	chr22	48584782	48623598	n	y	0.001	2.81972e-05	6.78464e-09	7.16974e-07	-5.79617
chr4	69057539	69057930	chr4	190099341	190227667	n	y	0.001	8.34168e-05	7.62465e-08	6.81045e-06	-5.37579
chr12	33199753	33199843	chr12	68163243	68185669	n	y	0.001	0.00036879	9.22913e-07	7.28907e-05	-4.9074
chr13	22531120	22536182	chr21	15240098	15307895	n	y	0.001	0.000490286	1.51096e-06	0.000115681	-4.80978
chr1	150837973	150838548	chr3	68828938	68829123	n	y	0.001	0.000567876	2.26538e-06	0.000163434	-4.72818
chr8	25032108	25032579	chr13	36982532	36982744	n	y	0.001	0.000569197	2.03913e-06	0.000148919	-4.74951
chr4	9840336	9843299	chr4	34478512	34482622	n	y	0.001	0.000629201	2.45733e-06	0.000175594	-4.71164
chr4	34478512	34482622	chr4	115398979	115399091	n	y	0.001	0.000651595	2.74343e-06	0.000194188	-4.68915
chr4	34478512	34482622	chr4	69057539	69057930	n	y	0.001	0.000741482	3.59918e-06	0.000250043	-4.63328
chr4	34478512	34482622	chr4	190099341	190227667	n	y	0.001	0.000749608	3.84391e-06	0.00026219	-4.61965
chr4	138311955	138312375	chr16	61557678	61583871	n	y	0.001	0.000813313	4.34962e-06	0.000291386	-4.59394
chr20	29862026	29907133	chr15	18846942	18846958	n	y	0.001	0.00108804	7.34552e-06	0.000479247	-4.48342
chr3	198958008	198983678	chr1	150837973	150838548	n	y	0.001	0.00113907	7.85257e-06	0.000507912	-4.46916
chr4	34478512	34482622	chr4	172605910	172611511	n	y	0.001	0.00125767	8.58154e-06	0.000550319	-4.45014
chr7	104328719	104379802	chr7	142154516	142155652	n	y	0.001	0.00128094	8.97352e-06	0.000570579	-4.44054
chr9	24494114	24509671	chr9	104407550	104465277	n	y	0.001	0.001287	9.19162e-06	0.000579536	-4.43537
chr12	33199753	33199843	chr12	53079320	53153450	n	y	0.001	0.0013013	9.55969e-06	0.000597719	-4.4269
chr1	72541513	72544093	chr1	112498065	112498708	n	y	0.001	0.00143233	1.1517e-05	0.000702535	-4.38654
chr2	4195538	4197761	chr9	104407550	104465277	n	y	0.002	0.00153379	1.27196e-05	0.000769641	-4.36487
chr4	115398979	115399091	chr16	61557678	61583871	n	y	0.001	0.00184436	1.75199e-05	0.00103505	-4.29436
chr4	34478512	34482622	chr4	138311955	138312375	n	y	0.001	0.00191598	1.82068e-05	0.00106723	-4.28582
chr10	66979005	66983855	chr12	98319857	98321020	n	y	0.003	0.00212426	2.09539e-05	0.00120013	-4.25448
chr8	11066301	11093584	chr13	22531120	22536182	n	y	0.001	0.00243853	2.43494e-05	0.00137364	-4.22075
chr14	21751817	21766598	chr14	105631771	105638132	n	y	0.001	0.00268651	2.71083e-05	0.00149554	-4.19649
chr3	194363156	194365164	chr12	98319857	98321020	n	y	0.001	0.00273997	2.92284e-05	0.00159405	-4.1794
chr5	57365375	57367423	chr1	150837973	150838548	n	y	0.001	0.00351741	4.71751e-05	0.00245802	-4.0692
chr20	1546095	1546989	chr15	18846942	18846958	n	y	0.001	0.0037969	5.20116e-05	0.00269133	-4.0464
chr8	11066301	11093584	chr13	36982532	36982744	n	y	0.001	0.00418105	6.16654e-05	0.00314745	-4.00635
chr3	198958008	198983678	chr4	173224492	173225728	n	y	0.001	0.00446142	7.11726e-05	0.00353648	-3.97233
chr7	142154516	142155652	chr15	74678785	74682816	n	y	0.001	0.00449098	6.82198e-05	0.00344891	-3.98241
chr1	72541513	72544093	chr19	1	303475	n	y	0.001	0.00449116	7.10622e-05	0.00353648	-3.9727
chr12	98319857	98321020	chr20	1519261	1519711	n	y	0.001	0.00475475	7.72222e-05	0.00381183	-3.95286
chr17	36676668	36676847	chr22	48584782	48623598	n	y	0.001	0.00590399	9.71207e-05	0.00464138	-3.89767
chr19	1	303475	chr20	1519261	1519711	n	y	0.001	0.00592901	9.70099e-05	0.00464138	-3.89795
chr11	5764905	5765611	chr17	28829098	28833685	n	y	0.001	0.00622141	0.000104624	0.0049683	-3.87961
chr8	404200	474961	chr13	36982532	36982744	n	y	0.002	0.00792042	0.000132962	0.00623509	-3.82091
chr17	41564452	41569488	chr22	15879497	16191765	n	y	0.001	0.00810069	0.000141786	0.00656678	-3.80503
chr11	4929660	4930033	chr22	48584782	48623598	n	y	0.001	0.00810749	0.000140797	0.00656151	-3.80676
chr4	138311955	138312375	chr6	77496802	77509098	n	y	0.002	0.00906328	0.00016574	0.00749127	-3.76622
chr4	138311955	138312375	chr17	36676668	36676847	n	y	0.001	0.00909293	0.00016774	0.00753623	-3.76322
chr4	115398979	115399091	chr18	64903548	64908663	n	y	0.001	0.00953334	0.000177861	0.0079099	-3.74855
chr3	198958008	198983678	chr15	18846942	18846958	n	y	0.001	0.00983925	0.000187272	0.0082653	-3.73559
chr5	180312798	180323895	chr15	18846942	18846958	n	y	0.002	0.0101439	0.000197297	0.00860653	-3.72245
chr6	163396785	163445194	chr17	36676668	36676847	n	y	0.001	0.0102472	0.000201049	0.00871949	-3.71769
chr6	103854103	103854151	chr16	61557678	61583871	n	y	0.001	0.0103092	0.000205251	0.00885056	-3.71246
chr1	112498065	112498708	chr20	29862026	29907133	n	y	0.002	0.0105248	0.000212874	0.0091268	-3.70323
chr8	404200	474961	chr13	22531120	22536182	n	y	0.001	0.0108848	0.00022418	0.00939675	-3.69008
chr8	25032108	25032579	chr13	22531120	22536182	n	y	0.001	0.0108848	0.00022418	0.00939675	-3.69008
chr11	4929660	4930033	chr17	28829098	28833685	n	y	0.001	0.0108922	0.000222997	0.00939675	-3.69143
chr11	5764905	5765611	chr17	11848581	11883777	n	y	0.002	0.0114059	0.000238523	0.00994244	-3.67428
chr16	3726175	3808099	chr16	76929110	76929957	n	y	0.001	0.0115032	0.000242102	0.0100359	-3.67047
chr12	739513	744192	chr9	104407550	104465277	n	y	0.001	0.0129747	0.000274342	0.011248	-3.6384
chr4	9838273	9838377	chr4	138311955	138312375	n	y	0.002	0.0139058	0.000306068	0.0124131	-3.61011
chr3	198958008	198983678	chr5	57365375	57367423	n	y	0.001	0.0139817	0.000309754	0.0124525	-3.607
chr8	146201994	146209943	chr1	150837973	150838548	n	y	0.003	0.0139819	0.000310359	0.0124525	-3.6065
chr2	43804668	43809680	chr12	739513	744192	n	y	0.001	0.014732	0.000336505	0.0132188	-3.58544
chr13	36982532	36982744	chr21	15240098	15307895	n	y	0.001	0.0150776	0.000342292	0.0133761	-3.58099
chr4	1	24613	chr19	1	303475	n	y	0.003	0.0153781	0.000351293	0.0136567	-3.57421
chr2	146581642	146582431	chr11	5764905	5765611	n	y	0.001	0.015629	0.000358129	0.0138507	-3.56916
chr1	233407294	233454476	chr14	105631771	105638132	n	y	0.001	0.0163343	0.000377189	0.0145131	3.55555
chr4	138311955	138312375	chr17	28829098	28833685	n	y	0.001	0.0168798	0.000393378	0.0149536	-3.54449
chr11	4929660	4930033	chr13	82956392	82973840	n	y	0.002	0.0168906	0.000394617	0.0149536	-3.54366
chr13	36982532	36982744	chr16	61557678	61583871	n	y	0.002	0.0170821	0.000404643	0.0151802	-3.53704
chr6	20324923	20418544	chr3	6626302	6627100	n	y	0.001	0.0171478	0.000403084	0.0151802	-3.53806
chr11	5764905	5765611	chr17	41564452	41569488	n	y	0.001	0.0174204	0.000415272	0.0155014	-3.53018
chr3	191726376	191736694	chr13	36982532	36982744	n	y	0.001	0.0179052	0.000433371	0.0159391	-3.51888
chr2	34570605	34571333	chr12	9588975	9598576	n	y	0.001	0.0180717	0.000440555	0.0161243	-3.51452
chr11	4929660	4930033	chr17	11848581	11883777	n	y	0.001	0.018883	0.000467211	0.0170169	-3.49888
chr1	72541513	72544093	chr7	158164844	158167009	n	y	0.003	0.0195602	0.000494364	0.0177474	-3.48379
chr5	84065808	84125641	chr8	25032108	25032579	n	y	0.001	0.0199822	0.000512142	0.0181255	-3.47432
chr2	4195538	4197761	chr12	68163243	68185669	n	y	0.004	0.0200963	0.000511031	0.0181255	-3.47491
chr4	9840336	9843299	chr15	74678671	74679235	n	y	0.001	0.0204158	0.000537721	0.0187652	-3.46123
chr4	138311955	138312375	chr18	64903548	64908663	n	y	0.001	0.0217591	0.000584159	0.0201853	-3.43886
chr8	146201994	146209943	chr3	194363156	194365164	n	y	0.002	0.0218392	0.000596146	0.0204241	-3.43336
chr12	68163243	68185669	chr5	180312798	180323895	n	y	0.004	0.0223331	0.000618194	0.0208933	-3.4235
chr4	9838273	9838377	chr4	9840336	9843299	n	y	0.003	0.0223391	0.000618031	0.0208933	3.42358
chr2	43804668	43809680	chr9	24494114	24509671	n	y	0.001	0.0237559	0.00065707	0.0220089	-3.40689
chr11	4929660	4930033	chr13	22531120	22536182	n	y	0.001	0.0237951	0.000653871	0.022	-3.40822
chr4	9838273	9838377	chr15	74678785	74682816	n	y	0.001	0.0238906	0.000663339	0.0221202	-3.4043
chr6	163396785	163445194	chr17	18299663	18306657	n	y	0.004	0.0241078	0.000683733	0.0225993	-3.39602
chr1	72541513	72544093	chr7	142154516	142155652	n	y	0.002	0.0241746	0.0006813	0.0225993	-3.397
chr8	32259559	32359503	chr13	36982532	36982744	n	y	0.001	0.024601	0.000702906	0.0230301	-3.38844
chr4	69057539	69057930	chr16	61557678	61583871	n	y	0.001	0.0246738	0.000702063	0.0230301	-3.38877
chr2	34570605	34571333	chr9	104407550	104465277	n	y	0.002	0.024703	0.000710505	0.0231761	-3.38549
chr19	56834731	56846716	chr22	48584782	48623598	n	y	0.001	0.0247834	0.000716628	0.0231761	-3.38314
chr10	66979005	66983855	chr18	21325419	21345631	n	y	0.004	0.0248604	0.00071594	0.0231761	-3.3834
chr1	25468523	25491505	chr7	5770404	5780146	n	y	0.003	0.0254785	0.000745448	0.0238542	-3.37229
chr3	68828938	68829123	chr7	125833375	125834099	n	y	0.004	0.0254851	0.000747133	0.0238542	-3.37167
chr6	163396785	163445194	chr17	41564452	41569488	n	y	0.001	0.0266891	0.000793705	0.0251273	-3.35498
chr6	163396785	163445194	chr12	98319857	98321020	n	y	0.004	0.0268888	0.000810122	0.0252792	-3.34931
chr16	3726175	3808099	chr19	56834731	56846716	n	y	0.002	0.02713	0.000829895	0.0256243	-3.34263
chr7	104328719	104379802	chr14	105618541	105631769	n	y	0.007	0.0294156	0.000901299	0.0274896	-3.31965
chr5	56514655	56594994	chr11	4929660	4930033	n	y	0.001	0.0301662	0.000945905	0.0283885	-3.30614
chr15	18846942	18846958	chr15	74678671	74679235	n	y	0.004	0.0302511	0.000944568	0.0283885	-3.30654
chr4	115398979	115399091	chr17	36676668	36676847	n	y	0.002	0.0308795	0.000978301	0.0292438	-3.29669
chr20	86461	95378	chr5	180312798	180323895	n	y	0.006	0.0316149	0.0010123	0.0301402	-3.28708
chr4	9840336	9843299	chr4	172605910	172611511	n	y	0.004	0.0318579	0.0010182	0.0301959	-3.28545
chr2	34570605	34571333	chr12	33199753	33199843	n	y	0.002	0.0326052	0.0010526	0.0309711	-3.27608
chr16	3726175	3808099	chr17	41564452	41569488	n	y	0.002	0.0335335	0.00112013	0.0323242	-3.25848
chr5	84065808	84125641	chr17	41564452	41569488	n	y	0.003	0.0335529	0.00110981	0.0322091	-3.2611
chr13	22531120	22536182	chr16	61557678	61583871	n	y	0.004	0.0336505	0.00113211	0.0325448	-3.25546
chr4	9838273	9838377	chr17	28829098	28833685	n	y	0.001	0.0344527	0.0011618	0.0331444	-3.2481
chr4	173224492	173225728	chr8	55328673	55435271	n	y	0.006	0.0349933	0.00118756	0.033751	-3.24185
chr4	1	24613	chr4	9840336	9843299	n	y	0.008	0.0350993	0.00119627	0.0338702	-3.23977
chr2	34570605	34571333	chr12	739513	744192	n	y	0.002	0.0353248	0.00120608	0.0339877	-3.23744
chr4	172605910	172611511	chr16	61557678	61583871	n	y	0.002	0.0358082	0.00122851	0.0341753	-3.23218
chr4	9838273	9838377	chr4	69057539	69057930	n	y	0.003	0.035844	0.00125044	0.0346201	-3.22712
chr19	56834731	56846716	chr20	1519261	1519711	n	y	0.002	0.0364151	0.00126976	0.0349293	-3.22273
chr2	242572704	242602538	chr7	125833375	125834099	n	y	0.033	0.03652	0.00127092	0.0349293	-3.22247
chr2	34570605	34571333	chr9	24494114	24509671	n	y	0.004	0.0380163	0.00133333	0.0361501	-3.20871
chr8	11066301	11093584	chr17	41564452	41569488	n	y	0.003	0.0385529	0.00136494	0.0368387	-3.20196
chr11	4929660	4930033	chr17	18299663	18306657	n	y	0.003	0.0408344	0.00147616	0.0394152	-3.17933
chr15	74678785	74682816	chr11	134427400	134430660	n	y	0.005	0.0417626	0.00151913	0.0402757	-3.171
chr3	194363156	194365164	chr19	1	303475	n	y	0.003	0.0418184	0.0015186	0.0402757	-3.17111
chr4	115398979	115399091	chr6	163396785	163445194	n	y	0.004	0.0427611	0.0015691	0.041454	-3.16159
chr4	1774075	1787213	chr4	9840336	9843299	n	y	0.001	0.0429201	0.00158328	0.041682	3.15897
chr5	180312798	180323895	chr19	1	303475	n	y	0.005	0.0430954	0.00160155	0.0418691	-3.15562
chr1	150837973	150838548	chr20	1519261	1519711	n	y	0.009	0.0439328	0.00163694	0.0426456	-3.14924
chr8	11066301	11093584	chr11	4929660	4930033	n	y	0.004	0.0442408	0.00165688	0.0428675	-3.1457
chr14	67367858	67376542	chr17	18299663	18306657	n	y	0.005	0.0443142	0.0016508	0.0428578	-3.14678
chr2	4195538	4197761	chr21	15240098	15307895	n	y	0.006	0.0455635	0.00171432	0.0438994	-3.13572
chr2	4195538	4197761	chr7	22926282	22980209	n	y	0.009	0.0455635	0.00171432	0.0438994	-3.13572
chr6	41784616	41806111	chr13	36982532	36982744	n	y	0.002	0.0466022	0.00178142	0.0450034	-3.12444
chr4	115398979	115399091	chr17	28829098	28833685	n	y	0.002	0.0466514	0.00177374	0.0449606	-3.12571
chr8	146201994	146209943	chr1	72544095	72546004	n	y	0.003	0.0467347	0.00180414	0.0454243	-3.12071
chr2	146581642	146582431	chr11	4929660	4930033	n	y	0.005	0.0467959	0.00177295	0.0449606	-3.12585
chr4	190099341	190227667	chr6	103854103	103854151	n	y	0.003	0.0496776	0.00193825	0.0483145	-3.09953
chr4	115398979	115399091	chr8	25032108	25032579	n	y	0.006	0.0496897	0.00192871	0.0482371	-3.101
chr1	151610999	151623136	chr1	181841648	181856678	y		0.001	0	1.41778e-15	5.31882e-13	-7.9839
chr1	148942894	148945656	chr1	151610999	151623136	y		0.001	0	4.80063e-32	1.80096e-28	-11.7826
chr12	25217169	25240754	chr12	33199753	33199843	y		0.001	0	9.77306e-17	4.58295e-14	-8.30751
chr13	22531120	22536182	chr13	36982532	36982744	y		0.001	0	2.52859e-18	1.581e-15	-8.73081
chr17	11848581	11883777	chr17	28829098	28833685	y		0.001	0	1.23065e-13	2.30839e-11	-7.41344
chr17	18299663	18306657	chr17	28829098	28833685	y		0.001	0	4.7581e-14	1.02e-11	-7.53839
chr17	28829098	28833685	chr17	36676668	36676847	y		0.001	0	3.98573e-15	1.24604e-12	-7.85538
chr17	28829098	28833685	chr17	41564452	41569488	y		0.001	0	1.77588e-17	1.02496e-14	-8.50759
chr17	11848581	11883777	chr17	18299663	18306657	y		0.001	0	1.74085e-20	1.45129e-17	-9.27714
chr19	14810496	14851360	chr19	18981310	19127688	y		0.001	0	7.89345e-14	1.60066e-11	-7.47208
chr19	10309264	10352321	chr19	14810496	14851360	y		0.001	0	1.8277e-15	6.53011e-13	-7.95251
chr2	34570605	34571333	chr2	43804668	43809680	y		0.001	0	2.03456e-20	1.52653e-17	-9.26051
chr20	86461	95378	chr20	1546095	1546989	y		0.001	0	7.1235e-14	1.48466e-11	-7.48557
chr22	15879497	16191765	chr22	48584782	48623598	y		0.001	0	5.52923e-15	1.53651e-12	-7.81425
chr3	151721214	151730209	chr3	170184343	170192057	y		0.001	0	1.03987e-14	2.78648e-12	-7.73428
chr3	170184343	170192057	chr3	191726376	191736694	y		0.001	0	4.38744e-15	1.29701e-12	-7.84333
chr4	115398979	115399091	chr4	172605910	172611511	y		0.001	0	7.91203e-13	1.38056e-10	-7.16267
chr4	138311955	138312375	chr4	190099341	190227667	y		0.001	0	1.45092e-13	2.65518e-11	-7.39158
chr4	138311955	138312375	chr4	172605910	172611511	y		0.001	0	2.45196e-17	1.22647e-14	-8.47009
chr4	115398979	115399091	chr4	138311955	138312375	y		0.001	0	2.40621e-20	1.64125e-17	-9.24258
chr4	172605910	172611511	chr4	190099341	190227667	y		0.001	0	7.1321e-25	6.68902e-22	-10.2988
chr5	584226	669335	chr5	33575124	33582152	y		0.001	0	1.11743e-14	2.89105e-12	-7.72513
chr5	56514655	56594994	chr5	84065808	84125641	y		0.001	0	4.49451e-15	1.29701e-12	-7.84031
chr7	142154516	142155652	chr7	158164844	158167009	y		0.001	0	1.40356e-14	3.39707e-12	-7.69603
chr8	98824821	98932778	chr8	129476991	129555572	y		0.001	0	8.9984e-14	1.77671e-11	-7.45483
chr8	11066301	11093584	chr8	25032108	25032579	y		0.001	0	2.88787e-14	6.37285e-12	-7.60325
chr8	69332025	69360589	chr8	98824821	98932778	y		0.001	0	2.7933e-14	6.35096e-12	-7.60755
chr8	404200	474961	chr8	32259559	32359503	y		0.001	0	1.28627e-14	3.21696e-12	-7.70718
chr8	25032108	25032579	chr8	32259559	32359503	y		0.001	0	1.10802e-15	4.3755e-13	-8.01426
chr8	55328673	55435271	chr8	69332025	69360589	y		0.001	0	7.192e-16	2.99787e-13	-8.06721
chr8	11066301	11093584	chr8	32259559	32359503	y		0.001	0	2.03195e-17	1.08898e-14	-8.49195
chr8	404200	474961	chr8	11066301	11093584	y		0.001	0	6.96065e-28	1.30564e-24	-10.9458
chrX	5377883	5415709	chrX	32680633	32713438	y		0.001	0	1.93585e-25	2.07495e-22	-10.4236
chr1	181841648	181856678	chr1	233407294	233454476	y		0.001	1.56406e-05	2.95385e-09	3.46293e-07	-5.93414
chr4	115398979	115399091	chr4	190099341	190227667	y		0.001	1.61452e-05	6.25972e-10	7.57527e-08	-6.18375
chr6	77496802	77509098	chr6	103854103	103854151	y		0.001	1.64099e-05	4.70217e-10	5.78367e-08	-6.22873
chr3	109186173	109186453	chr3	151721214	151730209	y		0.001	1.72586e-05	2.85948e-10	3.69908e-08	-6.30621
chr12	739513	744192	chr12	33199753	33199843	y		0.001	1.75614e-05	2.3262e-10	3.06201e-08	-6.3381
chr7	130225161	130230882	chr7	142154516	142155652	y		0.001	1.7875e-05	2.08593e-10	2.79477e-08	-6.35488
chrX	32680633	32713438	chrX	144317019	144380504	y		0.001	1.82e-05	1.56971e-10	2.14137e-08	-6.39844
chr3	191726376	191736694	chr3	198958008	198983678	y		0.001	1.88868e-05	2.77592e-11	3.92976e-09	-6.65799
chr20	1546095	1546989	chr20	29862026	29907133	y		0.001	1.925e-05	2.06378e-11	2.97779e-09	-6.70144
chr8	404200	474961	chr8	25032108	25032579	y		0.001	2.002e-05	8.46691e-12	1.27054e-09	-6.83042
chr1	148942894	148945656	chr1	181841648	181856678	y		0.001	2.04286e-05	7.88297e-12	1.20706e-09	-6.84066
chr17	36676668	36676847	chr17	41564452	41569488	y		0.001	2.08542e-05	6.40366e-12	1.00097e-09	-6.87037
chrX	5377883	5415709	chrX	144317019	144380504	y		0.001	2.56667e-05	2.75741e-08	2.65242e-06	-5.55618
chr1	151610999	151623136	chr1	233407294	233454476	y		0.001	2.66934e-05	1.57596e-08	1.57659e-06	-5.65308
chr3	151721214	151730209	chr3	191726376	191736694	y		0.001	2.70541e-05	1.17611e-08	1.19248e-06	-5.70315
chr18	36514797	36519348	chr18	64903548	64908663	y		0.001	2.90145e-05	5.66422e-09	6.15923e-07	-5.82638
chr4	69057539	69057930	chr4	172605910	172611511	y		0.001	2.94412e-05	5.63918e-09	6.15923e-07	-5.82712
chr17	18299663	18306657	chr17	41564452	41569488	y		0.001	2.98806e-05	4.95298e-09	5.5466e-07	-5.84874
chr13	36982532	36982744	chr13	82956392	82973840	y		0.001	3.03334e-05	3.77517e-09	4.29168e-07	-5.89376
chr17	11848581	11883777	chr17	41564452	41569488	y		0.001	3.75375e-05	3.53201e-08	3.31259e-06	-5.51278
chr12	9588975	9598576	chr12	33199753	33199843	y		0.001	3.80127e-05	2.80008e-08	2.65937e-06	-5.5535
chr20	29862026	29907133	chr20	52135902	52206147	y		0.001	4.94321e-05	4.75113e-08	4.40096e-06	-5.46038
chr6	77496802	77509098	chr6	163396785	163445194	y		0.001	6.10366e-05	5.41221e-08	4.95217e-06	-5.43721
chr6	103854103	103854151	chr6	163396785	163445194	y		0.001	7.23615e-05	6.22859e-08	5.63049e-06	-5.41211
chr19	35145875	35171137	chr19	44482052	44558435	y		0.001	0.000139675	1.4657e-07	1.27874e-05	-5.25682
chr3	109186173	109186453	chr3	170184343	170192057	y		0.001	0.000172586	1.97081e-07	1.69965e-05	-5.20207
chr8	129476991	129555572	chr8	146201994	146209943	y		0.001	0.000182	2.20306e-07	1.87836e-05	-5.18133
chr19	10309264	10352321	chr19	18981310	19127688	y		0.001	0.000189078	2.86818e-07	2.3911e-05	-5.13191
chr17	18299663	18306657	chr17	36676668	36676847	y		0.001	0.000191202	2.80633e-07	2.36583e-05	-5.13601
chr8	55328673	55435271	chr8	98824821	98932778	y		0.001	0.000297	4.4408e-07	3.66147e-05	-5.04902
chr1	148942894	148945656	chr1	233407294	233454476	y		0.001	0.00039623	1.05081e-06	8.21275e-05	-4.88188
chr8	69332025	69360589	chr8	129476991	129555572	y		0.001	0.000485334	1.54135e-06	0.000116816	-4.8058
chr3	170184343	170192057	chr3	198958008	198983678	y		0.001	0.000535189	1.99998e-06	0.000148573	-4.75343
chr8	98824821	98932778	chr8	146201994	146209943	y		0.001	0.00107125	6.90571e-06	0.000454505	-4.49657
chr13	22531120	22536182	chr13	82956392	82973840	y		0.001	0.00173984	1.62758e-05	0.000969184	-4.31067
chr20	86461	95378	chr20	29862026	29907133	y		0.001	0.00193992	1.89881e-05	0.0011044	-4.27647
chr17	11848581	11883777	chr17	36676668	36676847	y		0.001	0.0020174	1.94655e-05	0.00112346	-4.27094
chr8	69332025	69360589	chr8	146201994	146209943	y		0.001	0.0028743	3.29158e-05	0.00176405	-4.15229
chr20	1546095	1546989	chr20	52135902	52206147	y		0.001	0.00896654	0.000162665	0.00739682	-3.77089
chr8	39417994	39452115	chr8	55328673	55435271	y		0.002	0.0204	0.000540816	0.0187859	-3.45968
chr1	150837973	150838548	chr3	194363156	194365164			0.003	0.0500434	0.00197415	0.0488846	-3.09409
chr8	129476991	129555572	chr12	68163243	68185669			0.004	0.0500501	0.00196659	0.0488586	3.09523
chr4	190099341	190227667	chr5	84065808	84125641			0.004	0.0506835	0.00201126	0.049477	-3.08856
chr3	198958008	198983678	chr10	66979005	66983855			0.008	0.0506856	0.00200306	0.0494375	-3.08978
chr1	112498065	112498708	chr3	68828938	68829123			0.004	0.0522709	0.00212901	0.0512308	-3.07162
chr10	89706403	89715824	chr12	98319857	98321020			0.004	0.0523233	0.00212451	0.0512308	-3.07225
chr2	190683413	190705829	chr7	104328719	104379802			0.006	0.0523248	0.00213035	0.0512308	-3.07143
chr5	57365375	57367423	chr20	86461	95378			0.008	0.0523803	0.00210718	0.0512308	-3.07469
chr2	34570605	34571333	chr12	68163243	68185669			0.005	0.0523814	0.00209969	0.0512308	-3.07576
chr19	10309264	10352321	chr20	52135902	52206147			0.003	0.0524602	0.00211873	0.0512308	-3.07306
chr3	109186173	109186453	chr7	22926282	22980209			0.005	0.0525198	0.00209741	0.0512308	-3.07608
chr9	24494114	24509671	chr17	28829098	28833685			0.002	0.0529347	0.00217329	0.0520965	-3.06547
chr8	11066301	11093584	chr12	98319857	98321020			0.004	0.0533814	0.00220272	0.0526337	-3.06144
chr1	145416539	145427398	chr19	44482052	44558435			0.002	0.0534789	0.00221728	0.0528134	-3.05947
chr11	4929660	4930033	chr22	15879497	16191765			0.002	0.0566392	0.00240385	0.0561872	-3.03519
chr11	5764905	5765611	chr14	67367858	67376542			0.005	0.0567912	0.00240176	0.0561872	-3.03545
chr2	146581642	146582431	chr19	1	303475			0.008	0.0567935	0.00238668	0.0561357	-3.03735
chr1	39709178	39742790	chr1	148942894	148945656			0.008	0.0568493	0.00238484	0.0561357	-3.03758
chr3	191726376	191736694	chr16	76929110	76929957			0.007	0.0569327	0.00241904	0.0563667	-3.03329
chr1	145416539	145427398	chr4	69057539	69057930			0.001	0.0569416	0.00238427	0.0561357	-3.03766
chr1	151610999	151623136	chr4	69057539	69057930			0.002	0.0569416	0.00238427	0.0561357	-3.03766
chr15	74678785	74682816	chr15	74678671	74679235			0.007	0.0575312	0.00245841	0.0571066	3.02841
chr1	72544095	72546004	chr3	194363156	194365164			0.008	0.0578861	0.00248853	0.0572744	-3.02473
chr11	5764905	5765611	chr17	18299663	18306657			0.004	0.0578943	0.00247901	0.0572744	-3.02589
chr1	72541513	72544093	chr4	9840336	9843299			0.006	0.0579318	0.00248552	0.0572744	-3.0251
chr1	112498065	112498708	chr20	1546095	1546989			0.002	0.0591233	0.00254033	0.0582878	-3.0185
chr1	145416539	145427398	chr20	1546095	1546989			0.001	0.0592544	0.00255781	0.05851	-3.01642
chr8	146201994	146209943	chr2	242572704	242602538			0.009	0.0598775	0.00257868	0.058808	-3.01395
chr4	138311955	138312375	chr7	125833375	125834099			0.003	0.0611669	0.00266031	0.0603031	-3.00448
chr3	191726376	191736694	chr6	20324923	20418544			0.004	0.0612279	0.0026534	0.0603031	-3.00528
chr8	146201994	146209943	chr14	21751817	21766598			0.003	0.062522	0.00274677	0.0618889	-2.99474
chr4	138311955	138312375	chr6	163396785	163445194			0.003	0.0625445	0.00273563	0.0618236	-2.99598
chr5	56514655	56594994	chr17	41564452	41569488			0.003	0.0625746	0.002757	0.0619334	-2.99361
chr8	11066301	11093584	chr18	64903548	64908663			0.004	0.0630571	0.00280138	0.0625557	-2.98873
chr17	36676668	36676847	chr22	15879497	16191765			0.003	0.0632304	0.00280124	0.0625557	-2.98875
chr3	109186173	109186453	chr3	191726376	191736694			0.003	0.0638056	0.00284834	0.0634158	-2.98365
chr1	39709178	39742790	chr19	10309264	10352321			0.003	0.0639312	0.00286645	0.0634423	-2.98171
chr1	112498065	112498708	chr5	57365375	57367423			0.008	0.0640315	0.00285929	0.0634423	-2.98247
chr12	9588975	9598576	chr4	9840336	9843299			0.003	0.06466	0.00292683	0.0643989	-2.97532
chr5	84065808	84125641	chr11	4929660	4930033			0.008	0.0647353	0.00292123	0.0643989	-2.97591
chr17	11848581	11883777	chr19	1	303475			0.005	0.0647665	0.0029444	0.0645835	-2.97348
chr19	44482052	44558435	chr20	29862026	29907133			0.006	0.0648905	0.00296104	0.0645835	-2.97175
chr1	151610999	151623136	chr20	1519261	1519711			0.005	0.06496	0.00295706	0.0645835	2.97217
chr6	41784616	41806111	chr18	21325419	21345631			0.004	0.0673824	0.00310485	0.0673286	-2.95716
chr5	33575124	33582152	chr6	20324923	20418544			0.006	0.0674094	0.00309912	0.0673286	-2.95773
chr5	84065808	84125641	chr17	36676668	36676847			0.003	0.0678459	0.00314192	0.0679362	-2.9535
chr19	35145875	35171137	chr20	1546095	1546989			0.002	0.0678638	0.00315115	0.0679399	-2.9526
chr7	104328719	104379802	chr14	21751817	21766598			0.004	0.0685098	0.00319463	0.0686799	-2.94836
chr3	198958008	198983678	chr20	1519261	1519711			0.01	0.069315	0.00324905	0.0696505	-2.94314
chr1	151610999	151623136	chr6	41784616	41806111			0.005	0.069743	0.00328042	0.0699232	-2.94016
chr17	11848581	11883777	chr22	15879497	16191765			0.004	0.0697525	0.00328974	0.0699233	-2.93928
chr1	148942894	148945656	chr4	69057539	69057930			0.007	0.069879	0.00327195	0.0699232	-2.94096
chr10	6136614	6183573	chr7	125833375	125834099			0.008	0.071401	0.00339155	0.071681	-2.92982
chr6	103854103	103854151	chr13	82956392	82973840			0.007	0.0714641	0.00338893	0.071681	-2.93006
chr2	146581642	146582431	chr11	134427400	134430660			0.007	0.0715688	0.00341144	0.071899	-2.92801
chr5	33575124	33582152	chr19	18981310	19127688			0.008	0.071573	0.00342369	0.0719551	-2.92689
chr8	98824821	98932778	chr15	40632985	40903123			0.002	0.0718512	0.0034408	0.0721126	2.92534
chr17	41564452	41569488	chr19	56834731	56846716			0.004	0.0719243	0.00345408	0.0721892	-2.92414
chr1	72544095	72546004	chr20	1519261	1519711			0.01	0.0720359	0.00347179	0.0723578	-2.92255
chr8	11066301	11093584	chr17	11848581	11883777			0.007	0.0739299	0.0035905	0.0746248	-2.91206
chr11	5764905	5765611	chr22	48584782	48623598			0.004	0.0751055	0.00365206	0.0756945	-2.90675
chr2	146581642	146582431	chr20	1519261	1519711			0.018	0.0754584	0.00368514	0.0761697	-2.90393
chr11	4929660	4930033	chr17	41564452	41569488			0.005	0.07547	0.00372259	0.0765222	-2.90076
chr19	35145875	35171137	chrX	32680633	32713438			0.005	0.0755646	0.00371191	0.0765123	-2.90166
chr5	84065808	84125641	chr14	67367858	67376542			0.006	0.0761385	0.003809	0.0774497	-2.89356
chr5	180312798	180323895	chrX	32680633	32713438			0.005	0.076242	0.00380408	0.0774497	-2.89397
chr1	112498065	112498708	chr20	86461	95378			0.007	0.0762973	0.00383742	0.0776069	-2.89123
chr19	1	303475	chr22	15879497	16191765			0.005	0.0763114	0.00382854	0.0776069	-2.89195
chr15	74678785	74682816	chr1	150837973	150838548			0.004	0.0763246	0.00378984	0.0774497	-2.89514
chr1	72544095	72546004	chr1	150837973	150838548			0.014	0.0763246	0.00378984	0.0774497	-2.89514
chr1	151610999	151623136	chr3	191726376	191736694			0.012	0.0773381	0.00389214	0.078502	-2.88677
chr12	33199753	33199843	chr17	11848581	11883777			0.007	0.0776165	0.0039265	0.0789826	2.88401
chr9	104407550	104465277	chr18	64903548	64908663			0.007	0.0776284	0.00393865	0.0790152	-2.88303
chr3	198958008	198983678	chr8	25032108	25032579			0.009	0.0777417	0.00396648	0.0793613	-2.88082
chr16	61557678	61583871	chr21	15240098	15307895			0.006	0.0783709	0.00401518	0.0800545	-2.87697
chr20	86461	95378	chr11	134427400	134430660			0.014	0.0785852	0.00402246	0.0800545	-2.87639
chr12	33199753	33199843	chr9	104407550	104465277			0.01	0.0789599	0.00404969	0.0803831	-2.87427
chr1	72541513	72544093	chr4	173224492	173225728			0.018	0.0802504	0.00416278	0.0817627	-2.86556
chr7	142154516	142155652	chr17	28829098	28833685			0.011	0.0804006	0.00416091	0.0817627	-2.8657
chr1	112498065	112498708	chr5	84065808	84125641			0.005	0.0805411	0.00415962	0.0817627	-2.8658
chr6	103854103	103854151	chr17	28829098	28833685			0.008	0.0806189	0.00414211	0.0817627	-2.86713
chr7	5770404	5780146	chr12	98319857	98321020			0.008	0.0813764	0.00423713	0.0830057	-2.85995
chr6	163396785	163445194	chr18	64903548	64908663			0.006	0.0828198	0.00431964	0.0844017	-2.85382
chr2	242572704	242602538	chr3	68828938	68829123			0.039	0.0836161	0.00437045	0.0851215	-2.85011
chr4	173224492	173225728	chr19	18981310	19127688			0.01	0.0838325	0.00438518	0.0851215	-2.84904
chr16	3726175	3808099	chr16	61557678	61583871			0.006	0.0838747	0.00445457	0.0852618	-2.84404
chr4	1774075	1787213	chr5	84065808	84125641			0.005	0.0839134	0.00447563	0.0854469	-2.84254
chr5	57365375	57367423	chr12	98319857	98321020			0.012	0.0839586	0.00444832	0.0852618	-2.84449
chr3	170184343	170192057	chr5	84065808	84125641			0.006	0.083968	0.00440186	0.0851215	-2.84783
chr1	233407294	233454476	chr3	151721214	151730209			0.006	0.0840582	0.0043966	0.0851215	-2.84821
chr8	32259559	32359503	chr13	22531120	22536182			0.004	0.0841303	0.00444436	0.0852618	-2.84477
chr6	41784616	41806111	chr19	1	303475			0.005	0.084308	0.00443895	0.0852618	2.84516
chr7	5770404	5780146	chr11	5764905	5765611			0.009	0.084378	0.00452588	0.0859688	-2.83897
chr8	32259559	32359503	chr18	64903548	64908663			0.006	0.0844169	0.00451194	0.0859216	-2.83996
chr5	584226	669335	chr20	52135902	52206147			0.006	0.0845985	0.00456548	0.0862842	-2.83619
chr6	103854103	103854151	chr16	3726175	3808099			0.007	0.0847641	0.00456427	0.0862842	-2.83628
chr12	25217169	25240754	chr11	5764905	5765611			0.005	0.0848462	0.00458841	0.0864996	2.83459
chr4	1774075	1787213	chr14	105618541	105631769			0.01	0.0852306	0.00463713	0.0871989	-2.83122
chr4	9840336	9843299	chr4	115398979	115399091			0.008	0.085473	0.0046703	0.0876032	-2.82894
chr3	191726376	191736694	chr8	25032108	25032579			0.007	0.0859862	0.00469712	0.0878865	-2.8271
chr5	56514655	56594994	chr18	36514797	36519348			0.01	0.0861748	0.0047767	0.0882297	-2.82172
chr1	151610999	151623136	chr8	129476991	129555572			0.008	0.0862041	0.00478602	0.0882297	2.82109
chr14	105618541	105631769	chr21	15240098	15307895			0.011	0.0862245	0.00477112	0.0882297	-2.82209
chr8	55328673	55435271	chr19	56834731	56846716			0.007	0.0862992	0.00476623	0.0882297	-2.82242
chr7	22926282	22980209	chr7	104328719	104379802			0.011	0.0864562	0.00476413	0.0882297	-2.82256
chr8	25032108	25032579	chr17	36676668	36676847			0.008	0.0865318	0.00476002	0.0882297	-2.82284
chr11	4929660	4930033	chr17	36676668	36676847			0.008	0.087249	0.00487763	0.0896981	-2.81501
chr4	34478512	34482622	chr15	74678671	74679235			0.007	0.0875497	0.00489808	0.0898539	-2.81366
chr1	39709178	39742790	chr4	1774075	1787213			0.007	0.0883298	0.00496851	0.0909237	-2.80907
chr4	190099341	190227667	chr6	77496802	77509098			0.005	0.088373	0.00499316	0.0911525	-2.80747
chr4	1774075	1787213	chr10	66979005	66983855			0.015	0.0886323	0.0050124	0.0912816	-2.80624
chr3	191726376	191736694	chr6	41784616	41806111			0.005	0.089186	0.00506488	0.092014	-2.80288
chr14	21751817	21766598	chr19	1	303475			0.014	0.0902879	0.00514881	0.0930881	-2.79757
chr1	181841648	181856678	chr8	129476991	129555572			0.01	0.0903827	0.00514179	0.0930881	2.79801
chr5	84065808	84125641	chr11	5764905	5765611			0.003	0.0907398	0.00519212	0.0936454	-2.79487
chr1	39709178	39742790	chr1	151610999	151623136			0.009	0.0911463	0.00521906	0.0937139	-2.79319
chr3	170184343	170192057	chr8	11066301	11093584			0.006	0.0912005	0.00525837	0.0937139	-2.79076
chr3	151721214	151730209	chr3	198958008	198983678			0.007	0.0912348	0.00522975	0.0937139	-2.79253
chr1	25468523	25491505	chr17	18299663	18306657			0.01	0.0913443	0.00524146	0.0937139	-2.79181
chr5	56514655	56594994	chr11	5764905	5765611			0.01	0.0913914	0.00525796	0.0937139	-2.79079
chr12	9588975	9598576	chr17	36676668	36676847			0.009	0.091639	0.00530469	0.0943154	-2.78792
chr5	584226	669335	chr6	41784616	41806111			0.008	0.0921702	0.00534932	0.094884	-2.78521
chr4	172605910	172611511	chr17	36676668	36676847			0.009	0.0925265	0.00537606	0.0951334	-2.78359
chr4	9838273	9838377	chr4	115398979	115399091			0.005	0.0930389	0.00540925	0.0954955	-2.7816
chr5	56514655	56594994	chr16	61557678	61583871			0.005	0.0931561	0.00547747	0.0957983	-2.77752
chr3	109186173	109186453	chr20	29862026	29907133			0.012	0.0933574	0.00547695	0.0957983	-2.77756
chr4	172605910	172611511	chr6	77496802	77509098			0.01	0.0933868	0.00544362	0.0957983	-2.77954
chr8	32259559	32359503	chr16	61557678	61583871			0.005	0.0934283	0.00546262	0.0957983	-2.77841
chr1	72541513	72544093	chr3	68828938	68829123			0.006	0.0936122	0.0055081	0.0961099	-2.77571
chr12	25217169	25240754	chr19	44482052	44558435			0.011	0.0959289	0.00562905	0.0979925	-2.76864
chr3	68828938	68829123	chr20	1519261	1519711			0.016	0.0967356	0.00570285	0.0990475	-2.76439
chr4	173224492	173225728	chr11	77447534	77480827			0.01	0.0981742	0.00581966	0.100607	-2.75777
chr1	233407294	233454476	chr20	1546095	1546989			0.008	0.0982753	0.00583287	0.100607	-2.75703
chr3	6626302	6627100	chr7	5770404	5780146			0.011	0.098283	0.00581434	0.100607	-2.75807
chr8	129476991	129555572	chr8	11066301	11093584			0.006	0.0990164	0.00590753	0.101661	-2.75287
chr8	55328673	55435271	chr8	129476991	129555572			0.008	0.0992961	0.00594827	0.102128	-2.75062
chr6	41784616	41806111	chr16	61557678	61583871			0.007	0.0997824	0.0060198	0.10312	-2.7467
chr19	18981310	19127688	chr19	44482052	44558435			0.008	0.0999998	0.00605411	0.103472	-2.74484
chr5	56514655	56594994	chr6	163396785	163445194			0.008	0.100362	0.00611174	0.104181	-2.74173
chr7	142154516	142155652	chr16	76929110	76929957			0.006	0.100534	0.00612337	0.104181	-2.7411
chr1	151610999	151623136	chr3	151721214	151730209			0.005	0.100859	0.0061823	0.104945	-2.73795
chr10	66979005	66983855	chr5	180312798	180323895			0.019	0.102229	0.00627315	0.106247	-2.73315
chr12	25217169	25240754	chr11	4929660	4930033			0.01	0.104309	0.00640774	0.108282	2.72615
chr4	69057539	69057930	chr6	77496802	77509098			0.008	0.104693	0.00645523	0.10884	-2.72371
chr1	39709178	39742790	chr3	194363156	194365164			0.01	0.105626	0.00651967	0.10968	2.72043
chr2	43804668	43809680	chr1	150837973	150838548			0.01	0.106252	0.006564	0.110178	-2.71819
chr7	22926282	22980209	chr7	130225161	130230882			0.012	0.1063	0.00658039	0.110207	-2.71737
chr8	146201994	146209943	chr14	105618541	105631769			0.007	0.106791	0.00660797	0.110422	-2.71598
chr1	181841648	181856678	chrX	144317019	144380504			0.009	0.107198	0.00662889	0.110526	-2.71493
chr15	74678785	74682816	chr20	1546095	1546989			0.008	0.107582	0.00666746	0.110922	2.71301
chr7	158164844	158167009	chr19	18981310	19127688			0.008	0.107758	0.00668907	0.111036	-2.71194
chr5	33575124	33582152	chr20	52135902	52206147			0.017	0.108614	0.00675446	0.111874	-2.70871
chr8	11066301	11093584	chr17	36676668	36676847			0.005	0.109171	0.00679934	0.112369	-2.70652
chr1	148942894	148945656	chr8	129476991	129555572			0.009	0.110018	0.00684583	0.112888	2.70425
chr13	22531120	22536182	chr16	3726175	3808099			0.007	0.110439	0.00691936	0.113602	-2.7007
chr15	74678671	74679235	chr22	15879497	16191765			0.011	0.110663	0.00691936	0.113602	-2.7007
chr12	25217169	25240754	chr4	1	24613			0.01	0.113159	0.00711262	0.116417	2.69152
chr12	9588975	9598576	chr1	150837973	150838548			0.006	0.113231	0.00712656	0.116417	-2.69087
chr12	98319857	98321020	chr13	36982532	36982744			0.015	0.113315	0.0071684	0.116417	-2.68892
chr4	9838273	9838377	chr4	190099341	190227667			0.014	0.113409	0.00713884	0.116417	-2.6903
chr17	28829098	28833685	chr18	64903548	64908663			0.013	0.113463	0.00715649	0.116417	-2.68947
chr4	172605910	172611511	chr5	84065808	84125641			0.015	0.113584	0.00734331	0.116731	-2.68086
chr4	173224492	173225728	chr3	194363156	194365164			0.021	0.113712	0.00724356	0.116731	-2.68543
chr8	25032108	25032579	chr12	98319857	98321020			0.01	0.113778	0.00734013	0.116731	-2.68101
chr1	145416539	145427398	chr19	14810496	14851360			0.007	0.113948	0.00733339	0.116731	-2.68131
chr1	151610999	151623136	chr19	14810496	14851360			0.003	0.113948	0.00733339	0.116731	-2.68131
chr12	53079320	53153450	chr17	11848581	11883777			0.013	0.113948	0.00723977	0.116731	2.68561
chr12	68163243	68185669	chr17	11848581	11883777			0.01	0.113948	0.00723977	0.116731	2.68561
chr4	138311955	138312375	chr16	76929110	76929957			0.012	0.114108	0.00728386	0.116731	-2.68358
chr8	146201994	146209943	chr20	1519261	1519711			0.006	0.114157	0.00730338	0.116731	-2.68268
chr4	34478512	34482622	chr6	77496802	77509098			0.009	0.114251	0.00733175	0.116731	-2.68139
chr19	35145875	35171137	chr20	52135902	52206147			0.009	0.115439	0.00751595	0.119222	-2.67307
chr19	1	303475	chr19	56834731	56846716			0.011	0.115801	0.00755382	0.11957	-2.67139
chr12	68163243	68185669	chr14	21751817	21766598			0.007	0.116066	0.00758104	0.119749	-2.67018
chr4	115398979	115399091	chr17	18299663	18306657			0.017	0.117201	0.00771468	0.120842	-2.66431
chr17	36676668	36676847	chr19	1	303475			0.015	0.117391	0.00771161	0.120842	-2.66444
chr11	5764905	5765611	chr13	82956392	82973840			0.016	0.117721	0.00771161	0.120842	-2.66444
chr11	5764905	5765611	chr17	36676668	36676847			0.009	0.117721	0.00771161	0.120842	-2.66444
chr3	109186173	109186453	chr8	32259559	32359503			0.014	0.117983	0.00780426	0.12199	-2.66042
chr10	89706403	89715824	chrX	32680633	32713438			0.011	0.118437	0.00783912	0.122263	2.65892
chr13	22531120	22536182	chr17	36676668	36676847			0.011	0.118479	0.00785433	0.122263	-2.65827
chr7	142154516	142155652	chr16	3726175	3808099			0.01	0.118506	0.00788852	0.122541	-2.6568
chr4	1774075	1787213	chr11	77447534	77480827			0.01	0.119264	0.00796562	0.123041	-2.65352
chr1	39709178	39742790	chr19	1	303475			0.009	0.119272	0.00806824	0.123041	2.6492
chr16	76929110	76929957	chr17	28829098	28833685			0.011	0.119407	0.00801031	0.123041	-2.65163
chr7	5770404	5780146	chr17	41564452	41569488			0.007	0.119441	0.00806468	0.123041	-2.64935
chr8	129476991	129555572	chr8	404200	474961			0.014	0.119577	0.00800478	0.123041	-2.65187
chr3	194363156	194365164	chr8	404200	474961			0.011	0.119656	0.00803892	0.123041	-2.65043
chr5	584226	669335	chr6	77496802	77509098			0.011	0.119673	0.00806468	0.123041	-2.64935
chr2	4195538	4197761	chr9	24494114	24509671			0.016	0.119788	0.00812739	0.123441	-2.64673
chr1	145416539	145427398	chr2	43804668	43809680			0.006	0.119791	0.00806297	0.123041	-2.64942
chr8	39417994	39452115	chr17	18299663	18306657			0.016	0.119811	0.00815432	0.1236	2.64561
chr4	69057539	69057930	chr9	104407550	104465277			0.016	0.119837	0.00805654	0.123041	-2.64969
chr1	72541513	72544093	chr1	72544095	72546004			0.019	0.119866	0.00812514	0.123441	2.64683
chr4	138311955	138312375	chr17	41564452	41569488			0.012	0.120028	0.00823709	0.124102	-2.64219
chr8	404200	474961	chr17	41564452	41569488			0.019	0.120028	0.00823709	0.124102	-2.64219
chr19	10309264	10352321	chr20	29862026	29907133			0.015	0.120253	0.00821627	0.124102	-2.64305
chr8	129476991	129555572	chr11	77447534	77480827			0.011	0.120277	0.00828211	0.12453	-2.64035
chr4	1	24613	chr22	15879497	16191765			0.01	0.120342	0.00830282	0.124592	-2.6395
chr4	172605910	172611511	chr13	22531120	22536182			0.012	0.120465	0.0084886	0.125374	-2.63199
chr4	115398979	115399091	chr18	36514797	36519348			0.015	0.120474	0.00832251	0.124638	-2.6387
chr2	4195538	4197761	chr4	190099341	190227667			0.019	0.120562	0.00836728	0.124811	-2.63688
chr6	41784616	41806111	chr5	84065808	84125641			0.01	0.120562	0.00836728	0.124811	-2.63688
chr13	22531120	22536182	chr17	28829098	28833685			0.012	0.120675	0.0084886	0.125374	-2.63199
chr3	191726376	191736694	chr19	44482052	44558435			0.007	0.120754	0.0084254	0.125374	-2.63453
chr1	112498065	112498708	chr1	151610999	151623136			0.018	0.120781	0.00847651	0.125374	-2.63248
chr1	145416539	145427398	chr12	98319857	98321020			0.011	0.120934	0.00852402	0.12565	2.63058
chr3	151721214	151730209	chr19	1	303475			0.004	0.120978	0.00847163	0.125374	2.63267
chr3	194363156	194365164	chr19	56834731	56846716			0.011	0.121388	0.00854979	0.125782	-2.62955
chr3	109186173	109186453	chrX	32680633	32713438			0.008	0.121468	0.00857959	0.125974	-2.62837
chr14	21751817	21766598	chr19	18981310	19127688			0.014	0.121808	0.00862941	0.126211	-2.6264
chr1	145416539	145427398	chr19	35145875	35171137			0.009	0.121867	0.0086466	0.126217	-2.62572
chr4	1774075	1787213	chr7	104328719	104379802			0.015	0.121983	0.00862941	0.126211	-2.6264
chr8	11066301	11093584	chr11	5764905	5765611			0.01	0.122705	0.00871345	0.126946	-2.6231
chr5	84065808	84125641	chr13	22531120	22536182			0.008	0.124436	0.00884759	0.128583	-2.61789
chr3	198958008	198983678	chr5	180312798	180323895			0.014	0.124438	0.00886014	0.128583	-2.6174
chr4	138311955	138312375	chr6	103854103	103854151			0.016	0.124607	0.00891589	0.128646	-2.61526
chr20	86461	95378	chr20	52135902	52206147			0.01	0.124678	0.00890793	0.128646	-2.61557
chr13	82956392	82973840	chr16	61557678	61583871			0.015	0.12475	0.00888954	0.128646	-2.61627
chr3	68828938	68829123	chr16	3726175	3808099			0.012	0.126685	0.00908434	0.130325	-2.60886
chr1	151610999	151623136	chrX	32680633	32713438			0.014	0.126946	0.0090773	0.130325	-2.60913
chr20	1546095	1546989	chrX	32680633	32713438			0.018	0.126946	0.0090773	0.130325	-2.60913
chr4	1774075	1787213	chr7	130225161	130230882			0.017	0.127908	0.00917644	0.131395	-2.60541
chr1	112498065	112498708	chr7	125833375	125834099			0.016	0.12997	0.00936413	0.133572	-2.59847
chr1	112498065	112498708	chr15	18846942	18846958			0.018	0.12997	0.00936413	0.133572	-2.59847
chr20	29862026	29907133	chr17	41564452	41569488			0.012	0.130941	0.0094627	0.134722	2.59487
chr12	739513	744192	chr17	36676668	36676847			0.018	0.132301	0.00957136	0.135754	-2.59094
chr3	191726376	191736694	chr1	150837973	150838548			0.017	0.132515	0.00956314	0.135754	-2.59124
chr3	198958008	198983678	chr12	739513	744192			0.012	0.133989	0.00977932	0.138442	2.58354
chr3	109186173	109186453	chr19	1	303475			0.013	0.134656	0.00982078	0.138767	2.58208
chr2	4195538	4197761	chr4	172605910	172611511			0.013	0.134787	0.00986194	0.139087	-2.58063
chr16	3726175	3808099	chr17	18299663	18306657			0.009	0.134814	0.00988882	0.139122	-2.57969
chr3	194363156	194365164	chr17	11848581	11883777			0.018	0.13483	0.00990154	0.139122	-2.57925
chr6	163396785	163445194	chr13	36982532	36982744			0.009	0.135064	0.00994983	0.139467	-2.57757
chr3	151721214	151730209	chr14	67367858	67376542			0.015	0.1351	0.00996327	0.139467	-2.5771
chr13	36982532	36982744	chr17	28829098	28833685			0.014	0.135133	0.00999686	0.139677	-2.57594
chr1	145416539	145427398	chr20	29862026	29907133			0.012	0.135834	0.0100723	0.139948	-2.57334
chr1	151610999	151623136	chr20	29862026	29907133			0.016	0.135834	0.0100723	0.139948	-2.57334
chr12	53079320	53153450	chr20	29862026	29907133			0.012	0.135937	0.010054	0.139948	-2.57397
chr2	34570605	34571333	chr12	53079320	53153450			0.013	0.136249	0.0101294	0.140482	-2.57138
chr15	18846942	18846958	chrX	144317019	144380504			0.022	0.137425	0.0102047	0.141266	-2.56881
chr20	52135902	52206147	chr15	18846942	18846958			0.016	0.137543	0.0102546	0.141695	-2.56712
chr11	77447534	77480827	chr18	280288	557126			0.007	0.138525	0.0103692	0.143015	-2.56327
chr1	148942894	148945656	chr20	1519261	1519711			0.011	0.140116	0.0104807	0.144287	2.55955
chr12	53079320	53153450	chr2	242572704	242602538			0.056	0.140798	0.0105717	0.145009	-2.55654
chr12	68163243	68185669	chr2	242572704	242602538			0.053	0.140798	0.0105717	0.145009	-2.55654
chr5	56514655	56594994	chr6	103854103	103854151			0.018	0.141879	0.0106934	0.14641	-2.55256
chr12	33199753	33199843	chr9	24494114	24509671			0.015	0.142474	0.0107425	0.146814	-2.55097
chr7	158164844	158167009	chr3	68828938	68829123			0.013	0.142814	0.0108048	0.147397	-2.54895
chr7	22926282	22980209	chr17	11848581	11883777			0.012	0.143568	0.0108477	0.147714	2.54757
chr1	150837973	150838548	chr19	1	303475			0.018	0.144563	0.010983	0.148746	-2.54324
chr3	194363156	194365164	chr7	125833375	125834099			0.012	0.144738	0.0109817	0.148746	-2.54328
chr3	170184343	170192057	chr8	32259559	32359503			0.007	0.144741	0.0109625	0.148746	-2.54389
chr4	34478512	34482622	chr15	40632985	40903123			0.02	0.145908	0.0110632	0.149449	-2.5407
chr5	33575124	33582152	chr16	61557678	61583871			0.015	0.146069	0.0111544	0.149449	-2.53783
chr9	24494114	24509671	chr14	67367858	67376542			0.021	0.146094	0.0111008	0.149449	-2.53951
chr17	18299663	18306657	chr19	56834731	56846716			0.01	0.14622	0.0111284	0.149449	-2.53864
chr8	404200	474961	chr18	64903548	64908663			0.022	0.14627	0.0111446	0.149449	-2.53813
chr15	74678671	74679235	chr16	3726175	3808099			0.017	0.146294	0.011219	0.149779	-2.5358
chr1	112498065	112498708	chr1	150837973	150838548			0.021	0.146407	0.0112039	0.149779	-2.53627
chr2	34570605	34571333	chr17	18299663	18306657			0.019	0.146426	0.0111284	0.149449	-2.53864
chr1	150837973	150838548	chr4	34478512	34482622			0.025	0.146917	0.0113396	0.150586	2.53205
chr7	158164844	158167009	chr19	14810496	14851360			0.015	0.146959	0.0114114	0.150739	-2.52984
chr12	33199753	33199843	chr20	1546095	1546989			0.009	0.14698	0.0113362	0.150586	-2.53216
chr4	69057539	69057930	chr18	64903548	64908663			0.026	0.146984	0.0114396	0.150847	-2.52897
chr9	4153905	4250862	chr4	115398979	115399091			0.011	0.146996	0.0113146	0.150586	-2.53283
chr6	41784616	41806111	chr9	4153905	4250862			0.019	0.147061	0.0114745	0.151041	-2.52791
chr8	11066301	11093584	chr22	48584782	48623598			0.019	0.147091	0.0113765	0.150739	-2.53092
chr5	56514655	56594994	chr17	36676668	36676847			0.013	0.147151	0.0114113	0.150739	-2.52984
chr3	191726376	191736694	chr4	138311955	138312375			0.016	0.147329	0.0115671	0.151462	-2.52508
chr8	404200	474961	chr11	4929660	4930033			0.014	0.147349	0.0115043	0.151168	-2.527
chr4	173224492	173225728	chr10	66979005	66983855			0.042	0.147466	0.011552	0.151462	-2.52554
chr10	6136614	6183573	chr20	1546095	1546989			0.011	0.149188	0.0117838	0.154032	-2.51855
chr5	584226	669335	chr11	4929660	4930033			0.013	0.149743	0.011857	0.154719	-2.51637
chr12	9588975	9598576	chr22	48584782	48623598			0.017	0.150376	0.0119226	0.155304	-2.51443
chr8	404200	474961	chr17	36676668	36676847			0.015	0.152421	0.0120943	0.157267	-2.50938
chr2	190683413	190705829	chr12	739513	744192			0.01	0.153138	0.0121715	0.157453	-2.50713
chr1	181841648	181856678	chr20	1546095	1546989			0.023	0.153217	0.012144	0.157453	-2.50793
chr5	57365375	57367423	chr12	68163243	68185669			0.027	0.153329	0.0121652	0.157453	-2.50732
chr5	180312798	180323895	chr22	48584782	48623598			0.014	0.154979	0.0122954	0.158509	-2.50355
chr5	180312798	180323895	chrX	5377883	5415709			0.016	0.154979	0.0122954	0.158509	-2.50355
chr4	1774075	1787213	chr5	33575124	33582152			0.016	0.155227	0.012404	0.159089	-2.50044
chr2	242572704	242602538	chr5	56514655	56594994			0.035	0.155388	0.0124018	0.159089	-2.5005
chr2	242572704	242602538	chr9	104407550	104465277			0.03	0.155388	0.0124018	0.159089	-2.5005
chr4	190099341	190227667	chr6	163396785	163445194			0.017	0.156462	0.0126289	0.160874	-2.49407
chr6	163396785	163445194	chr22	48584782	48623598			0.012	0.156531	0.0126203	0.160874	-2.49431
chr16	76929110	76929957	chr22	48584782	48623598			0.013	0.156531	0.0126203	0.160874	-2.49431
chr15	74678671	74679235	chr16	76929110	76929957			0.023	0.156599	0.0125557	0.16076	-2.49613
chr6	41784616	41806111	chr8	32259559	32359503			0.016	0.156679	0.012672	0.161149	-2.49286
chr4	9840336	9843299	chr4	138311955	138312375			0.015	0.156798	0.0126954	0.161174	-2.4922
chr3	170184343	170192057	chr11	77447534	77480827			0.026	0.157267	0.012801	0.161421	-2.48926
chr14	67367858	67376542	chr22	48584782	48623598			0.019	0.15744	0.0129469	0.162171	-2.48523
chr5	84065808	84125641	chr22	48584782	48623598			0.019	0.157484	0.0129392	0.162171	-2.48544
chr9	24494114	24509671	chr18	64903548	64908663			0.015	0.157528	0.0127959	0.161421	-2.4894
chr7	22926282	22980209	chr12	68163243	68185669			0.014	0.157638	0.0129188	0.162171	-2.486
chr7	142154516	142155652	chr7	125833375	125834099			0.02	0.157711	0.0127849	0.161421	2.4897
chr12	53079320	53153450	chr21	15240098	15307895			0.02	0.157856	0.0129188	0.162171	-2.486
chr8	404200	474961	chr16	61557678	61583871			0.023	0.15792	0.012776	0.161421	-2.48995
chr2	43804668	43809680	chr12	9588975	9598576			0.018	0.158001	0.0130098	0.162687	-2.4835
chr5	33575124	33582152	chr19	14810496	14851360			0.02	0.158163	0.0130423	0.162823	-2.48261
chr4	9840336	9843299	chr22	15879497	16191765			0.023	0.158349	0.0130687	0.162882	-2.48189
chr1	151610999	151623136	chr14	105631771	105638132			0.019	0.15853	0.0131345	0.16343	2.4801
chr3	170184343	170192057	chr5	56514655	56594994			0.022	0.158961	0.0132558	0.164259	-2.47682
chr2	4195538	4197761	chr19	35145875	35171137			0.018	0.158996	0.0132668	0.164259	-2.47652
chr3	191726376	191736694	chr4	115398979	115399091			0.015	0.159065	0.0132424	0.164259	-2.47718
chr1	112498065	112498708	chr1	181841648	181856678			0.025	0.159619	0.0133255	0.16438	-2.47495
chr5	56514655	56594994	chr8	11066301	11093584			0.018	0.159834	0.0133862	0.16438	-2.47333
chr2	4195538	4197761	chr12	53079320	53153450			0.022	0.159845	0.0133238	0.16438	-2.475
chr1	148942894	148945656	chrX	5377883	5415709			0.016	0.159907	0.0135013	0.164984	-2.47027
chr1	151610999	151623136	chr5	33575124	33582152			0.024	0.15995	0.0133523	0.16438	-2.47423
chr5	584226	669335	chr22	15879497	16191765			0.014	0.159971	0.0134636	0.164792	2.47126
chr7	22926282	22980209	chr8	55328673	55435271			0.019	0.160026	0.0133815	0.16438	-2.47345
chr5	84065808	84125641	chr6	103854103	103854151			0.018	0.160042	0.0134328	0.164683	-2.47208
chr7	130225161	130230882	chr14	21751817	21766598			0.021	0.160263	0.0135681	0.165531	-2.4685
chr1	39709178	39742790	chr19	35145875	35171137			0.024	0.160757	0.0136598	0.166109	-2.46609
chr13	82956392	82973840	chr17	28829098	28833685			0.02	0.160809	0.0136401	0.166109	-2.46661
chr3	191726376	191736694	chr20	86461	95378			0.013	0.161595	0.0137854	0.167095	-2.46281
chr2	146581642	146582431	chr13	82956392	82973840			0.017	0.161699	0.013776	0.167095	-2.46305
chr10	6136614	6183573	chr1	72544095	72546004			0.021	0.16198	0.0138232	0.167283	-2.46183
chr3	6626302	6627100	chr4	69057539	69057930			0.018	0.162214	0.0138635	0.167501	-2.46078
chr2	43804668	43809680	chr12	33199753	33199843			0.023	0.162441	0.0139119	0.167815	-2.45953
chr8	39417994	39452115	chr4	1	24613			0.033	0.162818	0.0139869	0.168449	-2.4576
chr4	9838273	9838377	chr11	5764905	5765611			0.013	0.162925	0.0140383	0.168527	-2.45628
chr20	86461	95378	chr11	5764905	5765611			0.024	0.162925	0.0140383	0.168527	-2.45628
chr4	173224492	173225728	chr20	1519261	1519711			0.045	0.162955	0.0140608	0.168527	-2.45571
chr8	39417994	39452115	chr17	28829098	28833685			0.013	0.164456	0.0142845	0.170556	2.45003
chr4	69057539	69057930	chr6	103854103	103854151			0.022	0.164482	0.0142982	0.170556	-2.44968
chr1	72541513	72544093	chr1	151610999	151623136			0.016	0.164581	0.0142711	0.170556	-2.45037
chr2	34570605	34571333	chr12	25217169	25240754			0.023	0.164874	0.0143389	0.170642	-2.44866
chr1	151610999	151623136	chr4	34478512	34482622			0.021	0.16506	0.0144192	0.170642	-2.44665
chr20	1546095	1546989	chr4	34478512	34482622			0.018	0.16506	0.0144192	0.170642	-2.44665
chr4	190099341	190227667	chr11	5764905	5765611			0.015	0.165152	0.0143889	0.170642	-2.4474
chr18	21325419	21345631	chr21	15240098	15307895			0.021	0.165172	0.0143778	0.170642	-2.44768
chr3	198958008	198983678	chr7	22926282	22980209			0.021	0.166119	0.0145904	0.172397	-2.44239
chr3	198958008	198983678	chr13	36982532	36982744			0.019	0.166333	0.0146229	0.172509	-2.44159
chr2	43804668	43809680	chr5	84065808	84125641			0.018	0.166683	0.0146894	0.173021	-2.43995
chr3	198958008	198983678	chr8	11066301	11093584			0.026	0.166849	0.0147132	0.17303	-2.43936
chr3	68828938	68829123	chr18	36514797	36519348			0.032	0.167047	0.0147566	0.173268	-2.4383
chr8	404200	474961	chr17	11848581	11883777			0.013	0.167261	0.0147869	0.173354	-2.43756
chr6	41784616	41806111	chr19	14810496	14851360			0.018	0.16747	0.0148288	0.173574	-2.43653
chr1	148942894	148945656	chr3	191726376	191736694			0.026	0.168599	0.0149498	0.174717	-2.43359
chr12	9588975	9598576	chr15	74678785	74682816			0.026	0.16932	0.0150819	0.175441	-2.43041
chr16	76929110	76929957	chr17	18299663	18306657			0.014	0.169444	0.0150572	0.175425	-2.431
chr16	76929110	76929957	chr17	36676668	36676847			0.014	0.169444	0.0150572	0.175425	-2.431
chr3	151721214	151730209	chr5	84065808	84125641			0.02	0.1697	0.0151323	0.175484	-2.4292
chr1	39709178	39742790	chr5	33575124	33582152			0.02	0.169787	0.0151274	0.175484	-2.42931
chr5	33575124	33582152	chr6	77496802	77509098			0.018	0.169923	0.0151981	0.175703	-2.42762
chr7	5770404	5780146	chr19	1	303475			0.015	0.170166	0.0151981	0.175703	-2.42762
chr1	112498065	112498708	chr12	9588975	9598576			0.021	0.170431	0.0153104	0.176187	-2.42495
chr6	103854103	103854151	chr17	41564452	41569488			0.021	0.170503	0.0152922	0.176187	-2.42538
chr1	148942894	148945656	chr14	21751817	21766598			0.027	0.170661	0.0153051	0.176187	2.42508
chr3	151721214	151730209	chr6	41784616	41806111			0.022	0.170714	0.0153681	0.176581	-2.42359
chr19	44482052	44558435	chr15	18846942	18846958			0.018	0.171171	0.0154154	0.176853	-2.42247
chr10	6136614	6183573	chr9	24494114	24509671			0.024	0.172055	0.0155463	0.177811	-2.4194
chr4	9840336	9843299	chr9	24494114	24509671			0.025	0.172055	0.0155463	0.177811	-2.4194
chr12	33199753	33199843	chr11	5764905	5765611			0.014	0.172748	0.015671	0.178964	2.41649
chr9	24494114	24509671	chr13	82956392	82973840			0.022	0.17335	0.0157685	0.179531	-2.41423
chr9	24494114	24509671	chr17	18299663	18306657			0.016	0.17335	0.0157685	0.179531	-2.41423
chr5	584226	669335	chr13	22531120	22536182			0.022	0.175547	0.0159398	0.181206	-2.41029
chr3	151721214	151730209	chr4	9840336	9843299			0.023	0.175695	0.0159661	0.181231	-2.40969
chr3	151721214	151730209	chr3	68828938	68829123			0.025	0.177721	0.0162092	0.183435	-2.40417
chr1	72541513	72544093	chr5	57365375	57367423			0.03	0.177891	0.0162015	0.183435	-2.40434
chr5	584226	669335	chr7	125833375	125834099			0.029	0.178157	0.0162691	0.183836	-2.40282
chr2	4195538	4197761	chr11	134427400	134430660			0.017	0.178336	0.0163564	0.184267	2.40086
chr8	55328673	55435271	chr8	146201994	146209943			0.025	0.178532	0.0163479	0.184267	-2.40105
chr1	233407294	233454476	chr6	20324923	20418544			0.027	0.179582	0.0165583	0.185746	-2.39637
chr4	115398979	115399091	chr15	74678671	74679235			0.032	0.179757	0.0165374	0.185746	-2.39683
chr19	14810496	14851360	chr19	44482052	44558435			0.025	0.179833	0.0166857	0.185746	-2.39356
chr17	28829098	28833685	chr18	36514797	36519348			0.028	0.179911	0.0166449	0.185746	-2.39446
chr8	11066301	11093584	chr13	82956392	82973840			0.024	0.180052	0.0166824	0.185746	-2.39363
chr8	11066301	11093584	chr17	18299663	18306657			0.024	0.180052	0.0166824	0.185746	-2.39363
chr1	39709178	39742790	chr4	172605910	172611511			0.029	0.180155	0.0166449	0.185746	-2.39446
chr12	98319857	98321020	chr18	64903548	64908663			0.032	0.180201	0.0167253	0.185911	-2.39269
chr13	82956392	82973840	chr17	11848581	11883777			0.022	0.180344	0.0166824	0.185746	-2.39363
chr19	44482052	44558435	chr16	76929110	76929957			0.025	0.181907	0.0168889	0.187452	-2.38912
chr16	3726175	3808099	chr17	11848581	11883777			0.017	0.182009	0.0169225	0.187548	-2.38839
chr17	41564452	41569488	chr19	1	303475			0.022	0.182284	0.0170283	0.187888	-2.3861
chr14	105631771	105638132	chr1	150837973	150838548			0.026	0.182337	0.0169757	0.187583	-2.38723
chr3	194363156	194365164	chr5	180312798	180323895			0.035	0.182337	0.0169757	0.187583	-2.38723
chr7	104328719	104379802	chr18	280288	557126			0.025	0.183521	0.0171984	0.189485	-2.38244
chr1	25468523	25491505	chr17	11848581	11883777			0.021	0.18417	0.0172645	0.189897	-2.38103
chr1	148942894	148945656	chr5	33575124	33582152			0.024	0.184203	0.0172864	0.189897	-2.38056
chr17	28829098	28833685	chr19	56834731	56846716			0.031	0.184518	0.0173649	0.190481	-2.37889
chr3	170184343	170192057	chr6	20324923	20418544			0.028	0.184626	0.0174373	0.190996	-2.37735
chr12	33199753	33199843	chr2	146581642	146582431			0.015	0.185538	0.0176133	0.192642	2.37365
chr2	242572704	242602538	chr3	194363156	194365164			0.076	0.186635	0.0177107	0.193425	-2.37161
chr3	170184343	170192057	chr8	404200	474961			0.027	0.187012	0.0178039	0.193879	-2.36967
chr3	170184343	170192057	chr8	25032108	25032579			0.022	0.187012	0.0178039	0.193879	-2.36967
chr4	9838273	9838377	chr8	39417994	39452115			0.018	0.187199	0.0178584	0.194191	2.36854
chr1	145416539	145427398	chr6	20324923	20418544			0.026	0.187777	0.0179385	0.19478	-2.36688
chr1	181841648	181856678	chr8	98824821	98932778			0.014	0.189375	0.0181913	0.195527	2.3617
chr1	39709178	39742790	chr7	130225161	130230882			0.028	0.1895	0.0181619	0.195527	-2.3623
chr3	170184343	170192057	chr6	41784616	41806111			0.025	0.18952	0.0181366	0.195527	-2.36282
chr3	191726376	191736694	chr19	35145875	35171137			0.029	0.189559	0.0182964	0.195527	-2.35956
chr1	233407294	233454476	chr20	1519261	1519711			0.024	0.189559	0.0183461	0.195527	2.35856
chr6	163396785	163445194	chr11	4929660	4930033			0.028	0.189582	0.018418	0.196015	-2.35711
chr2	4195538	4197761	chr18	21325419	21345631			0.034	0.1896	0.0181841	0.195527	-2.36185
chr6	20324923	20418544	chr19	18981310	19127688			0.028	0.189706	0.0183406	0.195527	-2.35867
chr5	84065808	84125641	chr13	36982532	36982744			0.022	0.189708	0.0182437	0.195527	-2.36063
chr5	180312798	180323895	chr17	36676668	36676847			0.027	0.189827	0.0182387	0.195527	-2.36074
chr1	145416539	145427398	chr2	34570605	34571333			0.027	0.189912	0.018294	0.195527	-2.35961
chr20	1546095	1546989	chr15	40632985	40903123			0.011	0.189912	0.018294	0.195527	-2.35961
chr11	77447534	77480827	chr8	11066301	11093584			0.024	0.189917	0.0182236	0.195527	-2.36104
chr5	180312798	180323895	chr20	1519261	1519711			0.032	0.189935	0.0182848	0.195527	-2.3598
chr4	173224492	173225728	chr12	98319857	98321020			0.05	0.190088	0.0184645	0.196231	-2.35617
chr18	280288	557126	chr19	1	303475			0.031	0.190108	0.0184991	0.19632	2.35547
chr3	170184343	170192057	chr11	5764905	5765611			0.024	0.190857	0.018666	0.197255	-2.35214
chr13	82956392	82973840	chr14	67367858	67376542			0.032	0.190883	0.018649	0.197255	-2.35247
chr1	145416539	145427398	chr14	21751817	21766598			0.033	0.191003	0.0186378	0.197255	2.3527
chr10	66979005	66983855	chr20	86461	95378			0.025	0.191416	0.0188012	0.198404	-2.34945
chr2	146581642	146582431	chr4	1	24613			0.041	0.191874	0.0188549	0.198691	-2.34839
chr8	55328673	55435271	chr20	52135902	52206147			0.02	0.193039	0.0189699	0.199623	-2.34612
chr12	53079320	53153450	chr20	52135902	52206147			0.026	0.193217	0.0190188	0.199858	-2.34516
chr8	11066301	11093584	chr16	61557678	61583871			0.027	0.193392	0.0190587	0.199996	-2.34438
chr14	105631771	105638132	chr13	36982532	36982744			0.025	0.193536	0.0190959	0.200106	-2.34365
chr8	146201994	146209943	chr2	146581642	146582431			0.029	0.194013	0.0191723	0.200628	-2.34216
chr7	22926282	22980209	chr20	29862026	29907133			0.019	0.195378	0.0193212	0.201708	-2.33928
chr2	4195538	4197761	chr12	739513	744192			0.015	0.195398	0.0193294	0.201708	-2.33912
chr3	109186173	109186453	chr13	36982532	36982744			0.027	0.195961	0.0194024	0.20219	-2.33771
chr12	25217169	25240754	chr2	146581642	146582431			0.032	0.19617	0.0195029	0.202674	2.33578
chr19	56834731	56846716	chr22	15879497	16191765			0.021	0.19635	0.0194993	0.202674	-2.33584
chr20	52135902	52206147	chr2	146581642	146582431			0.021	0.196416	0.0200413	0.203374	2.32557
chr4	115398979	115399091	chr6	77496802	77509098			0.033	0.196481	0.0197987	0.202937	-2.33014
chr2	43804668	43809680	chr7	22926282	22980209			0.032	0.196523	0.0199965	0.203297	-2.32641
chr2	43804668	43809680	chr21	15240098	15307895			0.032	0.196523	0.0199965	0.203297	-2.32641
chr1	72541513	72544093	chr6	41784616	41806111			0.034	0.196557	0.0199183	0.203297	-2.32788
chr2	4195538	4197761	chr12	33199753	33199843			0.036	0.196581	0.0199591	0.203297	-2.32712
chr1	72541513	72544093	chr3	6626302	6627100			0.027	0.196662	0.0197891	0.202937	-2.33032
chr2	242572704	242602538	chr16	76929110	76929957			0.046	0.196698	0.0200582	0.203374	-2.32526
chr1	145416539	145427398	chrX	5377883	5415709			0.018	0.196709	0.0198817	0.203233	-2.32857
chr1	151610999	151623136	chrX	5377883	5415709			0.025	0.196709	0.0198817	0.203233	-2.32857
chr3	198958008	198983678	chr3	194363156	194365164			0.034	0.196723	0.019723	0.202937	-2.33158
chr11	77447534	77480827	chr19	44482052	44558435			0.023	0.196795	0.0196567	0.202937	2.33284
chr3	68828938	68829123	chr19	1	303475			0.031	0.196801	0.0196742	0.202937	-2.3325
chr1	39709178	39742790	chr16	61557678	61583871			0.027	0.196869	0.0196831	0.202937	-2.33233
chr1	39709178	39742790	chr14	105618541	105631769			0.031	0.196885	0.0197867	0.202937	2.33037
chr3	194363156	194365164	chr11	4929660	4930033			0.032	0.196935	0.019723	0.202937	-2.33158
chr6	20324923	20418544	chr21	15240098	15307895			0.03	0.196937	0.0202148	0.204134	-2.32234
chr8	129476991	129555572	chr12	98319857	98321020			0.024	0.197043	0.0201925	0.204134	-2.32275
chr10	66979005	66983855	chr15	18846942	18846958			0.045	0.197129	0.0202476	0.204191	-2.32173
chr8	98824821	98932778	chr13	82956392	82973840			0.035	0.197166	0.0196503	0.202937	-2.33296
chr4	190099341	190227667	chr17	36676668	36676847			0.026	0.197166	0.0196503	0.202937	-2.33296
chr1	181841648	181856678	chr16	61557678	61583871			0.028	0.197176	0.0201654	0.204134	-2.32326
chr4	172605910	172611511	chr17	28829098	28833685			0.024	0.197635	0.020319	0.204636	-2.3204
chr2	146581642	146582431	chr17	41564452	41569488			0.036	0.197997	0.020373	0.204904	-2.31941
chr4	9840336	9843299	chr17	36676668	36676847			0.024	0.198165	0.0204048	0.20495	-2.31882
chr18	280288	557126	chr4	115398979	115399091			0.023	0.198808	0.0205361	0.205992	-2.31641
chr12	739513	744192	chr12	68163243	68185669			0.037	0.19954	0.0206259	0.206342	-2.31476
chr5	57365375	57367423	chr2	146581642	146582431			0.039	0.199638	0.0206211	0.206342	-2.31485
chr6	20324923	20418544	chr6	77496802	77509098			0.023	0.199766	0.0206839	0.206646	2.3137
chr19	35145875	35171137	chr17	11848581	11883777			0.022	0.199972	0.0208203	0.206907	2.31123
chr4	9838273	9838377	chr5	84065808	84125641			0.024	0.200006	0.0207367	0.206898	-2.31274
chr5	584226	669335	chr8	404200	474961			0.028	0.200102	0.020807	0.206907	-2.31147
chr6	77496802	77509098	chrX	5377883	5415709			0.018	0.200118	0.0207746	0.206907	2.31206
chr2	34570605	34571333	chr22	48584782	48623598			0.032	0.200128	0.0209156	0.207032	-2.3095
chr5	33575124	33582152	chr11	4929660	4930033			0.016	0.200158	0.0209054	0.207032	-2.30969
chr1	112498065	112498708	chr15	40632985	40903123			0.016	0.200265	0.0209555	0.207153	-2.30878
chr3	198958008	198983678	chr19	1	303475			0.028	0.200409	0.0209054	0.207032	-2.30969
chr3	151721214	151730209	chr8	11066301	11093584			0.025	0.201711	0.0211413	0.208714	-2.30545
chr1	151610999	151623136	chr2	190683413	190705829			0.034	0.202928	0.0212864	0.209871	-2.30287
chr1	145416539	145427398	chrX	32680633	32713438			0.033	0.202977	0.0213533	0.210255	-2.30168
chr4	1774075	1787213	chr4	138311955	138312375			0.035	0.204133	0.0214585	0.211014	-2.29982
chr5	584226	669335	chr19	35145875	35171137			0.032	0.204381	0.0214895	0.211041	-2.29927
chr1	150837973	150838548	chr4	9840336	9843299			0.036	0.206004	0.021769	0.212951	-2.29437
chr14	21751817	21766598	chr1	150837973	150838548			0.039	0.206244	0.021769	0.212951	-2.29437
chr1	72541513	72544093	chr2	146581642	146582431			0.028	0.206296	0.0217645	0.212951	-2.29445
chr2	146581642	146582431	chr5	84065808	84125641			0.021	0.206351	0.0218551	0.213514	-2.29288
chr4	1	24613	chr22	48584782	48623598			0.031	0.206365	0.0219055	0.213728	-2.292
chr1	148942894	148945656	chr3	151721214	151730209			0.031	0.207255	0.0220626	0.214702	-2.28929
chr5	33575124	33582152	chr22	15879497	16191765			0.03	0.207449	0.0220623	0.214702	2.28929
chr4	9840336	9843299	chr4	190099341	190227667			0.033	0.207915	0.0221071	0.214857	-2.28852
chr20	29862026	29907133	chr17	18299663	18306657			0.024	0.208967	0.0222272	0.215745	2.28646
chr12	68163243	68185669	chr9	104407550	104465277			0.042	0.209169	0.0222763	0.215942	-2.28562
chr12	25217169	25240754	chr12	53079320	53153450			0.039	0.209856	0.0223569	0.216443	-2.28425
chr14	105631771	105638132	chr13	22531120	22536182			0.027	0.214315	0.0228413	0.22028	-2.27608
chr1	145416539	145427398	chr8	98824821	98932778			0.024	0.214422	0.0227757	0.21993	2.27718
chr1	151610999	151623136	chr8	98824821	98932778			0.029	0.214422	0.0227757	0.21993	2.27718
chr4	138311955	138312375	chr13	36982532	36982744			0.033	0.215273	0.0230105	0.221627	-2.27326
chr8	39417994	39452115	chr17	11848581	11883777			0.032	0.21581	0.0230864	0.221789	2.272
chr3	191726376	191736694	chr5	33575124	33582152			0.018	0.21601	0.0230722	0.221789	-2.27224
chr6	163396785	163445194	chr14	67367858	67376542			0.026	0.216482	0.0231468	0.222085	-2.271
chr5	584226	669335	chr10	6136614	6183573			0.028	0.216683	0.0231831	0.222149	-2.2704
chr14	67367858	67376542	chr21	15240098	15307895			0.027	0.216991	0.0232216	0.222234	-2.26977
chr4	138311955	138312375	chr5	84065808	84125641			0.034	0.217299	0.0232675	0.222254	-2.26901
chr12	68163243	68185669	chr20	1519261	1519711			0.039	0.217551	0.0233422	0.222254	-2.26779
chr1	25468523	25491505	chr20	1519261	1519711			0.036	0.217551	0.0233422	0.222254	-2.26779
chr8	98824821	98932778	chr22	48584782	48623598			0.028	0.217738	0.0233353	0.222254	2.2679
chr1	72541513	72544093	chr9	104407550	104465277			0.033	0.217872	0.0234505	0.222963	2.26601
chr3	198958008	198983678	chr9	104407550	104465277			0.02	0.217939	0.0235142	0.223043	2.26498
chr4	9840336	9843299	chr18	36514797	36519348			0.026	0.218017	0.0234761	0.222963	-2.2656
chr4	138311955	138312375	chr9	104407550	104465277			0.027	0.218264	0.0236295	0.223572	-2.2631
chr5	56514655	56594994	chr8	404200	474961			0.025	0.218494	0.0236295	0.223572	-2.2631
chr19	35145875	35171137	chrX	5377883	5415709			0.019	0.218499	0.0236841	0.223806	-2.26221
chr1	72544095	72546004	chr2	242572704	242602538			0.082	0.218993	0.0237476	0.224123	-2.26119
chr4	9840336	9843299	chr18	64903548	64908663			0.043	0.220033	0.0240329	0.225117	-2.2566
chr1	72544095	72546004	chr8	404200	474961			0.031	0.220204	0.0241224	0.225313	-2.25517
chr4	1774075	1787213	chr4	115398979	115399091			0.026	0.220254	0.0240281	0.225117	-2.25668
chr7	5770404	5780146	chr17	11848581	11883777			0.026	0.220271	0.0242459	0.225703	-2.25321
chr12	68163243	68185669	chr19	18981310	19127688			0.045	0.220283	0.0239657	0.225117	-2.25768
chr6	163396785	163445194	chr8	11066301	11093584			0.031	0.220292	0.0241739	0.225313	-2.25435
chr8	11066301	11093584	chr16	76929110	76929957			0.038	0.220292	0.0241739	0.225313	-2.25435
chr2	4195538	4197761	chr12	9588975	9598576			0.032	0.220376	0.0241196	0.225313	-2.25522
chr12	9588975	9598576	chr9	104407550	104465277			0.036	0.220407	0.024026	0.225117	-2.25671
chr1	39709178	39742790	chr6	103854103	103854151			0.034	0.220421	0.0240042	0.225117	-2.25706
chr4	1774075	1787213	chr12	53079320	53153450			0.04	0.220477	0.0239657	0.225117	-2.25768
chr1	39709178	39742790	chr9	24494114	24509671			0.032	0.221028	0.0243662	0.226542	-2.25131
chr1	148942894	148945656	chr6	20324923	20418544			0.038	0.221692	0.0244422	0.226967	-2.25011
chr12	9588975	9598576	chr12	68163243	68185669			0.038	0.222289	0.024512	0.227335	-2.24901
chr11	4929660	4930033	chr14	67367858	67376542			0.032	0.223143	0.024686	0.228102	-2.24628
chr7	158164844	158167009	chr2	146581642	146582431			0.021	0.22315	0.0246526	0.228075	-2.2468
chr8	129476991	129555572	chr8	32259559	32359503			0.017	0.223287	0.0246403	0.228075	-2.247
chr1	25468523	25491505	chr18	36514797	36519348			0.031	0.223559	0.0247252	0.228148	-2.24567
chr4	9838273	9838377	chr11	134427400	134430660			0.033	0.223569	0.0247517	0.228148	-2.24526
chr4	173224492	173225728	chr1	150837973	150838548			0.064	0.224136	0.0248183	0.2282	-2.24422
chr4	115398979	115399091	chr7	125833375	125834099			0.028	0.224255	0.0247957	0.2282	-2.24457
chr8	25032108	25032579	chr18	64903548	64908663			0.043	0.226784	0.0252284	0.231688	-2.23789
chr8	404200	474961	chr12	98319857	98321020			0.028	0.227692	0.0253141	0.23219	-2.23658
chr17	11848581	11883777	chr19	56834731	56846716			0.031	0.228209	0.0254019	0.232711	-2.23524
chr1	233407294	233454476	chr12	25217169	25240754			0.036	0.228788	0.0255346	0.233074	-2.23322
chr1	72541513	72544093	chr7	5770404	5780146			0.033	0.228848	0.0255206	0.233074	-2.23343
chr7	5770404	5780146	chr17	18299663	18306657			0.033	0.228933	0.0254811	0.233074	-2.23403
chr14	21751817	21766598	chr3	68828938	68829123			0.029	0.229082	0.0256299	0.233659	-2.23177
chr3	109186173	109186453	chr8	25032108	25032579			0.042	0.229856	0.025835	0.234673	-2.22868
chr1	148942894	148945656	chr12	98319857	98321020			0.041	0.230085	0.0258299	0.234673	2.22876
chr14	105631771	105638132	chr13	82956392	82973840			0.039	0.230168	0.0257625	0.234582	-2.22977
chr3	151721214	151730209	chr18	21325419	21345631			0.041	0.230346	0.0260437	0.235713	-2.22556
chr11	134427400	134430660	chr17	11848581	11883777			0.036	0.230346	0.0260437	0.235713	-2.22556
chr4	172605910	172611511	chr6	103854103	103854151			0.035	0.230529	0.0260076	0.235713	-2.2261
chr8	39417994	39452115	chrX	5377883	5415709			0.045	0.230939	0.0263309	0.237738	2.2213
chr10	66979005	66983855	chr12	9588975	9598576			0.041	0.231175	0.026324	0.237738	-2.2214
chr8	32259559	32359503	chr15	74678671	74679235			0.029	0.231175	0.0264034	0.238107	2.22023
chr2	34570605	34571333	chr1	150837973	150838548			0.033	0.23183	0.0265514	0.238296	-2.21805
chr2	146581642	146582431	chr3	68828938	68829123			0.047	0.231863	0.0265414	0.238296	-2.2182
chr1	112498065	112498708	chr4	173224492	173225728			0.044	0.231897	0.0264989	0.238296	-2.21882
chr1	72541513	72544093	chr15	74678785	74682816			0.038	0.231929	0.0265214	0.238296	-2.21849
chr4	190099341	190227667	chr21	15240098	15307895			0.036	0.232516	0.0267705	0.239403	-2.21485
chr4	115398979	115399091	chr16	76929110	76929957			0.03	0.232645	0.0266769	0.239136	-2.21621
chr4	34478512	34482622	chr22	15879497	16191765			0.04	0.232656	0.0267389	0.239403	-2.21531
chr6	163396785	163445194	chr22	15879497	16191765			0.025	0.233203	0.0268459	0.239791	-2.21375
chr2	34570605	34571333	chr7	22926282	22980209			0.048	0.233948	0.0269901	0.240507	-2.21166
chr5	56514655	56594994	chr16	3726175	3808099			0.034	0.234025	0.0269671	0.240507	-2.21199
chr8	129476991	129555572	chr12	53079320	53153450			0.043	0.234237	0.0270466	0.240724	2.21084
chr8	39417994	39452115	chr6	163396785	163445194			0.041	0.234826	0.0271646	0.241488	2.20914
chr6	163396785	163445194	chr11	5764905	5765611			0.029	0.234913	0.0272015	0.24153	-2.20861
chr3	198958008	198983678	chr11	134427400	134430660			0.035	0.235331	0.0272792	0.241933	-2.2075
chr1	145416539	145427398	chr4	172605910	172611511			0.028	0.236357	0.0273828	0.242565	-2.20602
chr1	148942894	148945656	chr2	43804668	43809680			0.042	0.236743	0.0275109	0.243126	-2.20419
chr3	68828938	68829123	chr18	64903548	64908663			0.05	0.236896	0.0274683	0.243036	-2.2048
chr5	57365375	57367423	chr3	68828938	68829123			0.04	0.238203	0.0278306	0.244714	-2.19967
chr4	34478512	34482622	chr6	163396785	163445194			0.04	0.238378	0.0278083	0.244714	-2.19998
chr2	190683413	190705829	chr7	130225161	130230882			0.041	0.238447	0.0278823	0.244714	-2.19894
chr8	39417994	39452115	chr8	69332025	69360589			0.028	0.238469	0.0277563	0.244714	-2.20071
chr14	105618541	105631769	chr17	11848581	11883777			0.031	0.238477	0.0277851	0.244714	-2.20031
chr1	25468523	25491505	chr19	1	303475			0.028	0.238496	0.0278863	0.244714	-2.19888
chr5	584226	669335	chr10	89706403	89715824			0.037	0.238715	0.0279592	0.245068	-2.19786
chr4	138311955	138312375	chr17	18299663	18306657			0.039	0.239159	0.0280974	0.245419	-2.19592
chr6	41784616	41806111	chr11	77447534	77480827			0.043	0.239316	0.0280876	0.245419	-2.19606
chr1	150837973	150838548	chr18	36514797	36519348			0.034	0.239467	0.0280782	0.245419	-2.19619
chr1	181841648	181856678	chr20	1519261	1519711			0.051	0.240401	0.0282821	0.246745	2.19335
chr3	191726376	191736694	chr13	22531120	22536182			0.033	0.241016	0.0283518	0.24695	-2.19238
chr8	11066301	11093584	chr14	67367858	67376542			0.042	0.241026	0.0283715	0.24695	-2.19211
chr5	57365375	57367423	chr8	146201994	146209943			0.039	0.243667	0.0286886	0.249272	-2.18774
chr8	55328673	55435271	chr6	163396785	163445194			0.03	0.243826	0.0288388	0.249282	2.18568
chr8	55328673	55435271	chr11	77447534	77480827			0.046	0.243849	0.0287711	0.249272	-2.18661
chr3	170184343	170192057	chr16	76929110	76929957			0.039	0.243896	0.0287405	0.249272	-2.18703
chr15	74678785	74682816	chr18	64903548	64908663			0.03	0.243946	0.0288231	0.249282	-2.1859
chr3	151721214	151730209	chr6	20324923	20418544			0.039	0.243967	0.0287497	0.249272	-2.1869
chr8	129476991	129555572	chr13	82956392	82973840			0.034	0.244605	0.0289289	0.249774	-2.18445
chr6	20324923	20418544	chr2	146581642	146582431			0.031	0.245068	0.0290048	0.250142	-2.18342
chr1	233407294	233454476	chr2	190683413	190705829			0.036	0.245164	0.0290918	0.250603	-2.18224
chr7	142154516	142155652	chr19	1	303475			0.037	0.247176	0.029323	0.252306	-2.17912
chr3	170184343	170192057	chr1	150837973	150838548			0.032	0.248126	0.0294326	0.252959	-2.17764
chr4	1	24613	chr11	5764905	5765611			0.034	0.24822	0.0295107	0.253339	-2.1766
chr8	25032108	25032579	chr11	4929660	4930033			0.032	0.24907	0.029767	0.254539	-2.17318
chr4	9838273	9838377	chr14	67367858	67376542			0.046	0.249269	0.0297546	0.254539	-2.17334
chr7	158164844	158167009	chr14	21751817	21766598			0.044	0.249413	0.0297326	0.254539	-2.17363
chr4	172605910	172611511	chr5	56514655	56594994			0.04	0.249422	0.029854	0.254539	-2.17202
chr4	173224492	173225728	chr7	22926282	22980209			0.054	0.249447	0.0299257	0.254828	-2.17107
chr12	33199753	33199843	chr22	48584782	48623598			0.04	0.249531	0.0298307	0.254539	-2.17233
chr4	115398979	115399091	chr11	4929660	4930033			0.032	0.249542	0.0299558	0.254828	-2.17067
chr3	151721214	151730209	chr21	15240098	15307895			0.025	0.249556	0.0299907	0.254836	-2.17021
chr3	191726376	191736694	chr8	32259559	32359503			0.029	0.249603	0.0298157	0.254539	-2.17253
chr6	41784616	41806111	chr8	146201994	146209943			0.04	0.249955	0.0301167	0.255579	2.16855
chr16	3726175	3808099	chr21	15240098	15307895			0.034	0.250348	0.0301462	0.255579	-2.16816
chr18	21325419	21345631	chr9	104407550	104465277			0.035	0.250774	0.0302255	0.255962	-2.16712
chr12	739513	744192	chr20	1519261	1519711			0.052	0.250899	0.0303141	0.256423	2.16596
chr20	86461	95378	chr3	194363156	194365164			0.046	0.251289	0.0304674	0.256632	-2.16396
chr1	112498065	112498708	chr1	148942894	148945656			0.038	0.25131	0.0304756	0.256632	-2.16385
chr15	40632985	40903123	chr17	36676668	36676847			0.039	0.251321	0.0303961	0.256632	-2.16489
chr20	29862026	29907133	chrX	5377883	5415709			0.028	0.251385	0.030449	0.256632	-2.1642
chr14	21751817	21766598	chr10	89706403	89715824			0.038	0.251781	0.0305779	0.257204	-2.16252
chr1	25468523	25491505	chr4	9840336	9843299			0.042	0.252327	0.0306821	0.257503	-2.16117
chr7	104328719	104379802	chr12	53079320	53153450			0.055	0.252474	0.0306821	0.257503	-2.16117
chr3	109186173	109186453	chr22	48584782	48623598			0.037	0.252677	0.030844	0.257996	2.15908
chr11	77447534	77480827	chr8	404200	474961			0.037	0.252679	0.0309001	0.258177	-2.15836
chr14	67367858	67376542	chr17	41564452	41569488			0.044	0.252933	0.0308338	0.257996	-2.15921
chr6	103854103	103854151	chr16	76929110	76929957			0.034	0.253037	0.0308132	0.257996	-2.15948
chr5	56514655	56594994	chr17	11848581	11883777			0.033	0.254513	0.0312122	0.260206	-2.15436
chr3	151721214	151730209	chr5	56514655	56594994			0.035	0.254719	0.0312122	0.260206	-2.15436
chr5	584226	669335	chr4	172605910	172611511			0.044	0.254922	0.0313269	0.260451	-2.1529
chr8	39417994	39452115	chr11	4929660	4930033			0.049	0.254971	0.0313741	0.260451	2.1523
chr10	66979005	66983855	chr4	138311955	138312375			0.042	0.254987	0.0313456	0.260451	2.15266
chr11	5764905	5765611	chr13	22531120	22536182			0.036	0.254996	0.0314152	0.260451	-2.15177
chr11	5764905	5765611	chr22	15879497	16191765			0.046	0.254996	0.0314152	0.260451	-2.15177
chr9	4153905	4250862	chr15	40632985	40903123			0.052	0.256869	0.0318406	0.262527	-2.14641
chr9	24494114	24509671	chr13	22531120	22536182			0.043	0.256925	0.0318863	0.262615	-2.14583
chr9	104407550	104465277	chr16	61557678	61583871			0.044	0.256948	0.0318328	0.262527	-2.1465
chr16	61557678	61583871	chr20	1519261	1519711			0.035	0.256968	0.0316679	0.262257	2.14858
chr4	190099341	190227667	chr5	56514655	56594994			0.035	0.257129	0.0318138	0.262527	-2.14674
chr15	74678785	74682816	chr5	84065808	84125641			0.052	0.257315	0.0319806	0.262949	-2.14465
chr19	35145875	35171137	chr5	84065808	84125641			0.028	0.257348	0.0318138	0.262527	-2.14674
chr8	39417994	39452115	chr15	18846942	18846958			0.055	0.257575	0.0320384	0.262949	-2.14393
chr2	4195538	4197761	chr5	180312798	180323895			0.05	0.257632	0.0320607	0.262949	-2.14365
chr3	68828938	68829123	chr19	56834731	56846716			0.057	0.257647	0.0320669	0.262949	-2.14358
chr12	68163243	68185669	chr20	29862026	29907133			0.044	0.257803	0.0321447	0.263299	-2.14261
chr1	72541513	72544093	chr3	198958008	198983678			0.05	0.258523	0.0322682	0.263735	-2.14107
chr4	34478512	34482622	chr7	125833375	125834099			0.047	0.258564	0.0322444	0.263735	-2.14137
chr7	22926282	22980209	chr12	98319857	98321020			0.06	0.259072	0.0324522	0.264949	2.1388
chr1	39709178	39742790	chr5	584226	669335			0.044	0.259406	0.0325203	0.265217	-2.13796
chr19	14810496	14851360	chr13	36982532	36982744			0.03	0.260072	0.0326111	0.265631	-2.13684
chr1	148942894	148945656	chr20	29862026	29907133			0.035	0.26069	0.0330705	0.265662	-2.13123
chr2	146581642	146582431	chr7	5770404	5780146			0.061	0.260708	0.0327175	0.265631	-2.13553
chr6	20324923	20418544	chr13	36982532	36982744			0.036	0.260784	0.0328153	0.265631	-2.13434
chr4	138311955	138312375	chr8	11066301	11093584			0.026	0.260804	0.032868	0.265631	-2.13369
chr4	138311955	138312375	chr17	11848581	11883777			0.035	0.260804	0.032868	0.265631	-2.13369
chr3	68828938	68829123	chr17	41564452	41569488			0.044	0.260827	0.0329157	0.265631	-2.13311
chr1	25468523	25491505	chr14	67367858	67376542			0.06	0.260865	0.0327695	0.265631	-2.1349
chr4	172605910	172611511	chr21	15240098	15307895			0.053	0.260893	0.0327959	0.265631	-2.13457
chr3	109186173	109186453	chr6	20324923	20418544			0.05	0.260962	0.0330525	0.265662	-2.13145
chr1	181841648	181856678	chr3	191726376	191736694			0.047	0.260986	0.0329137	0.265631	-2.13313
chr18	21325419	21345631	chr5	180312798	180323895			0.051	0.261076	0.0329958	0.265631	-2.13213
chr1	150837973	150838548	chr11	134427400	134430660			0.059	0.261076	0.0329958	0.265631	-2.13213
chr1	148942894	148945656	chrX	32680633	32713438			0.044	0.261174	0.0329954	0.265631	-2.13214
chr7	5770404	5780146	chr11	4929660	4930033			0.052	0.26158	0.033383	0.267599	-2.12745
chr8	98824821	98932778	chr17	11848581	11883777			0.031	0.261707	0.033302	0.267235	-2.12842
chr12	25217169	25240754	chr19	10309264	10352321			0.034	0.262053	0.0335018	0.268252	2.12602
chr3	191726376	191736694	chr20	29862026	29907133			0.05	0.262334	0.033536	0.268252	-2.12561
chr9	4153905	4250862	chr8	32259559	32359503			0.04	0.26329	0.0336629	0.26898	-2.12409
chr7	130225161	130230882	chr4	69057539	69057930			0.046	0.263979	0.0338786	0.270129	2.12151
chr19	10309264	10352321	chrX	144317019	144380504			0.045	0.264049	0.0338545	0.270129	-2.1218
chr6	41784616	41806111	chr21	15240098	15307895			0.043	0.264444	0.0340016	0.270822	-2.12005
chr1	72541513	72544093	chr19	18981310	19127688			0.045	0.265157	0.0340892	0.271034	-2.11901
chr7	158164844	158167009	chr5	84065808	84125641			0.046	0.265225	0.0341005	0.271034	-2.11888
chr8	129476991	129555572	chr9	4153905	4250862			0.037	0.265892	0.0341874	0.271437	-2.11785
chr4	9838273	9838377	chr11	4929660	4930033			0.043	0.266037	0.0342379	0.271551	-2.11726
chr5	33575124	33582152	chr20	1546095	1546989			0.032	0.266337	0.0344159	0.272674	-2.11516
chr6	20324923	20418544	chr14	105618541	105631769			0.057	0.266798	0.0344719	0.27283	-2.11451
chr12	25217169	25240754	chr17	11848581	11883777			0.041	0.268618	0.0347533	0.27413	2.11122
chr2	242572704	242602538	chr15	74678671	74679235			0.095	0.268682	0.034764	0.27413	-2.1111
chr9	104407550	104465277	chr18	36514797	36519348			0.046	0.268736	0.0348189	0.27413	-2.11046
chr1	233407294	233454476	chr22	15879497	16191765			0.049	0.26877	0.034746	0.27413	-2.11131
chr1	39709178	39742790	chr9	104407550	104465277			0.057	0.268944	0.0348189	0.27413	-2.11046
chr8	39417994	39452115	chr7	5770404	5780146			0.047	0.270268	0.0351409	0.27637	2.10673
chr4	190099341	190227667	chr18	64903548	64908663			0.037	0.270403	0.035177	0.27637	-2.10632
chr4	172605910	172611511	chr11	5764905	5765611			0.04	0.27098	0.0353203	0.276627	-2.10467
chr17	28829098	28833685	chr19	1	303475			0.05	0.27098	0.0353203	0.276627	-2.10467
chr6	163396785	163445194	chr16	3726175	3808099			0.058	0.27126	0.0353171	0.276627	-2.1047
chr5	584226	669335	chr13	82956392	82973840			0.048	0.271267	0.0354838	0.277617	-2.10279
chr8	98824821	98932778	chr20	29862026	29907133			0.049	0.271339	0.0355301	0.27769	2.10226
chr8	129476991	129555572	chr5	84065808	84125641			0.036	0.27216	0.0357364	0.278722	-2.09991
chr6	41784616	41806111	chr9	104407550	104465277			0.038	0.272164	0.0358298	0.27916	-2.09885
chr5	57365375	57367423	chr14	21751817	21766598			0.074	0.272233	0.0357268	0.278722	-2.10002
chr14	105631771	105638132	chr14	105618541	105631769			0.047	0.272444	0.0358812	0.27927	2.09827
chr8	55328673	55435271	chr19	10309264	10352321			0.063	0.273173	0.0360167	0.280035	-2.09674
chr1	72541513	72544093	chr6	163396785	163445194			0.051	0.273406	0.0360748	0.280186	-2.09608
chr14	21751817	21766598	chr13	22531120	22536182			0.053	0.273803	0.0361108	0.280186	-2.09568
chr1	39709178	39742790	chr20	1519261	1519711			0.046	0.274008	0.0362331	0.280265	2.0943
chr1	181841648	181856678	chr2	146581642	146582431			0.043	0.274165	0.0362264	0.280265	2.09438
chr2	34570605	34571333	chr2	146581642	146582431			0.054	0.274215	0.0361888	0.280265	2.0948
chr5	56514655	56594994	chr5	180312798	180323895			0.054	0.274547	0.0363618	0.280682	-2.09286
chr8	55328673	55435271	chr17	18299663	18306657			0.04	0.274566	0.0363364	0.280682	2.09314
chr8	129476991	129555572	chr22	48584782	48623598			0.047	0.274792	0.036473	0.281251	2.09161
chr4	9838273	9838377	chr4	172605910	172611511			0.042	0.274944	0.0365366	0.281452	-2.0909
chr2	190683413	190705829	chr1	72544095	72546004			0.057	0.275538	0.0366617	0.282126	-2.08951
chr8	39417994	39452115	chr17	41564452	41569488			0.038	0.276076	0.0368658	0.283161	2.08725
chr6	20324923	20418544	chr4	69057539	69057930			0.044	0.276262	0.0368894	0.283161	-2.08699
chr13	82956392	82973840	chr18	64903548	64908663			0.041	0.276478	0.0370981	0.283161	-2.08468
chr17	18299663	18306657	chr18	64903548	64908663			0.047	0.276478	0.0370981	0.283161	-2.08468
chr17	36676668	36676847	chr18	64903548	64908663			0.058	0.276478	0.0370981	0.283161	-2.08468
chr17	18299663	18306657	chrX	144317019	144380504			0.048	0.276744	0.0370451	0.283161	2.08527
chr7	22926282	22980209	chr14	67367858	67376542			0.061	0.276845	0.0370376	0.283161	2.08535
chr3	191726376	191736694	chr8	11066301	11093584			0.034	0.27696	0.0370204	0.283161	-2.08554
chr7	142154516	142155652	chr18	280288	557126			0.047	0.278555	0.0373377	0.2847	2.08205
chr5	584226	669335	chr6	103854103	103854151			0.048	0.27879	0.0374293	0.285109	-2.08105
chr2	34570605	34571333	chr10	89706403	89715824			0.056	0.279486	0.0375148	0.28547	-2.08012
chr8	55328673	55435271	chr7	5770404	5780146			0.056	0.27957	0.0376339	0.285508	2.07882
chr3	6626302	6627100	chr7	125833375	125834099			0.053	0.279645	0.03758	0.285508	2.07941
chr12	53079320	53153450	chr18	64903548	64908663			0.056	0.279668	0.0376089	0.285508	2.07909
chr10	89706403	89715824	chr18	64903548	64908663			0.053	0.28008	0.0376897	0.285642	-2.07821
chr1	148942894	148945656	chr4	172605910	172611511			0.047	0.280311	0.0377611	0.285895	-2.07744
chr15	40632985	40903123	chr16	76929110	76929957			0.043	0.280582	0.0378783	0.286383	-2.07617
chr2	190683413	190705829	chr20	1519261	1519711			0.06	0.280793	0.0379019	0.286383	2.07591
chr5	33575124	33582152	chr19	44482052	44558435			0.049	0.281607	0.0380805	0.287443	-2.07399
chr19	44482052	44558435	chr15	40632985	40903123			0.05	0.284369	0.0384637	0.290043	-2.06988
chr4	173224492	173225728	chr4	34478512	34482622			0.069	0.284841	0.0385716	0.290274	2.06873
chr13	36982532	36982744	chr17	36676668	36676847			0.062	0.284908	0.038543	0.290274	-2.06903
chr4	115398979	115399091	chr8	32259559	32359503			0.069	0.285201	0.0387587	0.290807	-2.06674
chr12	739513	744192	chr4	172605910	172611511			0.042	0.285314	0.0387485	0.290807	-2.06685
chr1	25468523	25491505	chr19	56834731	56846716			0.053	0.285329	0.0387322	0.290807	-2.06702
chr1	145416539	145427398	chr14	105631771	105638132			0.067	0.285832	0.0388654	0.291316	2.06561
chr2	242572704	242602538	chr9	24494114	24509671			0.076	0.28605	0.0389583	0.291721	-2.06463
chr19	14810496	14851360	chr17	11848581	11883777			0.074	0.286535	0.0390621	0.291758	2.06353
chr4	115398979	115399091	chr5	56514655	56594994			0.045	0.286618	0.0393132	0.291758	-2.06089
chr8	32259559	32359503	chr9	104407550	104465277			0.064	0.286618	0.0393132	0.291758	-2.06089
chr13	22531120	22536182	chr17	41564452	41569488			0.054	0.286867	0.039245	0.291758	-2.06161
chr5	56514655	56594994	chr8	32259559	32359503			0.054	0.28699	0.0393132	0.291758	-2.06089
chr10	89706403	89715824	chr17	28829098	28833685			0.053	0.287126	0.0392289	0.291758	-2.06178
chr14	105618541	105631769	chr17	28829098	28833685			0.059	0.287126	0.0392289	0.291758	-2.06178
chr3	109186173	109186453	chr17	11848581	11883777			0.069	0.287151	0.0392995	0.291758	2.06104
chr8	129476991	129555572	chr19	44482052	44558435			0.054	0.287467	0.039223	0.291758	2.06184
chr12	25217169	25240754	chr8	404200	474961			0.042	0.287527	0.0395156	0.292392	-2.05878
chr6	163396785	163445194	chr8	404200	474961			0.052	0.287527	0.0395156	0.292392	-2.05878
chr8	404200	474961	chr16	76929110	76929957			0.034	0.287527	0.0395156	0.292392	-2.05878
chr11	77447534	77480827	chr10	89706403	89715824			0.055	0.291477	0.0401812	0.296732	-2.05188
chr19	35145875	35171137	chrX	144317019	144380504			0.067	0.291605	0.040135	0.296683	-2.05236
chr4	115398979	115399091	chr17	41564452	41569488			0.057	0.292491	0.0402784	0.296865	-2.05088
chr8	32259559	32359503	chr17	41564452	41569488			0.042	0.292491	0.0402784	0.296865	-2.05088
chr9	24494114	24509671	chrX	5377883	5415709			0.036	0.293156	0.0404273	0.297671	-2.04936
chr20	29862026	29907133	chr8	11066301	11093584			0.047	0.293423	0.0404772	0.297746	2.04885
chr12	98319857	98321020	chr17	36676668	36676847			0.07	0.293454	0.0405701	0.298123	-2.0479
chr8	146201994	146209943	chr4	34478512	34482622			0.063	0.294069	0.0407363	0.298123	2.0462
chr6	20324923	20418544	chr18	21325419	21345631			0.077	0.294167	0.0407316	0.298123	-2.04625
chr3	151721214	151730209	chr11	77447534	77480827			0.057	0.294199	0.040767	0.298123	-2.04589
chr1	145416539	145427398	chr20	1519261	1519711			0.064	0.294244	0.0407194	0.298123	2.04638
chr20	1546095	1546989	chr20	1519261	1519711			0.064	0.294244	0.0407194	0.298123	2.04638
chr3	194363156	194365164	chr11	134427400	134430660			0.044	0.294366	0.0409092	0.298872	-2.04445
chr5	57365375	57367423	chr4	34478512	34482622			0.052	0.294405	0.0410796	0.298953	2.04273
chr8	32259559	32359503	chr12	98319857	98321020			0.049	0.294559	0.0410562	0.298953	-2.04296
chr1	112498065	112498708	chr20	52135902	52206147			0.068	0.294708	0.0410255	0.298953	-2.04327
chr7	22926282	22980209	chr5	180312798	180323895			0.075	0.294723	0.0409572	0.298932	-2.04396
chr1	145416539	145427398	chrX	144317019	144380504			0.053	0.295365	0.0412659	0.299727	-2.04085
chr1	151610999	151623136	chrX	144317019	144380504			0.053	0.295365	0.0412659	0.299727	-2.04085
chr7	130225161	130230882	chr3	6626302	6627100			0.051	0.29601	0.0414304	0.300332	2.0392
chr9	4153905	4250862	chr15	18846942	18846958			0.052	0.296182	0.0414603	0.300332	2.0389
chr1	233407294	233454476	chr14	67367858	67376542			0.048	0.296545	0.0417205	0.300989	-2.0363
chr1	145416539	145427398	chr4	190099341	190227667			0.046	0.296608	0.0415493	0.300332	-2.03801
chr1	151610999	151623136	chr4	190099341	190227667			0.041	0.296608	0.0415493	0.300332	-2.03801
chr20	1546095	1546989	chr5	84065808	84125641			0.053	0.296608	0.0415493	0.300332	-2.03801
chr1	72541513	72544093	chr12	9588975	9598576			0.062	0.296753	0.0416879	0.300989	-2.03662
chr5	57365375	57367423	chr16	61557678	61583871			0.069	0.297074	0.0418156	0.301096	2.03535
chr16	61557678	61583871	chrX	144317019	144380504			0.054	0.29715	0.0419443	0.301444	-2.03407
chr4	173224492	173225728	chr7	130225161	130230882			0.082	0.297195	0.0418024	0.301096	-2.03548
chr20	1546095	1546989	chr7	125833375	125834099			0.038	0.297401	0.0419314	0.301444	-2.0342
chr10	66979005	66983855	chr3	194363156	194365164			0.063	0.297829	0.0421554	0.302672	-2.03198
chr3	109186173	109186453	chr17	41564452	41569488			0.054	0.298243	0.0422776	0.303259	2.03078
chr8	39417994	39452115	chr20	52135902	52206147			0.076	0.29916	0.0423996	0.303844	-2.02958
chr1	72541513	72544093	chr12	98319857	98321020			0.057	0.301263	0.04293	0.307058	-2.02439
chr6	41784616	41806111	chr4	69057539	69057930			0.068	0.301307	0.042886	0.307036	-2.02482
chr20	1546095	1546989	chr15	74678671	74679235			0.051	0.302063	0.0430421	0.307566	-2.0233
chr5	33575124	33582152	chr20	29862026	29907133			0.059	0.302514	0.0431149	0.307794	-2.0226
chr2	146581642	146582431	chr8	32259559	32359503			0.05	0.302828	0.0432435	0.308419	-2.02135
chr7	125833375	125834099	chr11	4929660	4930033			0.056	0.303032	0.0432954	0.308495	-2.02085
chr9	104407550	104465277	chr21	15240098	15307895			0.07	0.303863	0.0435313	0.309882	-2.01858
chr4	9838273	9838377	chr19	1	303475			0.052	0.304157	0.0437522	0.310277	-2.01646
chr4	173224492	173225728	chr4	9840336	9843299			0.058	0.304242	0.0436998	0.310277	-2.01696
chr1	233407294	233454476	chr12	98319857	98321020			0.067	0.304246	0.0436426	0.310277	2.01751
chr11	5764905	5765611	chr16	3726175	3808099			0.049	0.304288	0.0437522	0.310277	-2.01646
chr8	129476991	129555572	chr8	25032108	25032579			0.045	0.304599	0.0438607	0.310671	-2.01542
chr8	55328673	55435271	chr17	41564452	41569488			0.051	0.304871	0.0438906	0.310671	2.01513
chr4	115398979	115399091	chr11	5764905	5765611			0.055	0.304875	0.0439826	0.310736	-2.01426
chr5	33575124	33582152	chr4	115398979	115399091			0.037	0.305076	0.0439826	0.310736	-2.01426
chr9	4153905	4250862	chr12	53079320	53153450			0.063	0.305789	0.0442077	0.311446	-2.01212
chr12	53079320	53153450	chr3	194363156	194365164			0.056	0.306092	0.0442077	0.311446	-2.01212
chr12	68163243	68185669	chr3	194363156	194365164			0.066	0.306092	0.0442077	0.311446	-2.01212
chr2	4195538	4197761	chr18	36514797	36519348			0.04	0.306516	0.0443536	0.311888	-2.01073
chr19	44482052	44558435	chrX	144317019	144380504			0.055	0.306589	0.0443526	0.311888	-2.01074
chr2	190683413	190705829	chr12	25217169	25240754			0.059	0.307067	0.044474	0.31215	-2.0096
chr19	18981310	19127688	chr16	76929110	76929957			0.056	0.307067	0.044474	0.31215	-2.0096
chr4	9838273	9838377	chr17	11848581	11883777			0.039	0.307819	0.0446796	0.313236	-2.00766
chr1	150837973	150838548	chr7	125833375	125834099			0.065	0.308176	0.0447957	0.313236	-2.00657
chr4	1774075	1787213	chr5	584226	669335			0.075	0.308206	0.0447797	0.313236	-2.00672
chr8	25032108	25032579	chr17	28829098	28833685			0.058	0.308248	0.0449381	0.313939	-2.00523
chr20	1519261	1519711	chrX	144317019	144380504			0.059	0.308263	0.0447507	0.313236	2.00699
chr10	6136614	6183573	chr19	35145875	35171137			0.058	0.308793	0.0450036	0.314104	-2.00462
chr3	194363156	194365164	chr16	76929110	76929957			0.055	0.308949	0.0450574	0.314188	2.00412
chr8	146201994	146209943	chr18	280288	557126			0.06	0.310535	0.0453178	0.315709	2.00169
chr1	148942894	148945656	chr4	34478512	34482622			0.058	0.310633	0.0453772	0.315831	-2.00114
chr6	77496802	77509098	chr21	15240098	15307895			0.065	0.313065	0.0457677	0.318122	1.99753
chr17	18299663	18306657	chr22	15879497	16191765			0.048	0.3132	0.0457912	0.318122	-1.99731
chr1	233407294	233454476	chr12	53079320	53153450			0.053	0.316199	0.0463736	0.32187	-1.99198
chr12	98319857	98321020	chr15	40632985	40903123			0.054	0.318186	0.0466781	0.323255	-1.98921
chr16	61557678	61583871	chr17	41564452	41569488			0.057	0.318345	0.0466401	0.323255	-1.98955
chr8	146201994	146209943	chr11	134427400	134430660			0.098	0.318404	0.0467357	0.323255	-1.98869
chr12	739513	744192	chr5	84065808	84125641			0.044	0.318437	0.0467455	0.323255	-1.9886
chr12	25217169	25240754	chr16	76929110	76929957			0.058	0.319781	0.0469676	0.324193	-1.98659
chr14	21751817	21766598	chr1	72544095	72546004			0.074	0.31997	0.0469669	0.324193	-1.9866
chr4	69057539	69057930	chr12	98319857	98321020			0.081	0.321077	0.0472385	0.325763	1.98416
chr2	146581642	146582431	chr3	6626302	6627100			0.068	0.321204	0.0473148	0.32599	-1.98347
chr4	190099341	190227667	chr22	15879497	16191765			0.054	0.321216	0.047422	0.326129	-1.98251
chr1	151610999	151623136	chr3	170184343	170192057			0.054	0.32127	0.047396	0.326129	-1.98274
chr6	20324923	20418544	chr6	103854103	103854151			0.042	0.321566	0.0475086	0.326426	1.98174
chr8	25032108	25032579	chr17	41564452	41569488			0.055	0.321725	0.0476203	0.326595	-1.98074
chr2	43804668	43809680	chr5	56514655	56594994			0.041	0.321735	0.047566	0.326521	-1.98123
chr3	151721214	151730209	chr20	29862026	29907133			0.055	0.321888	0.0477685	0.327312	-1.97942
chr11	77447534	77480827	chr8	32259559	32359503			0.055	0.321926	0.0478409	0.327509	-1.97878
chr15	74678671	74679235	chr19	56834731	56846716			0.06	0.322798	0.0479033	0.327525	-1.97823
chr1	151610999	151623136	chr14	21751817	21766598			0.055	0.323313	0.0479305	0.327525	1.97798
chr2	190683413	190705829	chr2	242572704	242602538			0.093	0.324477	0.0481195	0.328517	-1.97631
chr11	34646778	34675893	chr19	14810496	14851360			0.088	0.325131	0.0482633	0.329088	1.97504
chr5	584226	669335	chr11	77447534	77480827			0.055	0.325167	0.0484147	0.329633	-1.97371
chr10	6136614	6183573	chr4	115398979	115399091			0.078	0.325215	0.0482908	0.329088	1.9748
chr3	109186173	109186453	chrX	5377883	5415709			0.057	0.325526	0.0484703	0.329712	-1.97322
chr1	151610999	151623136	chr19	35145875	35171137			0.049	0.326219	0.0486132	0.330385	-1.97197
chr8	69332025	69360589	chr4	172605910	172611511			0.055	0.326321	0.0487004	0.330664	1.97121
chr18	280288	557126	chr4	190099341	190227667			0.068	0.326449	0.0487424	0.330664	-1.97084
chr7	5770404	5780146	chr8	32259559	32359503			0.074	0.326636	0.0488045	0.330786	-1.9703
chr5	84065808	84125641	chr5	180312798	180323895			0.056	0.328674	0.0491008	0.332494	-1.96772
chr5	56514655	56594994	chr14	67367858	67376542			0.076	0.329581	0.0494586	0.333712	-1.96462
chr20	29862026	29907133	chr2	146581642	146582431			0.069	0.329664	0.0495557	0.334067	1.96378
chr1	112498065	112498708	chr14	21751817	21766598			0.06	0.329715	0.0493803	0.333712	-1.96529
chr1	39709178	39742790	chr16	3726175	3808099			0.061	0.329808	0.0494503	0.333712	-1.96469
chr8	69332025	69360589	chr17	36676668	36676847			0.051	0.329824	0.0494389	0.333712	1.96479
chr9	4153905	4250862	chrX	32680633	32713438			0.077	0.331207	0.0498795	0.335519	1.961
chr4	138311955	138312375	chr8	404200	474961			0.061	0.331333	0.0500394	0.335519	-1.95963
chr1	72544095	72546004	chr19	1	303475			0.061	0.331352	0.0498911	0.335519	-1.9609
chr11	77447534	77480827	chr20	1546095	1546989			0.046	0.331429	0.0501198	0.335758	1.95894
chr9	4153905	4250862	chr9	24494114	24509671			0.082	0.331512	0.0500209	0.335519	1.95979
chr1	145416539	145427398	chr3	191726376	191736694			0.067	0.331548	0.0499996	0.335519	-1.95997
chr1	181841648	181856678	chr14	21751817	21766598			0.086	0.331695	0.0499632	0.335519	1.96028
chr1	25468523	25491505	chr16	61557678	61583871			0.056	0.331758	0.0502188	0.336121	1.9581
chr20	86461	95378	chr1	150837973	150838548			0.09	0.331867	0.0504347	0.336965	-1.95626
chr8	129476991	129555572	chr19	1	303475			0.073	0.331944	0.0503443	0.336661	1.95703
chr14	21751817	21766598	chr19	56834731	56846716			0.08	0.332848	0.050609	0.337528	-1.95478
chr2	34570605	34571333	chr4	9840336	9843299			0.07	0.332974	0.050609	0.337528	-1.95478
chr13	22531120	22536182	chr15	40632985	40903123			0.052	0.333001	0.0508008	0.338206	-1.95316
chr3	170184343	170192057	chr8	39417994	39452115			0.047	0.333018	0.050766	0.338206	1.95345
chr5	584226	669335	chr5	56514655	56594994			0.062	0.333558	0.0509258	0.338738	-1.9521
chr5	584226	669335	chr5	84065808	84125641			0.077	0.333687	0.0509799	0.338798	-1.95165
chr9	24494114	24509671	chr20	1519261	1519711			0.079	0.335098	0.0512219	0.340104	-1.94962
chr8	146201994	146209943	chr17	11848581	11883777			0.073	0.335758	0.0513616	0.34073	-1.94845
chr12	53079320	53153450	chr5	180312798	180323895			0.07	0.335886	0.0514565	0.340758	-1.94765
chr12	68163243	68185669	chr1	150837973	150838548			0.064	0.335886	0.0514565	0.340758	-1.94765
chr16	76929110	76929957	chr17	11848581	11883777			0.055	0.335963	0.0520733	0.341228	-1.94253
chr6	163396785	163445194	chr9	24494114	24509671			0.067	0.336027	0.0520591	0.341228	-1.94265
chr8	69332025	69360589	chr15	40632985	40903123			0.049	0.336136	0.0516117	0.341183	1.94636
chr4	138311955	138312375	chr5	56514655	56594994			0.053	0.336194	0.0519508	0.341228	-1.94354
chr8	404200	474961	chr9	104407550	104465277			0.069	0.336194	0.0519508	0.341228	-1.94354
chr1	148942894	148945656	chr15	74678671	74679235			0.078	0.336219	0.0520536	0.341228	-1.94269
chr5	56514655	56594994	chr7	125833375	125834099			0.069	0.336242	0.0515977	0.341183	-1.94647
chr3	68828938	68829123	chr3	194363156	194365164			0.069	0.336341	0.0517408	0.341228	-1.94528
chr7	130225161	130230882	chr5	84065808	84125641			0.078	0.336454	0.0519373	0.341228	-1.94365
chr1	112498065	112498708	chr16	3726175	3808099			0.069	0.336571	0.051707	0.341228	-1.94557
chr7	142154516	142155652	chr11	134427400	134430660			0.049	0.336638	0.0519325	0.341228	-1.94369
chr6	163396785	163445194	chr15	18846942	18846958			0.072	0.336692	0.0518645	0.341228	1.94426
chr11	4929660	4930033	chr19	56834731	56846716			0.07	0.338284	0.0522497	0.342085	-1.94107
chr3	170184343	170192057	chr11	34646778	34675893			0.067	0.33834	0.0524313	0.342378	-1.93958
chr3	170184343	170192057	chr18	21325419	21345631			0.067	0.33834	0.0524313	0.342378	-1.93958
chr18	280288	557126	chr11	134427400	134430660			0.079	0.338344	0.0525119	0.342606	1.93891
chr19	14810496	14851360	chrX	144317019	144380504			0.062	0.338707	0.0524033	0.342378	-1.93981
chr3	6626302	6627100	chr4	115398979	115399091			0.065	0.339033	0.0526611	0.343281	-1.93769
chr18	280288	557126	chr9	104407550	104465277			0.069	0.339585	0.0527561	0.343601	-1.93691
chr1	25468523	25491505	chr4	172605910	172611511			0.061	0.339787	0.0529396	0.343901	-1.93541
chr1	25468523	25491505	chr17	28829098	28833685			0.064	0.339787	0.0529396	0.343901	-1.93541
chr1	181841648	181856678	chr2	34570605	34571333			0.077	0.339814	0.0528878	0.343901	-1.93584
chr14	21751817	21766598	chr2	242572704	242602538			0.116	0.340761	0.0530805	0.344365	-1.93427
chr1	25468523	25491505	chr9	24494114	24509671			0.05	0.340904	0.0531028	0.344365	-1.93408
chr11	77447534	77480827	chr5	180312798	180323895			0.053	0.341729	0.0533154	0.345445	1.93236
chr7	22926282	22980209	chr6	163396785	163445194			0.076	0.343004	0.0536069	0.346735	1.93
chr3	170184343	170192057	chr19	1	303475			0.084	0.343068	0.0535008	0.346347	1.93086
chr4	173224492	173225728	chr5	584226	669335			0.081	0.343303	0.0536541	0.346741	-1.92962
chr10	89706403	89715824	chr17	18299663	18306657			0.06	0.34387	0.0537434	0.34702	-1.9289
chr8	129476991	129555572	chr1	72544095	72546004			0.056	0.345639	0.0540385	0.348559	-1.92653
chr20	1546095	1546989	chr8	11066301	11093584			0.074	0.346071	0.054307	0.348559	1.92438
chr7	142154516	142155652	chr8	146201994	146209943			0.052	0.346198	0.0544407	0.349119	-1.92331
chr1	145416539	145427398	chr2	190683413	190705829			0.054	0.346569	0.0542835	0.348559	-1.92457
chr1	145416539	145427398	chr19	18981310	19127688			0.053	0.346569	0.0542835	0.348559	-1.92457
chr1	151610999	151623136	chr19	18981310	19127688			0.045	0.346569	0.0542835	0.348559	-1.92457
chr1	151610999	151623136	chr19	44482052	44558435			0.062	0.346569	0.0542835	0.348559	-1.92457
chr3	151721214	151730209	chr5	33575124	33582152			0.098	0.346683	0.0545646	0.349614	-1.92233
chr12	53079320	53153450	chr17	41564452	41569488			0.067	0.346857	0.0547284	0.349767	-1.92103
chr6	77496802	77509098	chr10	89706403	89715824			0.105	0.346868	0.0547092	0.349767	-1.92118
chr2	4195538	4197761	chr5	84065808	84125641			0.068	0.346959	0.054276	0.348559	-1.92463
chr4	1774075	1787213	chr8	39417994	39452115			0.079	0.346962	0.054657	0.349767	1.92159
chr4	172605910	172611511	chr9	24494114	24509671			0.06	0.347073	0.054782	0.349812	-1.9206
chr4	9838273	9838377	chr1	72544095	72546004			0.073	0.347207	0.0548834	0.349864	-1.9198
chr20	52135902	52206147	chr5	180312798	180323895			0.059	0.347214	0.0548703	0.349864	-1.9199
chr1	39709178	39742790	chr19	14810496	14851360			0.097	0.347382	0.0549382	0.349916	-1.91936
chr12	33199753	33199843	chrX	32680633	32713438			0.053	0.347939	0.0551134	0.350734	-1.91798
chr2	4195538	4197761	chr19	10309264	10352321			0.072	0.34877	0.0553116	0.351102	-1.91642
chr6	41784616	41806111	chr19	10309264	10352321			0.07	0.34877	0.0553116	0.351102	-1.91642
chr6	41784616	41806111	chr3	6626302	6627100			0.058	0.34877	0.0553116	0.351102	-1.91642
chr12	68163243	68185669	chr22	15879497	16191765			0.069	0.349123	0.0554372	0.351378	-1.91543
chr4	138311955	138312375	chr18	36514797	36519348			0.064	0.349139	0.0555892	0.351378	-1.91424
chr8	25032108	25032579	chr18	36514797	36519348			0.058	0.349139	0.0555892	0.351378	-1.91424
chr3	191726376	191736694	chr21	15240098	15307895			0.075	0.349195	0.0555208	0.351378	-1.91478
chr7	130225161	130230882	chr22	48584782	48623598			0.065	0.34935	0.0555767	0.351378	-1.91434
chr18	21325419	21345631	chr4	190099341	190227667			0.067	0.349841	0.0557864	0.352293	-1.9127
chr14	67367858	67376542	chr16	61557678	61583871			0.05	0.350123	0.0558279	0.352293	-1.91238
chr15	18846942	18846958	chrX	32680633	32713438			0.082	0.351303	0.0564231	0.354558	-1.90775
chr7	125833375	125834099	chr20	1519261	1519711			0.084	0.351319	0.056191	0.353989	-1.90955
chr7	22926282	22980209	chr18	64903548	64908663			0.057	0.351403	0.0563713	0.35453	1.90815
chr2	4195538	4197761	chr10	66979005	66983855			0.091	0.351432	0.0561432	0.353985	-1.90992
chr1	148942894	148945656	chrX	144317019	144380504			0.078	0.351467	0.0565082	0.354727	-1.9071
chr3	191726376	191736694	chr15	40632985	40903123			0.08	0.351535	0.0565444	0.354727	-1.90682
chr13	82956392	82973840	chr17	18299663	18306657			0.074	0.351662	0.0563463	0.35453	-1.90835
chr3	191726376	191736694	chrX	5377883	5415709			0.07	0.353209	0.0569428	0.356894	-1.90375
chr1	72541513	72544093	chr20	86461	95378			0.071	0.353495	0.0570388	0.356894	-1.90301
chr1	145416539	145427398	chr19	10309264	10352321			0.073	0.354003	0.0571278	0.356894	-1.90233
chr1	151610999	151623136	chr19	10309264	10352321			0.07	0.354003	0.0571278	0.356894	-1.90233
chr8	32259559	32359503	chr16	76929110	76929957			0.059	0.354267	0.0572906	0.357614	-1.90109
chr4	172605910	172611511	chr11	4929660	4930033			0.074	0.354333	0.0571188	0.356894	-1.9024
chr12	739513	744192	chr16	61557678	61583871			0.066	0.35465	0.0574176	0.357811	-1.90012
chr8	129476991	129555572	chr4	1	24613			0.066	0.354825	0.0573659	0.357786	1.90051
chr15	18846942	18846958	chr17	18299663	18306657			0.087	0.355407	0.057662	0.358957	1.89826
chr3	194363156	194365164	chr17	41564452	41569488			0.069	0.355425	0.0577016	0.358957	-1.89796
chr9	4153905	4250862	chr20	86461	95378			0.086	0.355527	0.057745	0.358957	1.89763
chr1	112498065	112498708	chr3	191726376	191736694			0.06	0.355561	0.057894	0.359287	-1.8965
chr7	5770404	5780146	chr14	67367858	67376542			0.074	0.355742	0.0578552	0.359287	-1.89679
chr4	173224492	173225728	chr15	18846942	18846958			0.103	0.356812	0.0581852	0.360796	-1.8943
chr3	6626302	6627100	chr5	180312798	180323895			0.081	0.356854	0.0586274	0.360854	1.89098
chr3	68828938	68829123	chr11	4929660	4930033			0.077	0.356965	0.0586022	0.360854	-1.89117
chr2	146581642	146582431	chr14	105618541	105631769			0.067	0.357006	0.0586272	0.360854	-1.89098
chr1	112498065	112498708	chr19	1	303475			0.1	0.357007	0.0587072	0.361049	-1.89038
chr4	173224492	173225728	chr6	41784616	41806111			0.091	0.357137	0.0585886	0.360854	-1.89127
chr3	170184343	170192057	chr13	36982532	36982744			0.063	0.357176	0.0582951	0.360854	-1.89347
chr4	190099341	190227667	chr22	48584782	48623598			0.075	0.357329	0.0585883	0.360854	-1.89127
chr1	148942894	148945656	chr4	190099341	190227667			0.062	0.357379	0.0584411	0.360854	-1.89237
chr5	584226	669335	chr20	1546095	1546989			0.079	0.35739	0.0583585	0.360854	-1.893
chr20	86461	95378	chr22	48584782	48623598			0.051	0.3575	0.0589587	0.361116	-1.8885
chr15	74678671	74679235	chr22	48584782	48623598			0.075	0.3575	0.0589587	0.361116	-1.8885
chr1	72541513	72544093	chr9	4153905	4250862			0.111	0.35752	0.0585851	0.360854	-1.89129
chr12	68163243	68185669	chr21	15240098	15307895			0.09	0.35754	0.0588967	0.361116	-1.88896
chr3	194363156	194365164	chr15	18846942	18846958			0.092	0.357643	0.0589367	0.361116	-1.88867
chr7	22926282	22980209	chr12	53079320	53153450			0.068	0.357727	0.0588967	0.361116	-1.88896
chr5	57365375	57367423	chr12	9588975	9598576			0.088	0.357981	0.0597926	0.362086	-1.88232
chr3	170184343	170192057	chr10	66979005	66983855			0.097	0.358173	0.0599064	0.362482	-1.88148
chr8	404200	474961	chr13	82956392	82973840			0.051	0.358188	0.0597729	0.362086	-1.88246
chr8	404200	474961	chr17	18299663	18306657			0.057	0.358188	0.0597729	0.362086	-1.88246
chr6	20324923	20418544	chr19	35145875	35171137			0.075	0.358229	0.0591403	0.361933	-1.88715
chr12	9588975	9598576	chr20	1546095	1546989			0.076	0.358452	0.0597689	0.362086	-1.88249
chr11	77447534	77480827	chr12	68163243	68185669			0.08	0.35846	0.0595283	0.361946	1.88427
chr8	32259559	32359503	chr17	28829098	28833685			0.06	0.358593	0.0596227	0.362086	-1.88357
chr15	74678785	74682816	chr13	82956392	82973840			0.051	0.358777	0.0595184	0.361946	-1.88434
chr15	74678785	74682816	chr17	36676668	36676847			0.066	0.358777	0.0595184	0.361946	-1.88434
chr2	190683413	190705829	chr7	22926282	22980209			0.065	0.358781	0.0601429	0.363035	-1.87974
chr7	22926282	22980209	chr19	44482052	44558435			0.071	0.358874	0.0601429	0.363035	-1.87974
chr2	4195538	4197761	chr17	11848581	11883777			0.081	0.359	0.0593108	0.361946	1.88588
chr6	41784616	41806111	chr17	11848581	11883777			0.087	0.359	0.0593108	0.361946	1.88588
chr13	22531120	22536182	chr16	76929110	76929957			0.065	0.359089	0.0595124	0.361946	-1.88439
chr2	43804668	43809680	chr10	89706403	89715824			0.061	0.359102	0.0601359	0.363035	-1.8798
chr12	25217169	25240754	chr6	77496802	77509098			0.078	0.359219	0.0595084	0.361946	1.88442
chr12	33199753	33199843	chr22	15879497	16191765			0.053	0.359422	0.0594713	0.361946	-1.88469
chr12	25217169	25240754	chr22	48584782	48623598			0.062	0.35957	0.0603396	0.363637	-1.8783
chr1	145416539	145427398	chr4	9838273	9838377			0.09	0.359714	0.060337	0.363637	1.87832
chr19	18981310	19127688	chr16	61557678	61583871			0.079	0.359776	0.0604352	0.363921	-1.87761
chr19	44482052	44558435	chr6	103854103	103854151			0.09	0.360046	0.0605407	0.364264	1.87684
chr1	148942894	148945656	chr19	14810496	14851360			0.082	0.360492	0.0607617	0.364629	-1.87523
chr19	14810496	14851360	chr20	29862026	29907133			0.077	0.360492	0.0607617	0.364629	-1.87523
chr5	84065808	84125641	chr6	163396785	163445194			0.057	0.36052	0.0607076	0.364629	-1.87562
chr6	103854103	103854151	chr21	15240098	15307895			0.068	0.360536	0.0607958	0.364629	-1.87498
chr4	115398979	115399091	chr13	22531120	22536182			0.083	0.361249	0.0609975	0.365255	-1.87351
chr4	138311955	138312375	chr8	32259559	32359503			0.061	0.36137	0.0611127	0.365362	-1.87268
chr7	22926282	22980209	chr17	36676668	36676847			0.058	0.361462	0.0609757	0.365255	1.87367
chr4	115398979	115399091	chr8	404200	474961			0.072	0.361615	0.0611127	0.365362	-1.87268
chr22	15879497	16191765	chrX	144317019	144380504			0.068	0.362127	0.0612722	0.365659	-1.87153
chr9	104407550	104465277	chr17	36676668	36676847			0.069	0.362145	0.0612397	0.365659	-1.87176
chr1	233407294	233454476	chr19	56834731	56846716			0.092	0.362367	0.0613086	0.365659	1.87126
chr5	84065808	84125641	chr10	89706403	89715824			0.106	0.362424	0.0615043	0.365953	-1.86985
chr21	15240098	15307895	chrX	144317019	144380504			0.081	0.362542	0.0614406	0.365864	-1.87031
chr11	134427400	134430660	chr13	82956392	82973840			0.075	0.362571	0.0613924	0.365864	-1.87066
chr6	163396785	163445194	chr14	105618541	105631769			0.093	0.363601	0.0616968	0.366808	-1.86847
chr5	57365375	57367423	chr7	125833375	125834099			0.094	0.36501	0.0620649	0.368412	-1.86583
chr5	57365375	57367423	chr15	18846942	18846958			0.083	0.36501	0.0620649	0.368412	-1.86583
chr13	36982532	36982744	chr16	3726175	3808099			0.072	0.366604	0.0624866	0.370329	-1.86283
chr4	69057539	69057930	chr5	180312798	180323895			0.072	0.366807	0.0624546	0.370329	-1.86305
chr5	33575124	33582152	chr6	103854103	103854151			0.075	0.367436	0.0627001	0.371039	-1.86131
chr8	55328673	55435271	chr22	48584782	48623598			0.069	0.367643	0.0627939	0.371039	1.86065
chr15	74678785	74682816	chr4	138311955	138312375			0.079	0.367715	0.0628505	0.371039	-1.86025
chr1	112498065	112498708	chr1	145416539	145427398			0.072	0.367752	0.062822	0.371039	-1.86045
chr1	148942894	148945656	chr19	35145875	35171137			0.078	0.367854	0.063018	0.371039	-1.85906
chr3	109186173	109186453	chr17	18299663	18306657			0.083	0.367904	0.0629645	0.371039	1.85944
chr12	53079320	53153450	chr11	134427400	134430660			0.085	0.368021	0.0630514	0.371039	1.85883
chr12	68163243	68185669	chr11	134427400	134430660			0.081	0.368021	0.0630514	0.371039	1.85883
chr1	112498065	112498708	chr19	56834731	56846716			0.071	0.368079	0.0630514	0.371039	-1.85883
chr11	34646778	34675893	chr18	21325419	21345631			0.081	0.368182	0.0631178	0.371139	-1.85836
chr1	39709178	39742790	chr10	6136614	6183573			0.076	0.368372	0.06318	0.371213	-1.85792
chr12	9588975	9598576	chr16	3726175	3808099			0.104	0.369074	0.0634684	0.372325	-1.8559
chr2	190683413	190705829	chr9	4153905	4250862			0.092	0.369146	0.0634447	0.372325	-1.85606
chr1	72541513	72544093	chr1	150837973	150838548			0.08	0.369504	0.0635741	0.372362	-1.85516
chr1	72541513	72544093	chr5	180312798	180323895			0.072	0.369504	0.0635741	0.372362	-1.85516
chr7	142154516	142155652	chr22	48584782	48623598			0.082	0.369625	0.0636865	0.372631	-1.85437
chr9	4153905	4250862	chr5	180312798	180323895			0.073	0.369795	0.0637193	0.372631	1.85414
chr6	163396785	163445194	chr18	36514797	36519348			0.095	0.371176	0.0639806	0.373868	-1.85231
chr19	35145875	35171137	chr6	163396785	163445194			0.073	0.372693	0.0644116	0.375509	1.84932
chr12	9588975	9598576	chr4	190099341	190227667			0.071	0.372951	0.0643882	0.375509	-1.84948
chr12	9588975	9598576	chr5	84065808	84125641			0.074	0.372951	0.0643882	0.375509	-1.84948
chr8	55328673	55435271	chr16	76929110	76929957			0.087	0.374109	0.064581	0.376204	1.84815
chr12	33199753	33199843	chr5	56514655	56594994			0.07	0.374989	0.0650717	0.376929	1.84477
chr19	10309264	10352321	chr3	68828938	68829123			0.081	0.375014	0.0650059	0.376924	-1.84522
chr3	6626302	6627100	chr3	68828938	68829123			0.06	0.375014	0.0650059	0.376924	-1.84522
chr3	151721214	151730209	chr4	1	24613			0.09	0.375191	0.0651073	0.376929	1.84452
chr6	41784616	41806111	chr10	6136614	6183573			0.077	0.375209	0.0649917	0.376924	-1.84532
chr6	163396785	163445194	chr16	61557678	61583871			0.097	0.375284	0.064949	0.376924	-1.84561
chr3	151721214	151730209	chr13	36982532	36982744			0.082	0.375304	0.0652376	0.377392	-1.84363
chr20	52135902	52206147	chr18	36514797	36519348			0.067	0.375316	0.0649869	0.376924	-1.84535
chr4	1774075	1787213	chr14	67367858	67376542			0.086	0.375441	0.0648794	0.376924	-1.84609
chr15	40632985	40903123	chr19	56834731	56846716			0.078	0.376002	0.0654272	0.377826	-1.84233
chr19	18981310	19127688	chr17	11848581	11883777			0.085	0.376293	0.0655169	0.377826	1.84171
chr4	173224492	173225728	chr20	52135902	52206147			0.104	0.376349	0.0655234	0.377826	-1.84167
chr2	146581642	146582431	chrX	144317019	144380504			0.098	0.376914	0.0656011	0.377826	-1.84114
chr9	4153905	4250862	chr4	138311955	138312375			0.084	0.377461	0.0657659	0.377826	-1.84002
chr9	4153905	4250862	chr8	404200	474961			0.059	0.377461	0.0657659	0.377826	-1.84002
chr9	4153905	4250862	chr8	25032108	25032579			0.07	0.377461	0.0657659	0.377826	-1.84002
chr8	98824821	98932778	chr15	74678671	74679235			0.093	0.37771	0.0657255	0.377826	1.84029
chr1	148942894	148945656	chr19	44482052	44558435			0.095	0.377753	0.0657185	0.377826	-1.84034
chr1	145416539	145427398	chr2	4195538	4197761			0.098	0.378937	0.0663444	0.380859	-1.83609
chr11	5764905	5765611	chr19	56834731	56846716			0.095	0.380067	0.0666108	0.382096	-1.83429
chr2	146581642	146582431	chr5	56514655	56594994			0.101	0.380232	0.0667121	0.382384	-1.83361
chr5	180312798	180323895	chrX	144317019	144380504			0.096	0.381165	0.066963	0.383529	-1.83192
chr9	24494114	24509671	chr18	36514797	36519348			0.103	0.381215	0.0670504	0.383737	-1.83134
chr15	74678785	74682816	chr17	28829098	28833685			0.065	0.381285	0.0671021	0.38374	-1.83099
chr5	84065808	84125641	chr9	104407550	104465277			0.072	0.38154	0.0671849	0.383921	-1.83043
chr3	170184343	170192057	chr12	98319857	98321020			0.073	0.382019	0.0673054	0.384317	-1.82963
chr1	148942894	148945656	chr19	10309264	10352321			0.106	0.382274	0.0676398	0.384437	-1.8274
chr8	69332025	69360589	chr11	77447534	77480827			0.061	0.38233	0.0675457	0.384437	-1.82803
chr6	20324923	20418544	chr22	48584782	48623598			0.083	0.382331	0.067685	0.384437	1.8271
chr6	103854103	103854151	chrX	5377883	5415709			0.081	0.382331	0.067685	0.384437	1.8271
chr7	158164844	158167009	chr5	56514655	56594994			0.09	0.382391	0.0675159	0.384437	-1.82822
chr4	190099341	190227667	chr17	11848581	11883777			0.073	0.382435	0.0676021	0.384437	-1.82765
chr3	151721214	151730209	chr9	24494114	24509671			0.093	0.382542	0.0675785	0.384437	-1.82781
chr1	181841648	181856678	chr8	55328673	55435271			0.073	0.382722	0.0679561	0.385102	1.8253
chr18	280288	557126	chr16	3726175	3808099			0.081	0.382889	0.0679479	0.385102	1.82535
chr20	29862026	29907133	chrX	32680633	32713438			0.084	0.382921	0.0679055	0.385102	-1.82563
chr2	190683413	190705829	chr4	9840336	9843299			0.075	0.383746	0.0681693	0.386019	1.82389
chr7	142154516	142155652	chr1	150837973	150838548			0.095	0.384544	0.0685271	0.387752	-1.82152
chr3	198958008	198983678	chr8	404200	474961			0.073	0.384714	0.0688568	0.388445	-1.81936
chr12	33199753	33199843	chr1	25468523	25491505			0.097	0.384943	0.06882	0.388445	1.8196
chr8	11066301	11093584	chr18	36514797	36519348			0.089	0.385077	0.0687324	0.388328	-1.82017
chr17	11848581	11883777	chr18	36514797	36519348			0.083	0.385077	0.0687324	0.388328	-1.82017
chr3	109186173	109186453	chr5	84065808	84125641			0.07	0.386499	0.0691977	0.390075	-1.81713
chr11	34646778	34675893	chr18	64903548	64908663			0.083	0.386739	0.0693346	0.390261	1.81623
chr7	142154516	142155652	chrX	144317019	144380504			0.078	0.38678	0.0692942	0.390261	1.8165
chr1	112498065	112498708	chr15	74678785	74682816			0.093	0.387973	0.0697133	0.391511	-1.81377
chr8	69332025	69360589	chr1	150837973	150838548			0.087	0.388122	0.0697019	0.391511	-1.81384
chr14	105631771	105638132	chr12	98319857	98321020			0.072	0.388255	0.0697802	0.391594	-1.81334
chr1	150837973	150838548	chr13	82956392	82973840			0.111	0.388346	0.0697019	0.391511	-1.81384
chr8	69332025	69360589	chr3	194363156	194365164			0.103	0.388472	0.0699021	0.391984	-1.81254
chr8	129476991	129555572	chr19	10309264	10352321			0.096	0.389774	0.0700551	0.392549	-1.81155
chr3	68828938	68829123	chr11	5764905	5765611			0.093	0.389994	0.0701903	0.393013	-1.81068
chr7	22926282	22980209	chr8	25032108	25032579			0.091	0.391337	0.0709839	0.395391	-1.80558
chr5	584226	669335	chr10	66979005	66983855			0.125	0.391484	0.0709303	0.395386	-1.80592
chr11	77447534	77480827	chr15	18846942	18846958			0.092	0.391734	0.0709023	0.395386	1.8061
chr4	172605910	172611511	chr7	125833375	125834099			0.093	0.391811	0.0711526	0.395744	-1.8045
chr11	34646778	34675893	chr6	163396785	163445194			0.115	0.391874	0.0710696	0.395575	1.80503
chr8	69332025	69360589	chr7	5770404	5780146			0.102	0.391928	0.0708414	0.395386	1.80649
chr9	24494114	24509671	chr12	98319857	98321020			0.115	0.391962	0.070889	0.395386	-1.80619
chr5	84065808	84125641	chrX	144317019	144380504			0.095	0.392175	0.0708272	0.395386	-1.80658
chr1	181841648	181856678	chr18	64903548	64908663			0.088	0.392197	0.0707883	0.395386	-1.80683
chr7	142154516	142155652	chr17	41564452	41569488			0.079	0.393342	0.0714653	0.397188	-1.80251
chr7	125833375	125834099	chr12	98319857	98321020			0.077	0.394178	0.0717539	0.397768	-1.80068
chr8	146201994	146209943	chr15	18846942	18846958			0.085	0.394265	0.0716856	0.397768	-1.80111
chr8	129476991	129555572	chr17	11848581	11883777			0.098	0.394697	0.0718681	0.397768	-1.79995
chr1	233407294	233454476	chr19	44482052	44558435			0.078	0.3948	0.0718469	0.397768	-1.80009
chr1	148942894	148945656	chr19	56834731	56846716			0.102	0.394846	0.0718334	0.397768	1.80017
chr15	74678785	74682816	chr1	25468523	25491505			0.103	0.395141	0.0719937	0.397768	-1.79916
chr1	25468523	25491505	chr1	72544095	72546004			0.09	0.395395	0.0719937	0.397768	-1.79916
chr3	109186173	109186453	chr4	1	24613			0.123	0.395478	0.0719833	0.397768	1.79922
chr12	33199753	33199843	chr1	150837973	150838548			0.134	0.396299	0.0723898	0.399075	-1.79666
chr12	33199753	33199843	chr5	180312798	180323895			0.117	0.396299	0.0723898	0.399075	-1.79666
chr19	10309264	10352321	chr7	125833375	125834099			0.092	0.396348	0.0723394	0.399075	-1.79698
chr1	145416539	145427398	chr14	67367858	67376542			0.072	0.396434	0.0725174	0.399484	-1.79586
chr4	9840336	9843299	chr22	48584782	48623598			0.12	0.396711	0.0728168	0.399667	-1.79398
chr3	109186173	109186453	chr17	28829098	28833685			0.077	0.396811	0.0727964	0.399667	1.7941
chr1	148942894	148945656	chr8	98824821	98932778			0.086	0.396912	0.0726561	0.399667	1.79499
chr13	82956392	82973840	chr16	3726175	3808099			0.08	0.397067	0.0727823	0.399667	-1.79419
chr8	146201994	146209943	chr12	33199753	33199843			0.07	0.397084	0.0730698	0.400171	1.79239
chr4	115398979	115399091	chr6	103854103	103854151			0.071	0.397147	0.0730546	0.400171	-1.79249
chr16	3726175	3808099	chr17	36676668	36676847			0.078	0.39724	0.0727823	0.399667	-1.79419
chr4	173224492	173225728	chr10	89706403	89715824			0.094	0.397333	0.073122	0.400171	-1.79207
chr8	55328673	55435271	chr3	6626302	6627100			0.1	0.397388	0.0731098	0.400171	1.79214
chr4	69057539	69057930	chr9	24494114	24509671			0.098	0.397679	0.0732827	0.400466	-1.79107
chr17	11848581	11883777	chr18	64903548	64908663			0.094	0.397786	0.0734597	0.400903	-1.78996
chr8	69332025	69360589	chr19	56834731	56846716			0.089	0.39779	0.0732709	0.400466	-1.79114
chr5	57365375	57367423	chr12	53079320	53153450			0.131	0.398018	0.0735764	0.400903	-1.78924
chr8	404200	474961	chr22	48584782	48623598			0.09	0.398172	0.0735602	0.400903	-1.78934
chr8	129476991	129555572	chr22	15879497	16191765			0.099	0.398368	0.0735595	0.400903	1.78934
chr19	35145875	35171137	chr5	56514655	56594994			0.107	0.398791	0.0739047	0.401526	-1.7872
chr19	35145875	35171137	chr9	104407550	104465277			0.107	0.398791	0.0739047	0.401526	-1.7872
chr15	74678785	74682816	chr17	11848581	11883777			0.083	0.398919	0.073793	0.4015	-1.78789
chr1	72544095	72546004	chr17	11848581	11883777			0.07	0.398919	0.073793	0.4015	-1.78789
chr2	190683413	190705829	chr6	163396785	163445194			0.085	0.399186	0.0741615	0.402338	1.78562
chr19	44482052	44558435	chr6	163396785	163445194			0.077	0.399186	0.0741615	0.402338	1.78562
chr3	68828938	68829123	chr13	82956392	82973840			0.096	0.399308	0.074272	0.402356	-1.78493
chr8	69332025	69360589	chr3	68828938	68829123			0.102	0.399508	0.074272	0.402356	-1.78493
chr3	191726376	191736694	chr17	11848581	11883777			0.11	0.39955	0.0744115	0.402821	-1.78408
chr1	72541513	72544093	chr19	10309264	10352321			0.097	0.399835	0.0746043	0.403573	-1.78289
chr1	181841648	181856678	chr20	86461	95378			0.095	0.401454	0.0750829	0.404703	-1.77996
chr1	181841648	181856678	chr16	3726175	3808099			0.101	0.401454	0.0750829	0.404703	-1.77996
chr8	129476991	129555572	chr16	61557678	61583871			0.084	0.401488	0.075006	0.404703	-1.78043
chr1	148942894	148945656	chr3	170184343	170192057			0.078	0.401707	0.0750727	0.404703	-1.78002
chr7	130225161	130230882	chr7	125833375	125834099			0.115	0.401736	0.0749059	0.404703	1.78104
chr4	172605910	172611511	chr18	64903548	64908663			0.123	0.402024	0.0753049	0.405608	-1.7786
chr3	170184343	170192057	chr9	4153905	4250862			0.101	0.403713	0.0756814	0.407052	-1.77631
chr6	163396785	163445194	chr7	5770404	5780146			0.104	0.403854	0.0756679	0.407052	-1.77639
chr7	158164844	158167009	chr7	5770404	5780146			0.09	0.404243	0.075811	0.407457	-1.77553
chr8	146201994	146209943	chr15	74678785	74682816			0.109	0.404795	0.0759228	0.407766	-1.77485
chr18	280288	557126	chr16	61557678	61583871			0.111	0.406303	0.0762203	0.408778	-1.77305
chr20	86461	95378	chr7	5770404	5780146			0.111	0.406564	0.0761919	0.408778	-1.77322
chr19	18981310	19127688	chr3	68828938	68829123			0.12	0.40701	0.0763172	0.409005	-1.77247
chr4	1774075	1787213	chr12	739513	744192			0.092	0.4072	0.0767112	0.409363	-1.7701
chr9	4153905	4250862	chr8	11066301	11093584			0.103	0.407314	0.0766727	0.409363	-1.77033
chr3	194363156	194365164	chr8	11066301	11093584			0.118	0.407314	0.0766727	0.409363	-1.77033
chr2	34570605	34571333	chr8	129476991	129555572			0.084	0.407397	0.0766136	0.409363	1.77068
chr5	33575124	33582152	chr9	4153905	4250862			0.098	0.40751	0.0768321	0.409717	-1.76937
chr14	105631771	105638132	chr19	35145875	35171137			0.096	0.40781	0.0765421	0.409363	-1.77111
chr3	194363156	194365164	chr5	56514655	56594994			0.095	0.40781	0.0765421	0.409363	-1.77111
chr14	67367858	67376542	chr18	64903548	64908663			0.081	0.407815	0.0768996	0.409785	-1.76897
chr2	4195538	4197761	chr11	34646778	34675893			0.137	0.409272	0.0773134	0.410823	-1.76649
chr11	4929660	4930033	chr18	36514797	36519348			0.11	0.409345	0.0773076	0.410823	-1.76653
chr11	77447534	77480827	chr11	5764905	5765611			0.094	0.409375	0.0772914	0.410823	-1.76662
chr5	33575124	33582152	chr11	77447534	77480827			0.103	0.409618	0.0772914	0.410823	-1.76662
chr12	9588975	9598576	chr22	15879497	16191765			0.09	0.409899	0.0774311	0.411158	-1.76579
chr4	138311955	138312375	chr13	22531120	22536182			0.116	0.410597	0.0776708	0.412123	-1.76436
chr4	1774075	1787213	chr19	1	303475			0.09	0.410623	0.0777228	0.412123	1.76405
chr9	4153905	4250862	chrX	5377883	5415709			0.104	0.411275	0.0781187	0.412183	1.76171
chr18	21325419	21345631	chr19	56834731	56846716			0.138	0.411334	0.0779867	0.412183	1.76249
chr2	34570605	34571333	chr11	134427400	134430660			0.132	0.411399	0.0779867	0.412183	1.76249
chr8	98824821	98932778	chr14	105631771	105638132			0.121	0.411412	0.0780485	0.412183	-1.76212
chr8	98824821	98932778	chr3	194363156	194365164			0.105	0.411412	0.0780485	0.412183	-1.76212
chr5	57365375	57367423	chr21	15240098	15307895			0.121	0.411418	0.078111	0.412183	1.76175
chr1	72541513	72544093	chr17	41564452	41569488			0.098	0.411562	0.0781754	0.412193	-1.76137
chr9	4153905	4250862	chr5	84065808	84125641			0.105	0.411771	0.0780485	0.412183	-1.76212
chr1	233407294	233454476	chr2	146581642	146582431			0.101	0.411779	0.0782894	0.412504	1.7607
chr6	103854103	103854151	chr15	18846942	18846958			0.115	0.412457	0.0784233	0.412709	1.75991
chr2	43804668	43809680	chr4	9840336	9843299			0.099	0.412495	0.0784383	0.412709	-1.75982
chr3	109186173	109186453	chr11	34646778	34675893			0.098	0.413907	0.0787631	0.413258	-1.75791
chr5	584226	669335	chr11	134427400	134430660			0.096	0.414232	0.07868	0.413258	1.7584
chr12	25217169	25240754	chr9	104407550	104465277			0.109	0.414236	0.0787595	0.413258	-1.75793
chr19	35145875	35171137	chr16	76929110	76929957			0.114	0.414236	0.0787595	0.413258	-1.75793
chr3	170184343	170192057	chr7	5770404	5780146			0.088	0.414865	0.0794111	0.414262	-1.75411
chr1	145416539	145427398	chr5	33575124	33582152			0.105	0.415039	0.0790719	0.414262	-1.7561
chr7	130225161	130230882	chr12	739513	744192			0.089	0.415073	0.0793556	0.414262	-1.75444
chr1	145416539	145427398	chr4	34478512	34482622			0.083	0.415075	0.0795066	0.414262	-1.75356
chr6	41784616	41806111	chr9	24494114	24509671			0.12	0.415107	0.0793043	0.414262	-1.75474
chr1	233407294	233454476	chr14	21751817	21766598			0.099	0.415121	0.0790665	0.414262	1.75613
chr12	53079320	53153450	chr1	25468523	25491505			0.147	0.415147	0.0794987	0.414262	1.7536
chr1	112498065	112498708	chr6	41784616	41806111			0.125	0.415344	0.0793043	0.414262	-1.75474
chr2	146581642	146582431	chr15	40632985	40903123			0.105	0.415364	0.0792322	0.414262	-1.75516
chr4	34478512	34482622	chr9	104407550	104465277			0.099	0.415473	0.0792886	0.414262	-1.75483
chr8	39417994	39452115	chr8	404200	474961			0.1	0.415645	0.0798617	0.415248	1.75149
chr3	151721214	151730209	chr10	66979005	66983855			0.08	0.415858	0.079843	0.415248	-1.7516
chr3	191726376	191736694	chr7	125833375	125834099			0.101	0.415979	0.079832	0.415248	-1.75166
chr4	1774075	1787213	chr11	4929660	4930033			0.096	0.416305	0.0801394	0.41528	-1.74988
chr5	33575124	33582152	chr4	172605910	172611511			0.104	0.416359	0.0801725	0.41528	-1.74969
chr3	198958008	198983678	chr19	44482052	44558435			0.087	0.416447	0.0801394	0.41528	-1.74988
chr6	41784616	41806111	chr20	29862026	29907133			0.083	0.416645	0.0804214	0.41528	-1.74825
chr4	115398979	115399091	chr17	11848581	11883777			0.09	0.416758	0.0803535	0.41528	-1.74864
chr19	10309264	10352321	chr16	61557678	61583871			0.143	0.416808	0.0801387	0.41528	-1.74988
chr3	6626302	6627100	chr16	61557678	61583871			0.121	0.416808	0.0801387	0.41528	-1.74988
chr15	74678785	74682816	chr3	68828938	68829123			0.133	0.416882	0.0803989	0.41528	-1.74838
chr15	74678785	74682816	chr20	1519261	1519711			0.141	0.416882	0.0803989	0.41528	-1.74838
chr15	74678785	74682816	chr19	44482052	44558435			0.089	0.416932	0.080345	0.41528	1.74869
chr3	68828938	68829123	chr21	15240098	15307895			0.113	0.418311	0.080957	0.416041	-1.74516
chr19	35145875	35171137	chr13	36982532	36982744			0.105	0.418391	0.0806216	0.416027	-1.74709
chr8	98824821	98932778	chr9	24494114	24509671			0.089	0.4186	0.0809518	0.416041	-1.74519
chr4	190099341	190227667	chr9	24494114	24509671			0.098	0.4186	0.0809518	0.416041	-1.74519
chr14	21751817	21766598	chr7	125833375	125834099			0.147	0.418873	0.0807669	0.416041	-1.74625
chr14	21751817	21766598	chr15	18846942	18846958			0.128	0.418873	0.0807669	0.416041	-1.74625
chr1	72541513	72544093	chr22	15879497	16191765			0.12	0.418965	0.0809269	0.416041	-1.74533
chr12	53079320	53153450	chr19	18981310	19127688			0.116	0.419119	0.0811936	0.416972	-1.7438
chr7	104328719	104379802	chr14	67367858	67376542			0.088	0.419598	0.0814467	0.417414	-1.74235
chr10	6136614	6183573	chr14	67367858	67376542			0.112	0.419598	0.0814467	0.417414	-1.74235
chr12	739513	744192	chr6	77496802	77509098			0.119	0.41992	0.0814427	0.417414	1.74238
chr2	34570605	34571333	chr17	41564452	41569488			0.119	0.420061	0.0816621	0.417663	-1.74112
chr8	11066301	11093584	chr21	15240098	15307895			0.083	0.420097	0.0816267	0.417663	-1.74132
chr9	4153905	4250862	chr10	89706403	89715824			0.097	0.420228	0.0815844	0.417663	-1.74157
chr20	86461	95378	chr17	18299663	18306657			0.103	0.420371	0.0817643	0.4179	1.74054
chr1	72541513	72544093	chr17	36676668	36676847			0.087	0.420394	0.0819028	0.418323	-1.73975
chr2	146581642	146582431	chr13	36982532	36982744			0.1	0.42116	0.0822782	0.419099	-1.73762
chr3	191726376	191736694	chr20	52135902	52206147			0.087	0.421171	0.0821928	0.418949	-1.7381
chr4	9840336	9843299	chr6	77496802	77509098			0.09	0.421442	0.0821782	0.418949	-1.73819
chr9	4153905	4250862	chr6	163396785	163445194			0.122	0.421462	0.0821643	0.418949	-1.73826
chr2	190683413	190705829	chr14	21751817	21766598			0.108	0.421992	0.082504	0.419806	-1.73634
chr3	198958008	198983678	chr12	98319857	98321020			0.112	0.422348	0.0826001	0.419806	-1.73579
chr5	57365375	57367423	chr19	1	303475			0.15	0.422372	0.0826406	0.419806	-1.73557
chr10	6136614	6183573	chr3	6626302	6627100			0.102	0.422535	0.0826318	0.419806	1.73562
chr18	21325419	21345631	chr15	18846942	18846958			0.096	0.422839	0.0828723	0.420413	-1.73426
chr11	134427400	134430660	chr15	18846942	18846958			0.096	0.422839	0.0828723	0.420413	-1.73426
chr2	43804668	43809680	chr13	22531120	22536182			0.103	0.423821	0.0832867	0.421945	-1.73193
chr3	151721214	151730209	chr1	150837973	150838548			0.104	0.423954	0.0832285	0.421935	-1.73225
chr3	151721214	151730209	chr12	98319857	98321020			0.134	0.42464	0.0835055	0.422483	-1.7307
chr8	39417994	39452115	chr14	67367858	67376542			0.136	0.424689	0.0835763	0.422556	1.7303
chr8	129476991	129555572	chr20	29862026	29907133			0.104	0.424858	0.0835015	0.422483	1.73072
chr1	151610999	151623136	chr5	84065808	84125641			0.083	0.424887	0.0836698	0.422744	-1.72978
chr19	44482052	44558435	chr20	86461	95378			0.114	0.425192	0.0837303	0.422765	-1.72944
chr1	39709178	39742790	chr2	43804668	43809680			0.095	0.425355	0.0840146	0.423915	-1.72785
chr10	66979005	66983855	chr17	18299663	18306657			0.144	0.425856	0.0840742	0.423931	1.72752
chr19	10309264	10352321	chr11	4929660	4930033			0.085	0.425885	0.0841382	0.423968	-1.72716
chr6	20324923	20418544	chr19	14810496	14851360			0.092	0.42713	0.0846554	0.426002	-1.72429
chr2	146581642	146582431	chr8	11066301	11093584			0.116	0.427169	0.0848107	0.426212	-1.72343
chr2	146581642	146582431	chr17	11848581	11883777			0.108	0.427169	0.0848107	0.426212	-1.72343
chr1	145416539	145427398	chr19	56834731	56846716			0.104	0.427201	0.0846055	0.426002	1.72457
chr10	89706403	89715824	chr17	11848581	11883777			0.092	0.427591	0.0853646	0.426709	-1.72037
chr7	104328719	104379802	chr4	115398979	115399091			0.109	0.427712	0.0853638	0.426709	-1.72038
chr3	68828938	68829123	chr6	163396785	163445194			0.125	0.427801	0.085333	0.426709	-1.72055
chr7	142154516	142155652	chr4	34478512	34482622			0.099	0.427861	0.0852335	0.426709	1.7211
chr3	198958008	198983678	chr8	69332025	69360589			0.104	0.428045	0.0850605	0.426709	-1.72205
chr2	4195538	4197761	chr5	56514655	56594994			0.099	0.428073	0.0852174	0.426709	-1.72118
chr1	151610999	151623136	chr12	98319857	98321020			0.123	0.428131	0.0851735	0.426709	1.72143
chr11	4929660	4930033	chr13	36982532	36982744			0.113	0.428169	0.0850542	0.426709	-1.72208
chr4	1774075	1787213	chr4	34478512	34482622			0.113	0.429788	0.0857464	0.428333	1.71828
chr2	43804668	43809680	chr11	34646778	34675893			0.102	0.430236	0.0860184	0.42912	-1.71679
chr2	43804668	43809680	chr18	21325419	21345631			0.113	0.430236	0.0860184	0.42912	-1.71679
chr8	32259559	32359503	chr13	82956392	82973840			0.112	0.430881	0.0862112	0.429796	-1.71573
chr14	105631771	105638132	chr8	32259559	32359503			0.103	0.431025	0.0862811	0.429859	-1.71535
chr3	191726376	191736694	chr3	68828938	68829123			0.11	0.431034	0.0863653	0.429913	-1.71489
chr19	18981310	19127688	chr17	36676668	36676847			0.113	0.431109	0.0864067	0.429913	-1.71467
chr1	148942894	148945656	chr14	105631771	105638132			0.109	0.431657	0.0865672	0.430142	1.71379
chr1	148942894	148945656	chr3	194363156	194365164			0.107	0.431657	0.0865672	0.430142	1.71379
chr19	10309264	10352321	chr12	98319857	98321020			0.14	0.432015	0.0866866	0.430172	-1.71314
chr5	84065808	84125641	chr13	82956392	82973840			0.092	0.432065	0.0868194	0.430172	-1.71242
chr8	69332025	69360589	chr19	44482052	44558435			0.117	0.432091	0.0867891	0.430172	1.71258
chr8	98824821	98932778	chr5	180312798	180323895			0.12	0.432094	0.0868878	0.430172	1.71205
chr19	44482052	44558435	chr13	82956392	82973840			0.122	0.432125	0.0867891	0.430172	1.71258
chr3	198958008	198983678	chr17	41564452	41569488			0.116	0.432199	0.0869173	0.430172	1.71189
chr1	25468523	25491505	chr11	5764905	5765611			0.1	0.432427	0.0870573	0.430581	-1.71113
chr13	22531120	22536182	chr20	1519261	1519711			0.106	0.432742	0.087213	0.430783	-1.71029
chr1	233407294	233454476	chr15	74678785	74682816			0.101	0.432854	0.0871946	0.430783	1.71039
chr7	104328719	104379802	chr13	22531120	22536182			0.111	0.433048	0.0873649	0.431154	-1.70946
chr4	172605910	172611511	chr18	36514797	36519348			0.126	0.43312	0.0874031	0.431154	-1.70926
chr20	1546095	1546989	chr5	180312798	180323895			0.099	0.433213	0.0878395	0.43217	-1.70691
chr1	181841648	181856678	chr19	14810496	14851360			0.127	0.4333	0.0877751	0.432137	-1.70725
chr12	98319857	98321020	chrX	144317019	144380504			0.117	0.433412	0.0876157	0.431635	1.70811
chr1	72544095	72546004	chr7	125833375	125834099			0.115	0.433643	0.0875839	0.431635	-1.70828
chr2	43804668	43809680	chr3	194363156	194365164			0.114	0.435296	0.0883459	0.434377	-1.70419
chr4	138311955	138312375	chr15	74678671	74679235			0.138	0.436889	0.0885905	0.435294	-1.70288
chr12	739513	744192	chr4	138311955	138312375			0.105	0.437013	0.088996	0.435734	-1.70072
chr2	4195538	4197761	chr18	280288	557126			0.098	0.437111	0.0890284	0.435734	-1.70055
chr8	39417994	39452115	chrX	144317019	144380504			0.11	0.437244	0.0889754	0.435734	1.70083
chr1	148942894	148945656	chr18	21325419	21345631			0.123	0.437449	0.0889336	0.435734	-1.70105
chr5	57365375	57367423	chr9	24494114	24509671			0.102	0.437581	0.0888919	0.435734	-1.70127
chr18	21325419	21345631	chr20	29862026	29907133			0.119	0.437602	0.0889336	0.435734	-1.70105
chr11	134427400	134430660	chr14	67367858	67376542			0.122	0.438651	0.090089	0.438351	-1.69493
chr8	146201994	146209943	chr4	172605910	172611511			0.113	0.438814	0.0900739	0.438351	1.69501
chr4	173224492	173225728	chr22	15879497	16191765			0.11	0.438983	0.0901826	0.438522	1.69444
chr11	77447534	77480827	chr5	84065808	84125641			0.131	0.439153	0.0899236	0.438351	-1.6958
chr1	145416539	145427398	chr16	61557678	61583871			0.086	0.439157	0.0900417	0.438351	-1.69518
chr1	151610999	151623136	chr16	61557678	61583871			0.105	0.439157	0.0900417	0.438351	-1.69518
chr13	36982532	36982744	chrX	5377883	5415709			0.109	0.439338	0.0898972	0.438351	-1.69594
chr6	77496802	77509098	chr17	28829098	28833685			0.104	0.439408	0.0896417	0.438351	-1.69729
chr7	130225161	130230882	chr20	1519261	1519711			0.143	0.439589	0.0898942	0.438351	1.69596
chr18	280288	557126	chrX	144317019	144380504			0.098	0.439633	0.0903355	0.438981	-1.69363
chr10	6136614	6183573	chr7	5770404	5780146			0.123	0.439748	0.089893	0.438351	1.69596
chr2	190683413	190705829	chr12	9588975	9598576			0.116	0.441243	0.0908577	0.440948	-1.69089
chr7	22926282	22980209	chr12	33199753	33199843			0.145	0.441427	0.0908401	0.440948	-1.69098
chr3	109186173	109186453	chrX	144317019	144380504			0.115	0.44193	0.0911477	0.441498	-1.68937
chr3	170184343	170192057	chr3	68828938	68829123			0.127	0.442045	0.0910968	0.441498	-1.68964
chr20	29862026	29907133	chr17	28829098	28833685			0.117	0.442271	0.0910775	0.441498	1.68974
chr3	68828938	68829123	chr4	9840336	9843299			0.106	0.442904	0.0915614	0.442645	-1.68722
chr14	21751817	21766598	chr20	1519261	1519711			0.103	0.443301	0.0915614	0.442645	-1.68722
chr4	9840336	9843299	chr20	1519261	1519711			0.1	0.443301	0.0915614	0.442645	-1.68722
chr5	33575124	33582152	chr5	56514655	56594994			0.104	0.444084	0.0919218	0.444101	-1.68535
chr1	148942894	148945656	chr4	9840336	9843299			0.096	0.44472	0.0921663	0.444996	-1.68408
chr3	198958008	198983678	chr6	103854103	103854151			0.087	0.44542	0.0924044	0.445859	1.68285
chr2	146581642	146582431	chr22	48584782	48623598			0.117	0.445458	0.0924898	0.445984	-1.68241
chr11	77447534	77480827	chrX	32680633	32713438			0.127	0.446051	0.0927035	0.44671	1.68131
chr2	4195538	4197761	chr16	61557678	61583871			0.114	0.446243	0.0927595	0.44671	-1.68102
chr7	158164844	158167009	chr14	67367858	67376542			0.093	0.446367	0.0928457	0.446838	1.68057
chr7	142154516	142155652	chr2	146581642	146582431			0.137	0.446768	0.0930345	0.44746	-1.6796
chr1	112498065	112498708	chr22	48584782	48623598			0.105	0.447005	0.0934839	0.448185	-1.6773
chr3	151721214	151730209	chr10	6136614	6183573			0.102	0.447085	0.0932709	0.448023	-1.67839
chr12	739513	744192	chr21	15240098	15307895			0.11	0.447168	0.0934419	0.448185	-1.67751
chr4	9840336	9843299	chr8	11066301	11093584			0.106	0.447262	0.0932709	0.448023	-1.67839
chr19	14810496	14851360	chrX	5377883	5415709			0.122	0.447275	0.0933725	0.448185	-1.67787
chr1	72541513	72544093	chr4	115398979	115399091			0.143	0.447404	0.0940359	0.448474	-1.67448
chr20	86461	95378	chrX	32680633	32713438			0.119	0.447489	0.0939076	0.448212	-1.67514
chr11	4929660	4930033	chr16	3726175	3808099			0.104	0.44755	0.0941419	0.448474	-1.67394
chr2	190683413	190705829	chr11	34646778	34675893			0.14	0.447649	0.0938614	0.448212	1.67537
chr4	1774075	1787213	chr11	134427400	134430660			0.131	0.447649	0.0938614	0.448212	1.67537
chr1	233407294	233454476	chr20	29862026	29907133			0.095	0.447676	0.0941256	0.448474	-1.67403
chr20	29862026	29907133	chr7	5770404	5780146			0.11	0.447683	0.0937824	0.448212	1.67577
chr8	39417994	39452115	chr17	36676668	36676847			0.152	0.447733	0.0936695	0.448212	1.67635
chr11	34646778	34675893	chr19	18981310	19127688			0.115	0.447884	0.0938614	0.448212	1.67537
chr18	21325419	21345631	chr19	44482052	44558435			0.131	0.447884	0.0938614	0.448212	1.67537
chr2	34570605	34571333	chr7	125833375	125834099			0.132	0.450589	0.0950333	0.451574	-1.66942
chr7	125833375	125834099	chr15	40632985	40903123			0.136	0.450951	0.0950333	0.451574	-1.66942
chr15	18846942	18846958	chr15	40632985	40903123			0.137	0.450951	0.0950333	0.451574	-1.66942
chr7	22926282	22980209	chr19	14810496	14851360			0.144	0.451144	0.0952097	0.452126	1.66853
chr4	34478512	34482622	chrX	144317019	144380504			0.11	0.451188	0.0950269	0.451574	-1.66946
chr19	44482052	44558435	chr20	52135902	52206147			0.107	0.452223	0.0955732	0.453278	-1.6667
chr13	22531120	22536182	chr17	18299663	18306657			0.103	0.452414	0.0955471	0.453278	-1.66684
chr7	22926282	22980209	chr8	69332025	69360589			0.099	0.452451	0.0957626	0.453603	-1.66575
chr5	57365375	57367423	chr7	158164844	158167009			0.152	0.452524	0.0957337	0.453603	-1.6659
chr4	190099341	190227667	chr13	22531120	22536182			0.105	0.452729	0.0959479	0.453678	-1.66482
chr8	69332025	69360589	chr22	48584782	48623598			0.121	0.452775	0.0958886	0.453678	1.66512
chr7	158164844	158167009	chr19	10309264	10352321			0.121	0.452915	0.0959846	0.453678	-1.66464
chr6	20324923	20418544	chr8	25032108	25032579			0.117	0.452922	0.0960294	0.453678	-1.66442
chr12	68163243	68185669	chr18	64903548	64908663			0.129	0.453753	0.0965321	0.45381	1.6619
chr7	158164844	158167009	chr18	36514797	36519348			0.12	0.453772	0.0964718	0.45381	-1.6622
chr4	1774075	1787213	chr10	89706403	89715824			0.151	0.453788	0.0963227	0.453678	-1.66295
chr19	18981310	19127688	chr10	89706403	89715824			0.139	0.453788	0.0963227	0.453678	-1.66295
chr1	112498065	112498708	chr19	35145875	35171137			0.117	0.453806	0.0964225	0.45381	-1.66245
chr1	150837973	150838548	chr7	5770404	5780146			0.13	0.453908	0.0963183	0.453678	1.66297
chr1	181841648	181856678	chr4	9840336	9843299			0.135	0.453915	0.0962592	0.453678	-1.66327
chr14	105631771	105638132	chr19	56834731	56846716			0.154	0.453992	0.0962592	0.453678	-1.66327
chr1	39709178	39742790	chr8	146201994	146209943			0.104	0.45407	0.0966417	0.454041	1.66136
chr8	146201994	146209943	chr13	82956392	82973840			0.114	0.45575	0.0969686	0.455291	-1.65973
chr8	404200	474961	chr11	5764905	5765611			0.112	0.455795	0.0970674	0.45547	-1.65924
chr4	172605910	172611511	chr19	56834731	56846716			0.095	0.455843	0.0971555	0.455552	1.6588
chr4	1774075	1787213	chr22	15879497	16191765			0.121	0.456142	0.0973884	0.455552	1.65765
chr19	44482052	44558435	chr13	22531120	22536182			0.117	0.456142	0.0973884	0.455552	1.65765
chr16	76929110	76929957	chr17	41564452	41569488			0.128	0.456195	0.0973144	0.455552	-1.65802
chr8	39417994	39452115	chr7	125833375	125834099			0.128	0.4562	0.0973522	0.455552	1.65783
chr4	138311955	138312375	chr8	25032108	25032579			0.125	0.457285	0.0978833	0.457012	-1.6552
chr2	4195538	4197761	chr4	1	24613			0.133	0.457426	0.0978126	0.457012	-1.65555
chr14	21751817	21766598	chr5	180312798	180323895			0.127	0.457504	0.0978668	0.457012	-1.65528
chr7	104328719	104379802	chr3	194363156	194365164			0.154	0.457937	0.0980023	0.457283	1.65462
chr20	29862026	29907133	chr5	180312798	180323895			0.111	0.458208	0.0980649	0.457291	-1.65431
chr7	158164844	158167009	chr8	146201994	146209943			0.119	0.458422	0.0981708	0.4575	-1.65379
chr2	43804668	43809680	chr17	41564452	41569488			0.084	0.458693	0.0983791	0.458186	-1.65276
chr12	53079320	53153450	chr14	21751817	21766598			0.117	0.459127	0.0985002	0.458466	-1.65217
chr8	69332025	69360589	chr3	6626302	6627100			0.1	0.459316	0.0986033	0.458601	1.65166
chr1	145416539	145427398	chr3	194363156	194365164			0.149	0.459447	0.0987127	0.458601	1.65113
chr1	151610999	151623136	chr3	194363156	194365164			0.145	0.459447	0.0987127	0.458601	1.65113
chr20	1546095	1546989	chr6	163396785	163445194			0.122	0.459585	0.0989102	0.459235	1.65016
chr19	10309264	10352321	chr10	89706403	89715824			0.138	0.459747	0.0989754	0.459253	-1.64984
chr3	198958008	198983678	chr8	55328673	55435271			0.123	0.460951	0.0993096	0.460519	-1.64821
chr2	190683413	190705829	chr5	33575124	33582152			0.119	0.461654	0.0994475	0.460874	-1.64754
chr1	148942894	148945656	chr17	18299663	18306657			0.118	0.461707	0.0995249	0.460948	1.64716
chr4	190099341	190227667	chr7	125833375	125834099			0.153	0.461831	0.0996476	0.461231	-1.64656
chr2	34570605	34571333	chr17	28829098	28833685			0.15	0.463373	0.100019	0.462664	-1.64476
chr3	170184343	170192057	chr18	280288	557126			0.145	0.464098	0.100317	0.463408	-1.64332
chr3	6626302	6627100	chr14	67367858	67376542			0.13	0.464128	0.100612	0.463408	-1.64189
chr6	41784616	41806111	chr13	82956392	82973840			0.135	0.464209	0.100218	0.463302	-1.6438
chr13	36982532	36982744	chr14	67367858	67376542			0.11	0.464239	0.101136	0.464112	-1.63937
chr8	39417994	39452115	chr5	84065808	84125641			0.098	0.464333	0.100585	0.463408	1.64202
chr12	53079320	53153450	chr18	21325419	21345631			0.147	0.464353	0.100835	0.463581	-1.64082
chr12	68163243	68185669	chr18	21325419	21345631			0.176	0.464353	0.100835	0.463581	-1.64082
chr14	67367858	67376542	chr22	15879497	16191765			0.091	0.464368	0.100569	0.463408	-1.6421
chr3	194363156	194365164	chr16	61557678	61583871			0.116	0.464381	0.101082	0.464112	1.63963
chr1	181841648	181856678	chrX	32680633	32713438			0.148	0.464385	0.100818	0.463581	-1.6409
chr14	105631771	105638132	chr4	1	24613			0.113	0.464515	0.101059	0.464112	-1.63974
chr1	148942894	148945656	chr4	115398979	115399091			0.116	0.464516	0.100439	0.463408	-1.64273
chr1	25468523	25491505	chr3	68828938	68829123			0.133	0.46454	0.101216	0.464194	-1.63899
chr13	22531120	22536182	chr14	67367858	67376542			0.11	0.464629	0.100569	0.463408	-1.6421
chr12	9588975	9598576	chr17	28829098	28833685			0.127	0.464914	0.101323	0.464401	-1.63848
chr3	109186173	109186453	chr3	198958008	198983678			0.124	0.465102	0.101395	0.464447	-1.63813
chr4	172605910	172611511	chr13	36982532	36982744			0.148	0.465226	0.101651	0.464771	-1.6369
chr7	142154516	142155652	chr5	84065808	84125641			0.12	0.465442	0.101636	0.464771	-1.63697
chr12	9588975	9598576	chr5	180312798	180323895			0.123	0.465467	0.102226	0.465901	-1.63416
chr9	24494114	24509671	chr17	36676668	36676847			0.119	0.465547	0.101612	0.464771	-1.63709
chr19	44482052	44558435	chrX	5377883	5415709			0.152	0.465656	0.102296	0.465901	-1.63382
chr4	173224492	173225728	chr14	67367858	67376542			0.137	0.465676	0.102218	0.465901	1.6342
chr14	21751817	21766598	chr19	10309264	10352321			0.154	0.465893	0.102457	0.465901	-1.63306
chr4	115398979	115399091	chr21	15240098	15307895			0.146	0.465986	0.102213	0.465901	-1.63422
chr8	32259559	32359503	chr21	15240098	15307895			0.118	0.465986	0.102213	0.465901	-1.63422
chr1	145416539	145427398	chr15	74678671	74679235			0.112	0.466007	0.10244	0.465901	-1.63314
chr1	151610999	151623136	chr15	74678671	74679235			0.117	0.466007	0.10244	0.465901	-1.63314
chr3	198958008	198983678	chr4	9840336	9843299			0.15	0.466105	0.102418	0.465901	-1.63324
chr7	22926282	22980209	chr4	138311955	138312375			0.124	0.466977	0.102715	0.466758	1.63183
chr2	4195538	4197761	chr3	170184343	170192057			0.124	0.467037	0.102852	0.466758	-1.63118
chr8	39417994	39452115	chr1	72544095	72546004			0.133	0.467177	0.102771	0.466758	1.63157
chr9	104407550	104465277	chr19	1	303475			0.147	0.467256	0.102895	0.466758	1.63098
chr7	22926282	22980209	chr20	86461	95378			0.109	0.467796	0.103144	0.466988	-1.6298
chr2	4195538	4197761	chr8	129476991	129555572			0.11	0.467818	0.103157	0.466988	1.62974
chr8	146201994	146209943	chr9	4153905	4250862			0.119	0.467937	0.103127	0.466988	1.62988
chr2	34570605	34571333	chr2	190683413	190705829			0.14	0.467965	0.103331	0.466988	-1.62892
chr5	57365375	57367423	chr10	66979005	66983855			0.129	0.468675	0.103488	0.466988	-1.62817
chr3	170184343	170192057	chr20	86461	95378			0.126	0.468798	0.103612	0.466988	-1.62759
chr20	52135902	52206147	chr11	134427400	134430660			0.134	0.469106	0.104153	0.466988	1.62504
chr1	39709178	39742790	chr1	72541513	72544093			0.106	0.469166	0.104294	0.466988	-1.62438
chr12	53079320	53153450	chr19	14810496	14851360			0.135	0.469178	0.103798	0.466988	-1.62671
chr1	25468523	25491505	chr4	69057539	69057930			0.139	0.469178	0.103798	0.466988	-1.62671
chr5	56514655	56594994	chr8	25032108	25032579			0.095	0.469178	0.104379	0.466999	-1.62398
chr18	280288	557126	chr8	25032108	25032579			0.152	0.469208	0.104121	0.466988	-1.6252
chr4	190099341	190227667	chr17	41564452	41569488			0.135	0.469223	0.104315	0.466988	-1.62429
chr20	29862026	29907133	chr8	404200	474961			0.108	0.469291	0.103773	0.466988	1.62683
chr2	43804668	43809680	chr11	134427400	134430660			0.171	0.469303	0.104063	0.466988	1.62547
chr7	5770404	5780146	chr8	25032108	25032579			0.105	0.469307	0.103999	0.466988	-1.62577
chr4	115398979	115399091	chr5	84065808	84125641			0.134	0.469336	0.104287	0.466988	-1.62442
chr3	151721214	151730209	chr15	74678671	74679235			0.15	0.469351	0.103752	0.466988	-1.62693
chr6	103854103	103854151	chr17	36676668	36676847			0.137	0.469392	0.104239	0.466988	-1.62464
chr12	739513	744192	chr4	115398979	115399091			0.133	0.46941	0.104108	0.466988	-1.62526
chr13	36982532	36982744	chr16	76929110	76929957			0.117	0.469475	0.104237	0.466988	-1.62465
chr15	74678671	74679235	chr17	11848581	11883777			0.127	0.469485	0.103752	0.466988	-1.62693
chr4	9840336	9843299	chr16	3726175	3808099			0.095	0.469657	0.104108	0.466988	-1.62526
chr5	584226	669335	chr11	5764905	5765611			0.155	0.469728	0.104509	0.467299	-1.62338
chr6	41784616	41806111	chr12	739513	744192			0.109	0.470323	0.104782	0.467653	-1.6221
chr2	4195538	4197761	chr6	41784616	41806111			0.126	0.470418	0.104837	0.467653	-1.62184
chr3	170184343	170192057	chr4	190099341	190227667			0.137	0.470494	0.104737	0.467653	-1.62231
chr4	173224492	173225728	chr4	138311955	138312375			0.133	0.470503	0.105029	0.46822	1.62095
chr5	56514655	56594994	chr18	64903548	64908663			0.122	0.470552	0.104728	0.467653	-1.62235
chr10	6136614	6183573	chr9	104407550	104465277			0.13	0.471074	0.105214	0.46822	-1.62009
chr14	21751817	21766598	chr19	35145875	35171137			0.12	0.471074	0.105214	0.46822	-1.62009
chr4	9840336	9843299	chr5	56514655	56594994			0.134	0.471074	0.105214	0.46822	-1.62009
chr3	191726376	191736694	chr8	404200	474961			0.14	0.471194	0.105442	0.468958	-1.61902
chr3	170184343	170192057	chr8	129476991	129555572			0.158	0.471465	0.105706	0.469296	-1.6178
chr9	4153905	4250862	chr6	103854103	103854151			0.137	0.471603	0.105591	0.469191	-1.61833
chr6	41784616	41806111	chr14	21751817	21766598			0.13	0.471646	0.10562	0.469191	1.6182
chr2	34570605	34571333	chr20	1546095	1546989			0.149	0.471752	0.105871	0.469564	-1.61704
chr20	86461	95378	chr2	146581642	146582431			0.153	0.471942	0.106565	0.469564	-1.61383
chr1	112498065	112498708	chr19	18981310	19127688			0.123	0.471979	0.106128	0.469564	-1.61584
chr15	74678785	74682816	chr12	98319857	98321020			0.146	0.472057	0.106067	0.469564	-1.61613
chr1	39709178	39742790	chr8	32259559	32359503			0.125	0.472086	0.106642	0.469564	-1.61347
chr4	34478512	34482622	chr8	32259559	32359503			0.139	0.472086	0.106642	0.469564	-1.61347
chr6	103854103	103854151	chr10	89706403	89715824			0.136	0.472087	0.106546	0.469564	-1.61391
chr7	130225161	130230882	chr12	53079320	53153450			0.16	0.472107	0.106155	0.469564	-1.61572
chr18	280288	557126	chr20	1519261	1519711			0.128	0.472145	0.106298	0.469564	1.61506
chr2	43804668	43809680	chr20	1546095	1546989			0.114	0.472152	0.106014	0.469564	-1.61637
chr18	21325419	21345631	chr20	86461	95378			0.134	0.472355	0.106507	0.469564	-1.61409
chr18	21325419	21345631	chr15	74678671	74679235			0.112	0.472355	0.106507	0.469564	-1.61409
chr11	134427400	134430660	chr16	3726175	3808099			0.117	0.472355	0.106507	0.469564	-1.61409
chr8	98824821	98932778	chr21	15240098	15307895			0.159	0.472356	0.106765	0.469827	1.61291
chr18	36514797	36519348	chr22	48584782	48623598			0.14	0.472413	0.106636	0.469564	-1.6135
chr20	1546095	1546989	chr4	69057539	69057930			0.103	0.473662	0.106898	0.470121	-1.61229
chr1	72541513	72544093	chr2	4195538	4197761			0.16	0.473781	0.106957	0.470121	1.61202
chr6	20324923	20418544	chr7	158164844	158167009			0.111	0.473987	0.107137	0.470637	-1.6112
chr19	44482052	44558435	chr12	98319857	98321020			0.165	0.474169	0.107226	0.470744	1.61079
chr19	10309264	10352321	chr5	56514655	56594994			0.122	0.474262	0.107312	0.470744	-1.61039
chr10	66979005	66983855	chr20	29862026	29907133			0.153	0.474312	0.107349	0.470744	-1.61022
chr7	130225161	130230882	chr13	22531120	22536182			0.101	0.475528	0.107919	0.472965	-1.60762
chr16	61557678	61583871	chrX	32680633	32713438			0.134	0.475956	0.108044	0.473235	-1.60705
chr19	10309264	10352321	chr4	172605910	172611511			0.147	0.475984	0.108133	0.47335	-1.60664
chr5	57365375	57367423	chr7	142154516	142155652			0.173	0.476164	0.108379	0.474148	-1.60552
chr8	129476991	129555572	chr4	115398979	115399091			0.106	0.476795	0.108495	0.474379	-1.605
chr5	180312798	180323895	chr13	36982532	36982744			0.191	0.477753	0.1091	0.475088	-1.60225
chr4	173224492	173225728	chr8	146201994	146209943			0.133	0.477874	0.109083	0.475088	-1.60233
chr20	1546095	1546989	chr18	64903548	64908663			0.131	0.477879	0.108995	0.475088	1.60273
chr3	68828938	68829123	chr15	40632985	40903123			0.205	0.477945	0.108715	0.475054	-1.60399
chr5	84065808	84125641	chr18	36514797	36519348			0.127	0.478087	0.109249	0.475188	-1.60158
chr4	9838273	9838377	chr17	41564452	41569488			0.148	0.478254	0.109394	0.47554	-1.60092
chr4	34478512	34482622	chr5	84065808	84125641			0.125	0.478285	0.109249	0.475188	-1.60158
chr1	39709178	39742790	chr13	82956392	82973840			0.119	0.478373	0.108902	0.475054	-1.60315
chr4	34478512	34482622	chr17	36676668	36676847			0.131	0.478373	0.108902	0.475054	-1.60315
chr17	36676668	36676847	chr18	36514797	36519348			0.133	0.478373	0.108902	0.475054	-1.60315
chr16	76929110	76929957	chr21	15240098	15307895			0.143	0.479737	0.110157	0.47775	-1.59749
chr12	739513	744192	chr14	21751817	21766598			0.14	0.479797	0.110104	0.47775	-1.59773
chr2	146581642	146582431	chr4	34478512	34482622			0.128	0.479798	0.110464	0.478252	-1.59611
chr7	22926282	22980209	chr15	18846942	18846958			0.144	0.479816	0.110292	0.477784	-1.59688
chr1	72541513	72544093	chr8	129476991	129555572			0.121	0.479825	0.110222	0.477755	1.5972
chr4	115398979	115399091	chr12	98319857	98321020			0.132	0.479859	0.110783	0.47908	-1.59468
chr4	1	24613	chr7	5770404	5780146			0.147	0.479941	0.110724	0.47908	-1.59495
chr3	198958008	198983678	chr15	74678785	74682816			0.195	0.479958	0.110103	0.47775	-1.59773
chr1	72541513	72544093	chr1	145416539	145427398			0.139	0.480177	0.110074	0.47775	-1.59786
chr2	190683413	190705829	chr9	24494114	24509671			0.157	0.481065	0.111093	0.480146	1.5933
chr10	66979005	66983855	chr12	33199753	33199843			0.187	0.481968	0.111721	0.480918	-1.59051
chr14	105631771	105638132	chr19	44482052	44558435			0.126	0.482061	0.111889	0.481368	1.58976
chr1	39709178	39742790	chr3	68828938	68829123			0.135	0.482202	0.111685	0.480918	1.59067
chr4	69057539	69057930	chrX	144317019	144380504			0.107	0.4823	0.111665	0.480918	-1.59075
chr4	1774075	1787213	chr4	172605910	172611511			0.134	0.482312	0.11138	0.480918	-1.59202
chr5	180312798	180323895	chr13	22531120	22536182			0.161	0.482497	0.111606	0.480918	-1.59102
chr5	180312798	180323895	chr22	15879497	16191765			0.177	0.482497	0.111606	0.480918	-1.59102
chr2	242572704	242602538	chr4	190099341	190227667			0.252	0.482661	0.111592	0.480918	1.59108
chr8	25032108	25032579	chr16	61557678	61583871			0.123	0.483788	0.11223	0.482558	-1.58825
chr9	24494114	24509671	chr11	134427400	134430660			0.14	0.484803	0.112583	0.483522	1.58669
chr3	194363156	194365164	chr4	1	24613			0.226	0.484888	0.112549	0.483522	1.58684
chr1	150837973	150838548	chr19	56834731	56846716			0.13	0.486144	0.113011	0.485061	-1.5848
chr12	68163243	68185669	chr7	5770404	5780146			0.134	0.486165	0.113071	0.485061	1.58454
chr3	109186173	109186453	chr8	404200	474961			0.144	0.486305	0.113225	0.485167	-1.58386
chr10	6136614	6183573	chr10	89706403	89715824			0.157	0.486522	0.113205	0.485167	-1.58395
chr7	125833375	125834099	chrX	144317019	144380504			0.143	0.486525	0.113354	0.485443	-1.5833
chr3	170184343	170192057	chr7	125833375	125834099			0.13	0.486992	0.113631	0.486351	-1.58208
chr17	18299663	18306657	chr19	1	303475			0.147	0.488354	0.114084	0.487416	-1.5801
chr15	74678785	74682816	chr13	36982532	36982744			0.161	0.488474	0.11414	0.487416	-1.57986
chr1	72544095	72546004	chr13	36982532	36982744			0.145	0.488474	0.11414	0.487416	-1.57986
chr3	151721214	151730209	chr3	6626302	6627100			0.174	0.488659	0.114268	0.487688	-1.57929
chr20	86461	95378	chr15	74678671	74679235			0.13	0.48874	0.114112	0.487416	-1.57998
chr10	66979005	66983855	chr19	14810496	14851360			0.174	0.489	0.11467	0.488566	1.57755
chr8	98824821	98932778	chr11	134427400	134430660			0.138	0.489056	0.114666	0.488566	1.57756
chr18	280288	557126	chr22	48584782	48623598			0.148	0.48906	0.114574	0.488566	1.57796
chr1	233407294	233454476	chrX	32680633	32713438			0.131	0.489112	0.11487	0.489073	-1.57668
chr5	584226	669335	chr8	39417994	39452115			0.135	0.489317	0.115049	0.489073	1.5759
chr5	57365375	57367423	chr17	36676668	36676847			0.177	0.489518	0.115032	0.489073	-1.57597
chr20	1546095	1546989	chr4	172605910	172611511			0.124	0.489598	0.114975	0.489073	-1.57622
chr4	190099341	190227667	chr11	4929660	4930033			0.168	0.489785	0.11525	0.48965	-1.57503
chr11	5764905	5765611	chr13	36982532	36982744			0.166	0.490573	0.115501	0.490369	-1.57394
chr15	18846942	18846958	chrX	5377883	5415709			0.135	0.490814	0.116143	0.490391	-1.57117
chr1	151610999	151623136	chr3	109186173	109186453			0.141	0.490851	0.116073	0.490369	-1.57147
chr3	191726376	191736694	chr5	84065808	84125641			0.136	0.490885	0.115684	0.490369	-1.57315
chr2	242572704	242602538	chr18	36514797	36519348			0.173	0.491049	0.11564	0.490369	-1.57334
chr3	109186173	109186453	chr20	1546095	1546989			0.132	0.49108	0.116073	0.490369	-1.57147
chr19	35145875	35171137	chr4	138311955	138312375			0.161	0.49134	0.116044	0.490369	1.5716
chr1	25468523	25491505	chr4	190099341	190227667			0.15	0.491349	0.115995	0.490369	-1.57181
chr3	151721214	151730209	chr11	5764905	5765611			0.163	0.491372	0.115964	0.490369	-1.57194
chr18	280288	557126	chr4	9840336	9843299			0.152	0.491385	0.115931	0.490369	1.57208
chr10	6136614	6183573	chr18	280288	557126			0.125	0.491622	0.115931	0.490369	1.57208
chr4	138311955	138312375	chr13	82956392	82973840			0.125	0.491663	0.116647	0.491133	-1.56901
chr8	25032108	25032579	chr13	82956392	82973840			0.123	0.491663	0.116647	0.491133	-1.56901
chr3	191726376	191736694	chr10	66979005	66983855			0.167	0.491701	0.116504	0.491084	-1.56962
chr1	72541513	72544093	chr11	5764905	5765611			0.159	0.491761	0.116374	0.491084	-1.57018
chr19	14810496	14851360	chr4	34478512	34482622			0.133	0.491842	0.116459	0.491084	1.56981
chr14	105631771	105638132	chr21	15240098	15307895			0.155	0.492826	0.117409	0.492684	-1.56574
chr3	194363156	194365164	chr4	69057539	69057930			0.166	0.492892	0.117374	0.492684	1.56589
chr18	21325419	21345631	chr8	32259559	32359503			0.126	0.493106	0.117342	0.492684	1.56603
chr4	115398979	115399091	chr11	134427400	134430660			0.128	0.493106	0.117342	0.492684	1.56603
chr15	74678785	74682816	chr20	29862026	29907133			0.155	0.493154	0.11714	0.492684	1.56689
chr4	190099341	190227667	chr16	76929110	76929957			0.115	0.493178	0.117256	0.492684	-1.5664
chr7	104328719	104379802	chr13	82956392	82973840			0.152	0.49416	0.117717	0.492873	-1.56443
chr10	6136614	6183573	chr13	82956392	82973840			0.129	0.49416	0.117717	0.492873	-1.56443
chr8	146201994	146209943	chr6	163396785	163445194			0.167	0.494183	0.117599	0.492873	-1.56493
chr12	33199753	33199843	chr16	76929110	76929957			0.154	0.494183	0.117599	0.492873	-1.56493
chr7	104328719	104379802	chr5	84065808	84125641			0.138	0.494669	0.117976	0.493406	-1.56333
chr10	6136614	6183573	chr5	84065808	84125641			0.151	0.494669	0.117976	0.493406	-1.56333
chr8	55328673	55435271	chr5	180312798	180323895			0.177	0.495067	0.118402	0.49443	1.56151
chr10	66979005	66983855	chr13	36982532	36982744			0.142	0.495175	0.118381	0.49443	-1.56161
chr4	115398979	115399091	chr15	40632985	40903123			0.143	0.495442	0.118616	0.49443	-1.56061
chr8	32259559	32359503	chr15	40632985	40903123			0.135	0.495442	0.118616	0.49443	-1.56061
chr8	32259559	32359503	chr19	56834731	56846716			0.135	0.495442	0.118616	0.49443	-1.56061
chr19	10309264	10352321	chr5	84065808	84125641			0.144	0.495684	0.118849	0.495129	-1.55962
chr5	57365375	57367423	chr8	39417994	39452115			0.226	0.495715	0.119075	0.495794	1.55867
chr11	77447534	77480827	chr13	22531120	22536182			0.137	0.495817	0.118598	0.49443	-1.56068
chr1	148942894	148945656	chr4	9838273	9838377			0.118	0.496183	0.119238	0.496199	1.55798
chr4	190099341	190227667	chr16	3726175	3808099			0.143	0.496526	0.119317	0.496252	-1.55765
chr7	142154516	142155652	chr18	36514797	36519348			0.157	0.496724	0.11972	0.49655	-1.55595
chr1	112498065	112498708	chr9	4153905	4250862			0.138	0.496794	0.119638	0.496483	-1.5563
chr1	148942894	148945656	chr19	1	303475			0.152	0.496844	0.11946	0.496293	1.55705
chr20	29862026	29907133	chr19	1	303475			0.154	0.496844	0.11946	0.496293	1.55705
chr3	191726376	191736694	chr2	242572704	242602538			0.252	0.496885	0.119636	0.496483	1.5563
chr12	25217169	25240754	chr22	15879497	16191765			0.159	0.497356	0.11994	0.496913	-1.55503
chr6	163396785	163445194	chr13	22531120	22536182			0.156	0.497356	0.11994	0.496913	-1.55503
chr5	33575124	33582152	chr18	21325419	21345631			0.149	0.497811	0.120636	0.496999	-1.55211
chr12	9588975	9598576	chr8	32259559	32359503			0.154	0.497872	0.120526	0.496999	1.55257
chr12	739513	744192	chr2	146581642	146582431			0.176	0.497928	0.120614	0.496999	1.5522
chr6	20324923	20418544	chr4	34478512	34482622			0.164	0.497934	0.120756	0.496999	-1.55161
chr3	198958008	198983678	chr21	15240098	15307895			0.148	0.49795	0.120481	0.496999	1.55276
chr1	112498065	112498708	chr3	198958008	198983678			0.134	0.498061	0.120405	0.496999	-1.55307
chr2	190683413	190705829	chr8	98824821	98932778			0.155	0.498088	0.121072	0.497212	1.55029
chr8	98824821	98932778	chr19	44482052	44558435			0.126	0.49813	0.121072	0.497212	1.55029
chr4	34478512	34482622	chr6	103854103	103854151			0.167	0.49814	0.120756	0.496999	-1.55161
chr11	4929660	4930033	chrX	144317019	144380504			0.158	0.498168	0.120726	0.496999	-1.55173
chr12	53079320	53153450	chr18	280288	557126			0.158	0.498293	0.120355	0.496999	-1.55329
chr12	68163243	68185669	chr18	280288	557126			0.166	0.498293	0.120355	0.496999	-1.55329
chr16	76929110	76929957	chrX	144317019	144380504			0.162	0.498294	0.121215	0.497524	-1.5497
chr1	72541513	72544093	chr2	34570605	34571333			0.138	0.498355	0.121067	0.497212	1.55031
chr5	57365375	57367423	chr19	18981310	19127688			0.21	0.498416	0.120989	0.497212	-1.55064
chr14	105631771	105638132	chr19	10309264	10352321			0.185	0.498769	0.120349	0.496999	-1.55331
chr14	105631771	105638132	chr3	6626302	6627100			0.168	0.498769	0.120349	0.496999	-1.55331
chr1	72541513	72544093	chr11	134427400	134430660			0.151	0.499241	0.121473	0.498313	-1.54862
chr1	148942894	148945656	chr16	61557678	61583871			0.139	0.500707	0.122122	0.500702	-1.54593
chr7	22926282	22980209	chr7	158164844	158167009			0.159	0.50128	0.122358	0.501296	-1.54495
chr15	74678785	74682816	chrX	32680633	32713438			0.172	0.501493	0.122401	0.501296	1.54477
chr2	43804668	43809680	chr5	33575124	33582152			0.173	0.50153	0.122532	0.50156	-1.54423
chr8	146201994	146209943	chr1	25468523	25491505			0.152	0.501874	0.122612	0.501614	-1.5439
chr5	56514655	56594994	chr17	18299663	18306657			0.142	0.501888	0.122899	0.501692	-1.54272
chr9	104407550	104465277	chr13	82956392	82973840			0.151	0.501888	0.122899	0.501692	-1.54272
chr14	21751817	21766598	chr12	98319857	98321020			0.185	0.502018	0.122852	0.501692	-1.54291
chr6	41784616	41806111	chr14	67367858	67376542			0.164	0.502095	0.123105	0.502188	-1.54187
chr11	77447534	77480827	chr19	35145875	35171137			0.126	0.502153	0.122822	0.501692	1.54304
chr11	34646778	34675893	chr20	86461	95378			0.214	0.502207	0.123154	0.502188	1.54167
chr20	52135902	52206147	chr3	68828938	68829123			0.174	0.502922	0.123418	0.502751	-1.54058
chr1	145416539	145427398	chr13	82956392	82973840			0.164	0.503649	0.123962	0.502751	1.53835
chr1	145416539	145427398	chr17	18299663	18306657			0.141	0.503649	0.123962	0.502751	1.53835
chr1	151610999	151623136	chr17	18299663	18306657			0.141	0.503649	0.123962	0.502751	1.53835
chr12	25217169	25240754	chr6	163396785	163445194			0.144	0.50365	0.123592	0.502751	1.53987
chr11	77447534	77480827	chr11	4929660	4930033			0.134	0.503716	0.123554	0.502751	-1.54002
chr3	191726376	191736694	chr8	39417994	39452115			0.167	0.503869	0.123895	0.502751	1.53863
chr5	84065808	84125641	chr20	1519261	1519711			0.175	0.503978	0.124251	0.503206	1.53717
chr1	72541513	72544093	chr20	1519261	1519711			0.178	0.504018	0.124346	0.503206	-1.53678
chr1	233407294	233454476	chr13	22531120	22536182			0.126	0.504089	0.124339	0.503206	1.53681
chr4	9838273	9838377	chr3	6626302	6627100			0.161	0.504248	0.123843	0.502751	-1.53884
chr20	86461	95378	chr3	6626302	6627100			0.122	0.504248	0.123843	0.502751	-1.53884
chr7	125833375	125834099	chr14	67367858	67376542			0.188	0.504304	0.123809	0.502751	-1.53898
chr11	134427400	134430660	chr17	28829098	28833685			0.146	0.504527	0.124402	0.503206	-1.53656
chr2	43804668	43809680	chr2	146581642	146582431			0.126	0.504947	0.124581	0.503206	1.53583
chr4	1	24613	chr11	4929660	4930033			0.163	0.504961	0.124607	0.503206	-1.53572
chr20	52135902	52206147	chr8	32259559	32359503			0.135	0.504978	0.125215	0.503206	1.53325
chr1	112498065	112498708	chr11	134427400	134430660			0.208	0.505002	0.124661	0.503206	-1.5355
chr13	36982532	36982744	chr17	11848581	11883777			0.149	0.505059	0.124866	0.503206	-1.53467
chr1	148942894	148945656	chr15	18846942	18846958			0.128	0.505064	0.124868	0.503206	1.53466
chr5	180312798	180323895	chr9	104407550	104465277			0.173	0.505123	0.124696	0.503206	-1.53536
chr15	74678785	74682816	chr13	22531120	22536182			0.16	0.50517	0.125152	0.503206	-1.5335
chr1	72544095	72546004	chr13	22531120	22536182			0.141	0.50517	0.125152	0.503206	-1.5335
chr1	233407294	233454476	chr6	103854103	103854151			0.131	0.505461	0.125091	0.503206	1.53375
chr3	191726376	191736694	chr19	18981310	19127688			0.151	0.505647	0.125079	0.503206	-1.5338
chr1	233407294	233454476	chr4	69057539	69057930			0.135	0.505666	0.124955	0.503206	-1.5343
chr4	1	24613	chr4	190099341	190227667			0.16	0.505676	0.125012	0.503206	-1.53407
chr3	109186173	109186453	chr10	66979005	66983855			0.144	0.505742	0.125554	0.504029	-1.53187
chr8	39417994	39452115	chr3	194363156	194365164			0.202	0.505948	0.125957	0.504029	1.53024
chr12	33199753	33199843	chr11	4929660	4930033			0.167	0.506062	0.125817	0.504029	1.53081
chr5	33575124	33582152	chr10	6136614	6183573			0.133	0.506091	0.125929	0.504029	-1.53035
chr1	148942894	148945656	chr2	34570605	34571333			0.154	0.506209	0.12573	0.504029	-1.53116
chr20	29862026	29907133	chr15	40632985	40903123			0.141	0.506209	0.12573	0.504029	-1.53116
chr6	20324923	20418544	chr5	84065808	84125641			0.127	0.506214	0.125792	0.504029	-1.53091
chr7	104328719	104379802	chr11	5764905	5765611			0.156	0.506245	0.125929	0.504029	-1.53035
chr12	98319857	98321020	chr13	22531120	22536182			0.153	0.506895	0.126394	0.505509	-1.52848
chr1	72541513	72544093	chr1	148942894	148945656			0.158	0.507286	0.12653	0.505514	-1.52793
chr4	138311955	138312375	chr9	24494114	24509671			0.122	0.507317	0.126502	0.505514	-1.52804
chr3	109186173	109186453	chr17	36676668	36676847			0.136	0.507447	0.126646	0.505707	1.52746
chr3	109186173	109186453	chr6	41784616	41806111			0.142	0.508391	0.126949	0.50596	-1.52625
chr18	280288	557126	chr11	4929660	4930033			0.172	0.508446	0.128253	0.50596	-1.52103
chr6	77496802	77509098	chr7	5770404	5780146			0.157	0.508498	0.12817	0.50596	1.52136
chr18	21325419	21345631	chr6	103854103	103854151			0.177	0.508623	0.128063	0.50596	-1.52179
chr15	18846942	18846958	chr18	64903548	64908663			0.132	0.508733	0.128166	0.50596	1.52137
chr3	151721214	151730209	chr8	404200	474961			0.13	0.508743	0.127019	0.50596	-1.52596
chr3	170184343	170192057	chr4	1	24613			0.23	0.508788	0.127181	0.50596	1.52531
chr5	57365375	57367423	chr14	105631771	105638132			0.137	0.508831	0.127938	0.50596	-1.52228
chr6	103854103	103854151	chr11	134427400	134430660			0.18	0.508833	0.128063	0.50596	-1.52179
chr2	43804668	43809680	chr20	29862026	29907133			0.154	0.508852	0.129113	0.50596	-1.51761
chr3	198958008	198983678	chr2	146581642	146582431			0.166	0.508902	0.129137	0.50596	-1.51751
chr19	1	303475	chrX	5377883	5415709			0.18	0.508941	0.127909	0.50596	-1.5224
chr6	20324923	20418544	chr16	61557678	61583871			0.153	0.50897	0.128029	0.50596	-1.52192
chr4	172605910	172611511	chr9	104407550	104465277			0.144	0.50897	0.127081	0.50596	-1.52571
chr1	72541513	72544093	chr6	20324923	20418544			0.125	0.509006	0.127405	0.50596	-1.52441
chr5	584226	669335	chr18	21325419	21345631			0.186	0.509014	0.127226	0.50596	-1.52513
chr2	43804668	43809680	chr8	129476991	129555572			0.154	0.509056	0.127283	0.50596	1.52491
chr6	41784616	41806111	chr3	68828938	68829123			0.173	0.509071	0.127843	0.50596	-1.52266
chr1	150837973	150838548	chr2	242572704	242602538			0.236	0.509108	0.128422	0.50596	-1.52035
chr1	39709178	39742790	chr1	25468523	25491505			0.184	0.50915	0.128445	0.50596	1.52026
chr7	158164844	158167009	chr11	5764905	5765611			0.124	0.509211	0.127682	0.50596	-1.52331
chr7	158164844	158167009	chr19	1	303475			0.133	0.509211	0.127682	0.50596	-1.52331
chr6	41784616	41806111	chr19	44482052	44558435			0.181	0.509217	0.127553	0.50596	-1.52382
chr7	158164844	158167009	chr15	74678785	74682816			0.144	0.509233	0.129032	0.50596	-1.51793
chr8	55328673	55435271	chr1	72544095	72546004			0.149	0.509233	0.129032	0.50596	-1.51793
chr2	242572704	242602538	chr5	180312798	180323895			0.245	0.509267	0.128422	0.50596	-1.52035
chr1	181841648	181856678	chr3	151721214	151730209			0.129	0.509413	0.129381	0.506651	-1.51655
chr20	86461	95378	chr15	40632985	40903123			0.163	0.509429	0.127651	0.50596	-1.52343
chr1	148942894	148945656	chr4	1	24613			0.217	0.509511	0.128595	0.50596	1.51967
chr4	9840336	9843299	chr15	40632985	40903123			0.18	0.50952	0.129015	0.50596	-1.518
chr12	739513	744192	chr7	125833375	125834099			0.165	0.509542	0.128929	0.50596	1.51834
chr12	739513	744192	chr15	18846942	18846958			0.158	0.509542	0.128929	0.50596	1.51834
chr19	35145875	35171137	chr17	41564452	41569488			0.167	0.509705	0.128619	0.50596	1.51957
chr3	198958008	198983678	chr19	56834731	56846716			0.141	0.509754	0.128712	0.50596	-1.5192
chr12	25217169	25240754	chr7	5770404	5780146			0.138	0.509792	0.128929	0.50596	1.51834
chr3	170184343	170192057	chr11	4929660	4930033			0.156	0.509867	0.129603	0.507176	-1.51567
chr1	25468523	25491505	chr12	98319857	98321020			0.21	0.509992	0.12891	0.50596	-1.51841
chr4	115398979	115399091	chr10	89706403	89715824			0.159	0.510018	0.128863	0.50596	-1.5186
chr4	115398979	115399091	chr13	36982532	36982744			0.165	0.510058	0.129754	0.507317	-1.51507
chr19	35145875	35171137	chr16	61557678	61583871			0.149	0.510264	0.12965	0.507176	-1.51548
chr4	9838273	9838377	chr19	44482052	44558435			0.178	0.510538	0.129973	0.507644	1.51421
chr4	1774075	1787213	chr15	74678671	74679235			0.173	0.51076	0.129973	0.507644	1.51421
chr8	55328673	55435271	chr20	86461	95378			0.124	0.511456	0.130192	0.508236	-1.51335
chr4	1774075	1787213	chr16	61557678	61583871			0.139	0.512236	0.130417	0.50885	-1.51246
chr3	191726376	191736694	chr14	67367858	67376542			0.17	0.512574	0.13059	0.508992	-1.51178
chr7	130225161	130230882	chr2	242572704	242602538			0.185	0.512721	0.130725	0.508992	-1.51125
chr6	20324923	20418544	chr3	68828938	68829123			0.142	0.512783	0.130712	0.508992	-1.5113
chr5	84065808	84125641	chr18	64903548	64908663			0.122	0.512819	0.13055	0.508992	-1.51193
chr8	11066301	11093584	chr19	56834731	56846716			0.144	0.513085	0.130887	0.509358	-1.51061
chr11	77447534	77480827	chr19	1	303475			0.171	0.513727	0.131047	0.509719	1.50999
chr12	68163243	68185669	chr20	52135902	52206147			0.159	0.514796	0.131406	0.510851	-1.50858
chr2	34570605	34571333	chr14	105618541	105631769			0.172	0.515672	0.131855	0.511798	-1.50683
chr2	34570605	34571333	chr13	36982532	36982744			0.17	0.51587	0.131937	0.511853	1.50651
chr10	89706403	89715824	chr15	40632985	40903123			0.148	0.515994	0.131855	0.511798	-1.50683
chr10	89706403	89715824	chr19	56834731	56846716			0.137	0.515994	0.131855	0.511798	-1.50683
chr15	74678785	74682816	chr19	1	303475			0.195	0.516482	0.132193	0.512581	-1.50551
chr1	39709178	39742790	chr20	52135902	52206147			0.183	0.517148	0.132366	0.512903	1.50484
chr1	39709178	39742790	chr16	76929110	76929957			0.153	0.517204	0.132414	0.512903	-1.50465
chr1	233407294	233454476	chr2	34570605	34571333			0.145	0.517312	0.132481	0.512903	-1.50439
chr11	77447534	77480827	chr17	18299663	18306657			0.158	0.518154	0.132858	0.513102	-1.50293
chr7	130225161	130230882	chr5	56514655	56594994			0.171	0.518267	0.132903	0.513102	-1.50275
chr12	68163243	68185669	chr15	74678671	74679235			0.171	0.518272	0.132817	0.513102	-1.50309
chr8	11066301	11093584	chr20	1519261	1519711			0.177	0.518304	0.133421	0.513102	-1.50075
chr1	39709178	39742790	chr13	22531120	22536182			0.167	0.518386	0.13337	0.513102	-1.50094
chr1	145416539	145427398	chr15	74678785	74682816			0.142	0.518415	0.133334	0.513102	1.50108
chr12	68163243	68185669	chr7	125833375	125834099			0.178	0.518687	0.13333	0.513102	-1.5011
chr1	25468523	25491505	chr7	125833375	125834099			0.171	0.518687	0.13333	0.513102	-1.5011
chr6	77496802	77509098	chr16	61557678	61583871			0.182	0.518784	0.133293	0.513102	-1.50124
chr4	173224492	173225728	chr20	86461	95378			0.243	0.51885	0.133758	0.514133	-1.49945
chr3	191726376	191736694	chr14	105618541	105631769			0.157	0.518896	0.133252	0.513102	-1.5014
chr9	4153905	4250862	chr19	1	303475			0.173	0.518911	0.133282	0.513102	1.50128
chr5	584226	669335	chr19	14810496	14851360			0.18	0.519052	0.133243	0.513102	-1.50144
chr7	142154516	142155652	chr3	68828938	68829123			0.147	0.519269	0.133192	0.513102	-1.50163
chr18	280288	557126	chr20	52135902	52206147			0.153	0.519273	0.134043	0.514173	-1.49835
chr4	138311955	138312375	chr14	67367858	67376542			0.191	0.519323	0.134545	0.514784	-1.49642
chr8	404200	474961	chr14	67367858	67376542			0.202	0.519323	0.134545	0.514784	-1.49642
chr7	22926282	22980209	chr7	5770404	5780146			0.213	0.519345	0.135172	0.515318	1.49401
chr3	109186173	109186453	chr9	4153905	4250862			0.207	0.519404	0.134008	0.514173	-1.49848
chr7	125833375	125834099	chr10	89706403	89715824			0.233	0.519412	0.135166	0.515318	-1.49404
chr4	34478512	34482622	chr19	56834731	56846716			0.167	0.519424	0.133923	0.514173	1.49881
chr3	170184343	170192057	chr14	67367858	67376542			0.159	0.51945	0.13415	0.514321	-1.49794
chr1	181841648	181856678	chr14	67367858	67376542			0.144	0.519483	0.135149	0.515318	-1.4941
chr19	10309264	10352321	chr20	1546095	1546989			0.154	0.519498	0.135371	0.515318	-1.49325
chr6	103854103	103854151	chr9	24494114	24509671			0.171	0.519503	0.135099	0.515318	-1.4943
chr19	44482052	44558435	chr5	180312798	180323895			0.207	0.519508	0.134035	0.514173	1.49838
chr3	191726376	191736694	chr9	4153905	4250862			0.17	0.519523	0.134661	0.514964	-1.49597
chr8	129476991	129555572	chr21	15240098	15307895			0.196	0.519543	0.134346	0.514784	1.49718
chr2	43804668	43809680	chr16	61557678	61583871			0.156	0.519548	0.134496	0.514784	-1.4966
chr1	148942894	148945656	chr2	146581642	146582431			0.174	0.519585	0.135334	0.515318	1.49339
chr1	39709178	39742790	chr4	1	24613			0.182	0.519703	0.135541	0.515702	1.4926
chr1	112498065	112498708	chr6	20324923	20418544			0.167	0.519717	0.135099	0.515318	-1.4943
chr20	1546095	1546989	chr3	6626302	6627100			0.155	0.519732	0.135371	0.515318	-1.49325
chr3	151721214	151730209	chr20	1546095	1546989			0.176	0.519913	0.135002	0.515318	-1.49466
chr8	129476991	129555572	chr7	5770404	5780146			0.14	0.520293	0.135799	0.516423	-1.49162
chr6	103854103	103854151	chr13	36982532	36982744			0.153	0.521036	0.136275	0.51692	-1.48981
chr1	151610999	151623136	chr17	41564452	41569488			0.183	0.521281	0.136226	0.51692	1.48999
chr20	1546095	1546989	chr17	41564452	41569488			0.193	0.521281	0.136226	0.51692	1.48999
chr6	41784616	41806111	chr4	172605910	172611511			0.158	0.52139	0.136453	0.517334	-1.48913
chr12	33199753	33199843	chrX	5377883	5415709			0.184	0.521478	0.136106	0.51692	-1.49045
chr15	18846942	18846958	chr22	15879497	16191765			0.167	0.521502	0.136143	0.51692	-1.49031
chr4	9838273	9838377	chr20	1546095	1546989			0.196	0.522355	0.136709	0.517781	1.48816
chr1	151610999	151623136	chr4	9838273	9838377			0.156	0.522357	0.136709	0.517781	1.48816
chr1	151610999	151623136	chr15	18846942	18846958			0.189	0.523172	0.136972	0.518518	1.48716
chr1	151610999	151623136	chr4	1	24613			0.213	0.523404	0.137888	0.519644	1.4837
chr1	181841648	181856678	chr1	150837973	150838548			0.148	0.523448	0.138031	0.519644	-1.48316
chr7	130225161	130230882	chr1	150837973	150838548			0.168	0.523448	0.138031	0.519644	-1.48316
chr3	151721214	151730209	chr8	129476991	129555572			0.173	0.523525	0.138257	0.51997	-1.48231
chr1	39709178	39742790	chr2	146581642	146582431			0.208	0.523526	0.137834	0.519644	1.48391
chr1	150837973	150838548	chr5	180312798	180323895			0.147	0.523578	0.137969	0.519644	-1.4834
chr4	34478512	34482622	chr18	64903548	64908663			0.163	0.523658	0.138177	0.519931	-1.48261
chr4	172605910	172611511	chr17	41564452	41569488			0.196	0.523686	0.137809	0.519644	-1.484
chr1	233407294	233454476	chr15	74678671	74679235			0.179	0.523744	0.138397	0.520237	-1.48179
chr14	21751817	21766598	chr20	52135902	52206147			0.157	0.523814	0.137644	0.519644	-1.48462
chr1	72541513	72544093	chr19	14810496	14851360			0.158	0.523842	0.137468	0.519644	-1.48528
chr5	584226	669335	chr17	28829098	28833685			0.178	0.523891	0.137809	0.519644	-1.484
chr19	35145875	35171137	chr4	115398979	115399091			0.157	0.523905	0.13757	0.519644	1.4849
chr1	25468523	25491505	chr17	36676668	36676847			0.182	0.523982	0.137506	0.519644	-1.48514
chr1	148942894	148945656	chr4	138311955	138312375			0.16	0.52409	0.139529	0.520448	-1.47755
chr4	69057539	69057930	chr15	74678671	74679235			0.178	0.524194	0.13856	0.520448	-1.48118
[truncated: 5,505 more rows]
