# Supplementary material for: Copy Number Analysis Identifies Novel Interactions Between Genomic Loci in Ovarian Cancer
Source: PLoS One. 2010 Sep 10;5(9):e11408. doi: 10.1371/journal.pone.0011408 (PMC2937017; doi:10.1371/journal.pone.0011408)
Supplement: Table S4 — Expression of genes within associated aberrations. (0.04 MB XLS) [file pone.0011408.s013.xls]

## Sheet: Epxpr corrgenome_wide_results
				Gene1-Gene2 mRNA correlation		CN-mRNA correlation Gene 1		CN-mRNA correlation Gene 2		Gene1-Gene2 CN correlation
Region 1	Region 2	Gene 1	Gene 2	Correlation (r)	P-value	Correlation (r)	P-value	Correlation (r)	P-value	Correlation (r)	P-value
chr19.35145875.35171137	chr20.29862026.29907133	C19orf2	MAPRE1	0.521101	2.62e-12	0.844041	0	0.564077	1.44e-14	0.334474	1.86e-05
chr19.35145875.35171137	chr20.29862026.29907133	UQCRFS1	MAPRE1	0.512425	6.87e-12	0.591328	4.44e-16	0.402266	1.77e-07	0.334474	1.86e-05
chr19.35145875.35171137	chr20.29862026.29907133	C19orf2	ASXL1	0.508419	1.06e-11	0.844041	0	0.661107	0	0.334474	1.86e-05
chr19.18981310.19127688	chr20.29862026.29907133	LSM4	MAPRE1	0.492883	5.47e-11	0.476741	2.76e-10	0.402266	1.77e-07	0.303542	0.000111287
chr19.35145875.35171137	chr20.29862026.29907133	CCNE1	TPX2	0.492364	5.77e-11	0.672573	0	0.571894	5.11e-15	0.334474	1.86e-05
chr19.35145875.35171137	chr20.29862026.29907133	C19orf2	PLAGL2	0.490889	6.71e-11	0.844041	0	0.528892	1.08e-12	0.334474	1.86e-05
chr19.35145875.35171137	chr20.29862026.29907133	UQCRFS1	MAPRE1	0.445492	5.02e-09	0.591328	4.44e-16	0.564077	1.44e-14	0.334474	1.86e-05
chr19.35145875.35171137	chr20.29862026.29907133	C19orf2	ASXL1	0.442579	6.48e-09	0.719092	0	0.594491	2.22e-16	0.334474	1.86e-05
chr19.35145875.35171137	chr20.29862026.29907133	POP4	MAPRE1	0.436286	1.12e-08	0.757071	0	0.402266	1.77e-07	0.334474	1.86e-05
chr19.35145875.35171137	chr20.29862026.29907133	POP4	MAPRE1	0.436034	1.14e-08	0.757071	0	0.564077	1.44e-14	0.334474	1.86e-05
chr19.35145875.35171137	chr20.29862026.29907133	C19orf2	TPX2	0.413449	7.37e-08	0.844041	0	0.571894	5.11e-15	0.334474	1.86e-05
chr19.35145875.35171137	chr20.29862026.29907133	C19orf2	ASXL1	0.385242	6.29e-07	0.719092	0	0.661107	0	0.334474	1.86e-05
chr19.35145875.35171137	chr20.29862026.29907133	C19orf2	MAPRE1	0.385054	6.37e-07	0.844041	0	0.402266	1.77e-07	0.334474	1.86e-05
chr19.35145875.35171137	chr20.29862026.29907133	UQCRFS1	ASXL1	0.375313	1.28e-06	0.591328	4.44e-16	0.661107	0	0.334474	1.86e-05
chr19.18981310.19127688	chr20.29862026.29907133	LSM4	MAPRE1	0.368155	2.1e-06	0.476741	2.76e-10	0.564077	1.44e-14	0.303542	0.000111287
chr19.18981310.19127688	chr20.29862026.29907133	ZNF93	TPX2	0.352547	5.94e-06	0.400665	2e-07	0.571894	5.11e-15	0.303542	0.000111287
chr19.35145875.35171137	chr20.29862026.29907133	POP4	ASXL1	0.351842	6.22e-06	0.757071	0	0.661107	0	0.334474	1.86e-05
chr19.35145875.35171137	chr20.29862026.29907133	POP4	TPX2	0.345955	9.08e-06	0.757071	0	0.571894	5.11e-15	0.334474	1.86e-05
chr19.35145875.35171137	chr20.29862026.29907133	C19orf2	PLAGL2	0.345103	9.59e-06	0.719092	0	0.528892	1.08e-12	0.334474	1.86e-05
chr19.35145875.35171137	chr20.29862026.29907133	C19orf2	KIF3B	0.336563	1.63e-05	0.719092	0	0.544686	1.65e-13	0.334474	1.86e-05
chr19.35145875.35171137	chr20.29862026.29907133	CCNE1	ASXL1	0.330005	2.43e-05	0.672573	0	0.661107	0	0.334474	1.86e-05
chr19.35145875.35171137	chr20.29862026.29907133	UQCRFS1	TPX2	0.329867	2.46e-05	0.591328	4.44e-16	0.571894	5.11e-15	0.334474	1.86e-05
chr19.18981310.19127688	chr20.29862026.29907133	ZNF93	PLAGL2	0.328729	2.63e-05	0.400665	2e-07	0.528892	1.08e-12	0.303542	0.000111287
chr19.18981310.19127688	chr20.29862026.29907133	ZNF93	MAPRE1	0.327793	2.78e-05	0.359567	3.75e-06	0.402266	1.77e-07	0.303542	0.000111287
chr19.18981310.19127688	chr20.29862026.29907133	ISYNA1	TPX2	0.31485	5.92e-05	0.441436	7.17e-09	0.571894	5.11e-15	0.303542	0.000111287
chr19.35145875.35171137	chr20.29862026.29907133	C19orf2	TM9SF4	0.309316	8.09e-05	0.719092	0	0.617161	0	0.334474	1.86e-05
chr19.35145875.35171137	chr20.29862026.29907133	C19orf2	TM9SF4	0.304907	0.000103255	0.844041	0	0.617161	0	0.334474	1.86e-05
chr19.35145875.35171137	chr20.29862026.29907133	C19orf2	ASXL1	0.30042	0.00013191	0.844041	0	0.594491	2.22e-16	0.334474	1.86e-05
chr19.18981310.19127688	chr20.29862026.29907133	ISYNA1	PLAGL2	0.295346	0.000173183	0.441436	7.17e-09	0.528892	1.08e-12	0.303542	0.000111287
chr19.35145875.35171137	chr20.29862026.29907133	CCNE1	MAPRE1	0.285924	0.00028334	0.672573	0	0.564077	1.44e-14	0.334474	1.86e-05
chr19.18981310.19127688	chr20.29862026.29907133	LSM4	TPX2	0.283215	0.0003254	0.476741	2.76e-10	0.571894	5.11e-15	0.303542	0.000111287
chr19.18981310.19127688	chr20.29862026.29907133	ZNF93	TPX2	0.28085	0.000366782	0.359567	3.75e-06	0.571894	5.11e-15	0.303542	0.000111287
chr3.109186173.109186453	chr19.35145875.35171137	CD47	UQCRFS1	0.279182	0.000398838	0.358247	4.09e-06	0.591328	4.44e-16	0.165682	0.0381025
chr19.18981310.19127688	chr20.29862026.29907133	ISYNA1	TM9SF4	0.278383	0.00041509	0.441436	7.17e-09	0.617161	0	0.303542	0.000111287
chr19.35145875.35171137	chr20.29862026.29907133	C19orf2	TPX2	0.275929	0.000468912	0.719092	0	0.571894	5.11e-15	0.334474	1.86e-05
chr19.18981310.19127688	chr20.29862026.29907133	ZNF93	PLAGL2	0.268203	0.000683386	0.359567	3.75e-06	0.528892	1.08e-12	0.303542	0.000111287
chr19.18981310.19127688	chr20.29862026.29907133	DDX49	TPX2	0.265406	0.000781082	0.728061	0	0.571894	5.11e-15	0.303542	0.000111287
chr19.18981310.19127688	chr20.29862026.29907133	SFRS14	PLAGL2	0.264944	0.000798401	0.629947	0	0.528892	1.08e-12	0.303542	0.000111287
chr19.18981310.19127688	chr20.29862026.29907133	JUND	PLAGL2	0.264791	0.000804229	0.521221	2.58e-12	0.528892	1.08e-12	0.303542	0.000111287
chr19.18981310.19127688	chr20.29862026.29907133	SFRS14	PLAGL2	0.264314	0.000822628	0.648533	0	0.528892	1.08e-12	0.303542	0.000111287
chr19.18981310.19127688	chr20.29862026.29907133	LSM4	TPX2	0.260123	0.00100148	0.55932	2.66e-14	0.571894	5.11e-15	0.303542	0.000111287
chr19.35145875.35171137	chr20.29862026.29907133	CCNE1	BCL2L1	0.250086	0.00158374	0.672573	0	0.504123	1.69e-11	0.334474	1.86e-05
chr19.35145875.35171137	chr20.29862026.29907133	CCNE1	PLAGL2	0.24463	0.00201667	0.672573	0	0.528892	1.08e-12	0.334474	1.86e-05
chr19.35145875.35171137	chr20.29862026.29907133	CCNE1	KIF3B	0.244476	0.00203032	0.672573	0	0.544686	1.65e-13	0.334474	1.86e-05
chr17.18299663.18306657	chr22.48584782.48623598	FLII	PLXNB2	0.242491	0.00221394	0.224337	0.00473455	0.544833	1.62e-13	0.198857	0.0125339
chr3.109186173.109186453	chr19.35145875.35171137	CD47	C19orf2	-0.240265	0.00243763	0.358247	4.09e-06	0.719092	0	0.165682	0.0381025
chr19.18981310.19127688	chr20.29862026.29907133	LSM4	PLAGL2	0.239928	0.00247324	0.476741	2.76e-10	0.528892	1.08e-12	0.303542	0.000111287
chr19.35145875.35171137	chr20.29862026.29907133	UQCRFS1	PLAGL2	0.238212	0.00266191	0.591328	4.44e-16	0.528892	1.08e-12	0.334474	1.86e-05
chr19.18981310.19127688	chr20.29862026.29907133	LSM4	BCL2L1	-0.237607	0.00273143	0.476741	2.76e-10	0.504123	1.69e-11	0.303542	0.000111287
chr19.35145875.35171137	chr20.29862026.29907133	CCNE1	ASXL1	0.234772	0.00307985	0.672573	0	0.594491	2.22e-16	0.334474	1.86e-05
chr19.18981310.19127688	chr20.29862026.29907133	SFRS14	ASXL1	0.233931	0.00319061	0.629947	0	0.661107	0	0.303542	0.000111287
chr19.35145875.35171137	chr20.29862026.29907133	CCNE1	TM9SF4	0.233394	0.00326319	0.672573	0	0.617161	0	0.334474	1.86e-05
chr19.18981310.19127688	chr20.29862026.29907133	JUND	TM9SF4	0.233274	0.00327968	0.521221	2.58e-12	0.617161	0	0.303542	0.000111287
chr19.18981310.19127688	chr20.29862026.29907133	JUND	BCL2L1	0.232207	0.00342899	0.521221	2.58e-12	0.504123	1.69e-11	0.303542	0.000111287
chr19.18981310.19127688	chr20.29862026.29907133	SFRS14	ASXL1	0.230506	0.00368	0.629947	0	0.594491	2.22e-16	0.303542	0.000111287
chr19.18981310.19127688	chr20.29862026.29907133	ZNF93	TM9SF4	0.230477	0.00368443	0.400665	2e-07	0.617161	0	0.303542	0.000111287
chr19.35145875.35171137	chr20.29862026.29907133	POP4	PLAGL2	0.225894	0.00444539	0.757071	0	0.528892	1.08e-12	0.334474	1.86e-05
chr19.18981310.19127688	chr20.29862026.29907133	ISYNA1	MAPRE1	0.22351	0.00489476	0.441436	7.17e-09	0.564077	1.44e-14	0.303542	0.000111287
chr19.18981310.19127688	chr20.29862026.29907133	SFRS14	ASXL1	0.215453	0.00672944	0.648533	0	0.594491	2.22e-16	0.303542	0.000111287
chr17.18299663.18306657	chr22.48584782.48623598	PRPSAP2	PLXNB2	-0.213559	0.00724102	0.1854	0.0200887	0.544833	1.62e-13	0.198857	0.0125339
chr19.18981310.19127688	chr20.29862026.29907133	SFRS14	ASXL1	0.211089	0.00795969	0.648533	0	0.661107	0	0.303542	0.000111287
chr19.18981310.19127688	chr20.29862026.29907133	LSM4	KIF3B	-0.209202	0.00855092	0.476741	2.76e-10	0.544686	1.65e-13	0.303542	0.000111287
chr19.18981310.19127688	chr20.29862026.29907133	JUND	KIF3B	0.208781	0.00868792	0.521221	2.58e-12	0.544686	1.65e-13	0.303542	0.000111287
chr19.18981310.19127688	chr20.29862026.29907133	GATAD2A	KIF3B	0.205652	0.00976913	0.429562	1.98e-08	0.544686	1.65e-13	0.303542	0.000111287
chr3.109186173.109186453	chr19.35145875.35171137	BBX	UQCRFS1	-0.20281	0.0108523	0.348434	7.75e-06	0.591328	4.44e-16	0.165682	0.0381025
chr19.18981310.19127688	chr20.29862026.29907133	ISYNA1	ASXL1	0.20158	0.0113526	0.441436	7.17e-09	0.661107	0	0.303542	0.000111287
chr19.18981310.19127688	chr20.29862026.29907133	GATAD2A	MAPRE1	-0.199351	0.0123117	0.429562	1.98e-08	0.402266	1.77e-07	0.303542	0.000111287
chr19.18981310.19127688	chr20.29862026.29907133	SFRS14	TPX2	0.196504	0.0136397	0.648533	0	0.571894	5.11e-15	0.303542	0.000111287
chr19.18981310.19127688	chr20.29862026.29907133	SFRS14	TM9SF4	0.190566	0.0168183	0.648533	0	0.617161	0	0.303542	0.000111287
chr19.18981310.19127688	chr20.29862026.29907133	ATP13A1	BCL2L1	0.187582	0.0186459	0.539297	3.16e-13	0.504123	1.69e-11	0.303542	0.000111287
chr19.18981310.19127688	chr20.29862026.29907133	SFRS14	TPX2	0.183955	0.0210968	0.629947	0	0.571894	5.11e-15	0.303542	0.000111287
chr19.18981310.19127688	chr20.29862026.29907133	SFRS14	TM9SF4	0.183537	0.0213965	0.629947	0	0.617161	0	0.303542	0.000111287
chr19.18981310.19127688	chr20.29862026.29907133	COPE	TPX2	0.181974	0.0225492	0.614867	0	0.571894	5.11e-15	0.303542	0.000111287
chr19.18981310.19127688	chr20.29862026.29907133	ZNF93	ASXL1	0.181941	0.0225741	0.400665	2e-07	0.594491	2.22e-16	0.303542	0.000111287
chr19.18981310.19127688	chr20.29862026.29907133	LSM4	PLAGL2	0.178659	0.0251726	0.55932	2.66e-14	0.528892	1.08e-12	0.303542	0.000111287
chr19.18981310.19127688	chr20.29862026.29907133	TMEM161A	ASXL1	0.177297	0.026324	0.753953	0	0.661107	0	0.303542	0.000111287
chr3.109186173.109186453	chr19.35145875.35171137	CD47	POP4	0.176477	0.0270384	0.358247	4.09e-06	0.757071	0	0.165682	0.0381025
chr19.35145875.35171137	chr20.29862026.29907133	C19orf2	MAPRE1	0.17576	0.0276771	0.719092	0	0.564077	1.44e-14	0.334474	1.86e-05
chr19.18981310.19127688	chr20.29862026.29907133	LSM4	TM9SF4	0.174295	0.0290213	0.476741	2.76e-10	0.617161	0	0.303542	0.000111287
chr19.18981310.19127688	chr20.29862026.29907133	ZNF93	TM9SF4	0.174146	0.0291611	0.359567	3.75e-06	0.617161	0	0.303542	0.000111287
chr19.18981310.19127688	chr20.29862026.29907133	ZNF14	PLAGL2	0.173475	0.0297976	0.544296	1.73e-13	0.528892	1.08e-12	0.303542	0.000111287
chr19.18981310.19127688	chr20.29862026.29907133	ZNF93	MAPRE1	0.172939	0.0303151	0.400665	2e-07	0.564077	1.44e-14	0.303542	0.000111287
chr19.18981310.19127688	chr20.29862026.29907133	RFXANK	MAPRE1	0.17267	0.0305771	0.619212	0	0.402266	1.77e-07	0.303542	0.000111287
chr19.18981310.19127688	chr20.29862026.29907133	NDUFA13	ASXL1	-0.171879	0.0313598	0.544579	1.67e-13	0.594491	2.22e-16	0.303542	0.000111287
chr19.18981310.19127688	chr20.29862026.29907133	UBA52	PLAGL2	0.170824	0.032431	0.66706	0	0.528892	1.08e-12	0.303542	0.000111287
chr19.18981310.19127688	chr20.29862026.29907133	JUND	ASXL1	0.170817	0.0324375	0.521221	2.58e-12	0.594491	2.22e-16	0.303542	0.000111287
chr19.35145875.35171137	chr20.29862026.29907133	POP4	TM9SF4	0.168853	0.0345134	0.757071	0	0.617161	0	0.334474	1.86e-05
chr19.18981310.19127688	chr20.29862026.29907133	TMEM161A	PLAGL2	0.168157	0.0352757	0.753953	0	0.528892	1.08e-12	0.303542	0.000111287
chr19.18981310.19127688	chr20.29862026.29907133	NDUFA13	MAPRE1	0.167216	0.0363283	0.544579	1.67e-13	0.402266	1.77e-07	0.303542	0.000111287
chr19.18981310.19127688	chr20.29862026.29907133	COPE	ASXL1	-0.167155	0.036398	0.614867	0	0.594491	2.22e-16	0.303542	0.000111287
chr19.18981310.19127688	chr20.29862026.29907133	C19orf50	KIF3B	-0.166361	0.037308	0.642289	0	0.544686	1.65e-13	0.303542	0.000111287
chr19.18981310.19127688	chr20.29862026.29907133	SFRS14	KIF3B	0.163335	0.0409563	0.629947	0	0.544686	1.65e-13	0.303542	0.000111287
chr19.18981310.19127688	chr20.29862026.29907133	RFXANK	PLAGL2	0.163144	0.0411961	0.619212	0	0.528892	1.08e-12	0.303542	0.000111287
chr19.18981310.19127688	chr20.29862026.29907133	ZNF14	ASXL1	0.16202	0.0426323	0.544296	1.73e-13	0.661107	0	0.303542	0.000111287
chr19.35145875.35171137	chr20.29862026.29907133	C19orf2	BCL2L1	0.15949	0.0460184	0.719092	0	0.504123	1.69e-11	0.334474	1.86e-05
chr3.109186173.109186453	chr19.35145875.35171137	CD47	C19orf2	-0.157645	0.0486274	0.346714	8.65e-06	0.719092	0	0.165682	0.0381025
chr19.18981310.19127688	chr20.29862026.29907133	DDX49	TM9SF4	0.157427	0.0489433	0.728061	0	0.617161	0	0.303542	0.000111287
chr19.18981310.19127688	chr20.29862026.29907133	COPE	ASXL1	-0.157386	0.0490029	0.614867	0	0.661107	0	0.303542	0.000111287
