# Supplementary material for: Copy Number Analysis Identifies Novel Interactions Between Genomic Loci in Ovarian Cancer
Source: PLoS One. 2010 Sep 10;5(9):e11408. doi: 10.1371/journal.pone.0011408 (PMC2937017; doi:10.1371/journal.pone.0011408)
Supplement: Table S5 — Clinical correlations of aberrations. (0.05 MB XLS) [file pone.0011408.s014.xls]

## Sheet: Survival individual loci
Locus			Overall survival		Progression free survival
Chromosome	Start	End	P value	Adjusted P value	P value	Adjusted P value
chr3	198958008	198983678	0.0171107	0.583836	0.179587	0.606226
chr19	18981310	19127688	0.0528483	0.666171	0.282808	0.606226
chr17	28829098	28833685	0.0991882	0.666171	0.549349	0.696758
chr20	52135902	52206147	0.106536	0.666171	0.298512	0.606226
chr19	35145875	35171137	0.106661	0.666171	0.23713	0.606226
chr3	109186173	109186453	0.13246	0.666171	0.311766	0.606226
chr2	190683413	190705829	0.143486	0.666171	0.318986	0.606226
chr18	280288	557126	0.155732	0.666171	0.157036	0.606226
chr22	15879497	16191765	0.19033	0.666171	0.132495	0.606226
chrX	144317019	144380504	0.221139	0.666171	0.930982	0.962015
chr4	1774075	1787213	0.233474	0.666171	0.0813922	0.606226
chr10	6136614	6183573	0.236696	0.666171	0.225498	0.606226
chr3	151721214	151730209	0.244423	0.666171	0.341663	0.606226
chr22	48584782	48623598	0.253487	0.666171	0.427988	0.606226
chr8	129476991	129555572	0.260648	0.666171	0.327726	0.606226
chr8	55328673	55435271	0.26193	0.666171	0.375558	0.606226
chr8	98824821	98932778	0.275822	0.666171	0.38702	0.606226
chr1	233407294	233454476	0.283624	0.666171	0.337807	0.606226
chr9	104407550	104465277	0.296407	0.666171	0.25989	0.606226
chr5	56514655	56594994	0.302824	0.666171	0.882442	0.927312
chr20	1546095	1546989	0.316995	0.666171	0.420181	0.606226
chr5	84065808	84125641	0.350767	0.666171	0.732508	0.826749
chr5	584226	669335	0.357258	0.666171	0.427297	0.606226
chr18	21325419	21345631	0.36037	0.666171	0.363673	0.606226
chrX	32680633	32713438	0.362815	0.666171	0.831034	0.897402
chr5	33575124	33582152	0.38585	0.666171	0.452453	0.606226
chr15	40632985	40903123	0.389586	0.666171	0.556282	0.696758
chr11	34646778	34675893	0.396442	0.666171	0.0724651	0.606226
chr1	145416539	145427398	0.397968	0.666171	0.387934	0.606226
chr19	14810496	14851360	0.400186	0.666171	0.426834	0.606226
chr19	10309264	10352321	0.401333	0.666171	0.419661	0.606226
chr1	148942894	148945656	0.409415	0.666171	0.29199	0.606226
chr21	15240098	15307895	0.41039	0.666171	0.980693	0.99458
chr11	77447534	77480827	0.414781	0.666171	0.243496	0.606226
chr8	69332025	69360589	0.427034	0.666171	0.441349	0.606226
chr16	61557678	61583871	0.436878	0.666171	0.952958	0.976585
chr10	89706403	89715824	0.437865	0.666171	0.265511	0.606226
chr1	181841648	181856678	0.437924	0.666171	0.436042	0.606226
chr3	191726376	191736694	0.444915	0.666171	0.41159	0.606226
chr7	104328719	104379802	0.452795	0.666171	0.448154	0.606226
chr12	68163243	68185669	0.454708	0.666171	0.419011	0.606226
chr20	86461	95378	0.465115	0.666171	0.268152	0.606226
chr7	158164844	158167009	0.467461	0.666171	0.422363	0.606226
chr8	146201994	146209943	0.468425	0.666171	0.436939	0.606226
chr1	39709178	39742790	0.486261	0.666171	0.436708	0.606226
chr12	53079320	53153450	0.499389	0.666171	0.452142	0.606226
chr3	170184343	170192057	0.501617	0.666171	0.401427	0.606226
chr19	44482052	44558435	0.502302	0.666171	0.448775	0.606226
chr2	43804668	43809680	0.502743	0.666171	0.257905	0.606226
chr6	20324923	20418544	0.503404	0.666171	0.28395	0.606226
chr7	22926282	22980209	0.504157	0.666171	0.302004	0.606226
chr14	21751817	21766598	0.505154	0.666171	0.187989	0.606226
chr7	130225161	130230882	0.511354	0.666171	0.451672	0.606226
chr9	4153905	4250862	0.517639	0.666171	0.311998	0.606226
chr20	29862026	29907133	0.521703	0.666171	0.377874	0.606226
chr1	151610999	151623136	0.521772	0.666171	0.208583	0.606226
chr6	41784616	41806111	0.521862	0.666171	0.364518	0.606226
chr12	25217169	25240754	0.525752	0.666171	0.44792	0.606226
chr19	1	303475	0.53234	0.66677	0.702748	0.826749
chrX	5377883	5415709	0.635029	0.75715	0.245523	0.606226
chr2	242572704	242602538	0.651906	0.76987	0.0689349	0.606226
chr4	190099341	190227667	0.685298	0.80167	0.549777	0.696758
chr17	11848581	11883777	0.753719	0.865381	0.83028	0.897402
chr8	404200	474961	0.765929	0.871333	0.406431	0.606226
chr6	163396785	163445194	0.789254	0.889704	0.89298	0.9305
chr14	67367858	67376542	0.811575	0.898092	0.450399	0.606226
chr11	134427400	134430660	0.818422	0.898092	0.637337	0.774802
chr8	32259559	32359503	0.849126	0.907763	0.732159	0.826749
chr8	11066301	11093584	0.849198	0.907763	0.374771	0.606226
chr13	82956392	82973840	0.893471	0.946815	0.256314	0.606226
chr16	3726175	3808099	0.901001	0.946815	0.686803	0.81888
chr7	5770404	5780146	0.909504	0.947719	0.785588	0.869758
chr18	64903548	64908663	0.936073	0.967276	0.646773	0.77864

## Sheet: Survival associated loci
Locus			Region 1 P values					Region 2 P values		Combined Regions
Chr	Start	End	Progr free surv	Overall surv	Chr	Start	End	Progr free surv	Overall surv	Progr free surv	Overall surv
chr11	134427400	134430660	0.637337	0.818422	chr19	1	303475	0.702748	0.53234	0.309251	0.62039
chr14	67367858	67376542	0.450399	0.811575	chr17	28829098	28833685	0.549349	0.0991882	0.652437	0.465425
chr16	3726175	3808099	0.686803	0.901001	chr22	48584782	48623598	0.427988	0.253487	0.747275	0.980825
chr16	61557678	61583871	0.952958	0.436878	chr17	28829098	28833685	0.549349	0.0991882	0.624336	0.300966
chr17	11848581	11883777	0.83028	0.753719	chr22	48584782	48623598	0.427988	0.253487	0.725265	0.249343
chr17	28829098	28833685	0.549349	0.0991882	chr22	48584782	48623598	0.427988	0.253487	0.155209	0.0281899
chr17	28829098	28833685	0.549349	0.0991882	chr22	15879497	16191765	0.132495	0.19033	0.101804	0.0989001
chr19	1	303475	0.702748	0.53234	chr22	48584782	48623598	0.427988	0.253487	0.807786	0.357425
chr19	18981310	19127688	0.335892	0.0334268	chr20	29862026	29907133	0.551664	0.884372	0.380369	0.0562301
chr19	35145875	35171137	0.259397	0.0764645	chr20	29862026	29907133	0.551664	0.884372	0.145335	0.0726741
chr20	29862026	29907133	0.551664	0.884372	chrX	144317019	144380504	0.930982	0.221139	0.971957	0.67337
chr3	109186173	109186453	0.391467	0.0993013	chr19	35145875	35171137	0.259397	0.0764645	0.0656766	0.0112092
chr4	190099341	190227667	0.549777	0.685298	chr16	61557678	61583871	0.952958	0.436878	0.979496	0.594317
chr4	190099341	190227667	0.549777	0.685298	chr17	28829098	28833685	0.549349	0.0991882	0.945903	0.614865
chr4	190099341	190227667	0.549777	0.685298	chr5	84065808	84125641	0.732508	0.350767	0.602146	0.600318
chr5	84065808	84125641	0.732508	0.350767	chr17	28829098	28833685	0.549349	0.0991882	0.50006	0.172302
chr6	163396785	163445194	0.89298	0.789254	chr17	28829098	28833685	0.549349	0.0991882	0.429415	0.508112
chr6	163396785	163445194	0.89298	0.789254	chr17	11848581	11883777	0.83028	0.753719	0.710517	0.949226
chr8	11066301	11093584	0.374771	0.849198	chr17	28829098	28833685	0.549349	0.0991882	0.362589	0.0820305

## Sheet: Survival instability
Covariate	Progression Free Survival	Overall Survival
Number Segments	0.9021	0.6323
Number Gains	0.7435	0.5573
Number Deletions	0.8308	0.3337
Number Amplifications (>0.6)	0.0187	0.1276
% Ganome Gained or Lost	0.4496	0.8506
% Genome Gained	0.333	0.5303
% Genome Loss	0.8313	0.4122
% Genome Amplified (>0.6)	0.8786	0.6214
Gains.and.Losses.Hicks.index	0.295	0.548
Gains.only.Hicks.index	0.2917	0.771
Losses.only.Hicks.index	0.452133	0.290106
Grade	0.056	0.057
Stage	0.7633	0.9795
Age	0.7719	0.7231
Residual disease	0.0247	0.0027
